# Supplementary material for: A new human in vitro model of cytotypic and testosterone-producing organoids derived from testicular tissue of transgender women
Source: Hum Reprod Open. 2025 Aug 20;2025(3):hoaf043. doi: 10.1093/hropen/hoaf043 (PMC12396852; doi:10.1093/hropen/hoaf043)
Supplement: hoaf043_Supplementary_Data [file hoaf043_supplementary_data.zip]

Archive with 3 entries (3 files):
- Supplementary File S1 - Predicted cell proportions individual samples.xlsx
- Supplementary File S2 - GO terms associated to gene expr. patterns.xlsx
- Supplementary_Tables_S1-S3_&_Supplementary_Figures_S1-S10_EO.pdf
