# Supplementary material for: A new human in vitro model of cytotypic and testosterone-producing organoids derived from testicular tissue of transgender women
Source: Hum Reprod Open. 2025 Aug 20;2025(3):hoaf043. doi: 10.1093/hropen/hoaf043 (PMC12396852; doi:10.1093/hropen/hoaf043)
Supplement: hoaf043_Supplementary_Data [file hoaf043_supplementary_data.zip › Supplementary File S1 - Predicted cell proportions individual samples.xlsx]

## Sheet: music.obj.VFs.celltype
	Endothelial cells	Peritubular myoid cells	Gonadal mesenchymal cells	Adult Sertoli cells	Spermatogonia	Immune cells	Perivascular cells	Spermatocytes	Spermatids	Gonadal coelomic epithelial cells	Rete cells	Gonadal progenitor cells	Fetal germ cells	Embryonic erythrocytes	Definitive erythrocytes	Fetal Sertoli cells	Fetal Leydig cells	Undifferentiated supporting cells	Adult Leydig cells	Total
Testis_Prepubertal_Cisgender_2	0.611844	0	38.5337	0	2.75291	1.16941	0	0.00505568	0	0	0	0	2.09931	0	0	54.0021	0.825673	0	0	100
Testis_Prepubertal_Cisgender_3	0.989834	0	32.3627	0.842319	11.5251	0.799244	0	0.0808434	0	0	0	0	8.65761	0	0	43.195	1.52991	0	0.0174671	100
Testis_Prepubertal_Cisgender_1	1.10586	0	29.3999	5.92016	5.00252	0.728743	0	0	0	0	0	0	6.31203	0	0	48.5534	2.97739	0	0	100
Testis_Peripubertal_Cisgender_1	0.268569	1.82571	35.8371	4.55599	10.3148	0.705242	0	2.21637	0	0	0	0	0.0229357	0	0	43.7993	0.453454	0	0.000534685	100
Testis_Peripubertal_Cisgender_2	0.0971573	4.01277	18.2029	4.01283	15.8763	0.798623	0.930808	18.8689	0	0	0	0	0	0	0	36.792	0.280289	0	0.127347	100
Testis_Peripubertal_Cisgender_3	0.0361897	1.34816	26.1979	12.6657	12.2757	0.176721	0.240678	34.3059	0.543472	0	0	0	0.723622	0	0	10.374	1.09208	0	0.0198865	100
Testis_Adult_Cisgender_3	0.398154	1.49669	16.1311	6.15734	7.94437	0.16043	0.564452	52.6316	8.17901	0.00337056	0	0	0.431767	0	0	5.29446	0.587773	0.0195434	0	100
Testis_Adult_Cisgender_5	2.11741	4.69318	24.551	14.0742	10.2839	1.11563	0	27.7278	4.95717	0	0	0	0	0	0	9.35113	1.1286	0	0	100
Testis_Adult_Cisgender_4	0	10.2032	25.127	5.48691	8.96072	0.982599	0	29.1162	4.73083	0	0	1.34819	0	0	0	13.1683	0	0	0.875912	100
Testis_Adult_Cisgender_2	0.634613	2.11808	16.1481	7.33516	13.5823	0.112661	0.138671	43.6864	6.52161	0	0	0	1.20779	0	0	7.54778	0.808948	0	0.157879	100
Testis_Adult_Cisgender_1	0.934951	1.87084	14.6926	14.698	15.6517	0	0.0543347	32.7494	7.18127	0	0	0.0725993	4.89415	0	0	7.17499	0	0.0251718	0	100
Testis_Adult_Transgender_Tr2	0.91087	12.826	41.0792	3.90406	2.70035	0.739704	0	0.0119278	0	0	0	0	5.81303	0	0	31.1554	0.859448	0	0	100
Testis_Adult_Transgender_Tr3	4.46846	9.42718	47.2794	14.6684	2.18949	1.31038	0	0	0	0	0	0	1.37595	0	0	14.6011	4.19354	0	0.486082	100
Testis_Adult_Transgender_Tr4	3.42899	3.99259	38.4665	6.20585	8.55373	1.29819	0	0	0	0	0	0	11.9816	0	0	25.444	0.62857	0	0	100
Testis_Adult_Transgender_Tr5	0	9.99986	30.2424	9.52934	8.16632	1.16942	3.36461	0.454977	0	0	0	0	0	0	0	35.2023	1.55493	0	0.315882	100
Testis_Adult_Transgender_Tr6	3.11499	10.1965	76.5308	0.455465	0	6.02735	0	0	0	0	0	0	0	0	0	1.70862	1.96626	0	0	100
Testis_Adult_Transgender_Tr7	1.69801	5.46544	40.7889	11.9322	12.7232	2.35788	0.0377621	0.0106553	0	0	0	0	3.834	0	0	20.7277	0.424218	0	0	100
Testis_Adult_Transgender_Tr8	1.20897	7.27061	46.4778	9.60725	7.50288	1.30213	0.0655893	0.573299	0	0	0	0	4.50531	0	0	21.2774	0.195035	0	0.0137386	100
Testis_Adult_Transgender_Tr9	2.07691	8.63319	40.246	5.7511	7.07111	1.56782	0.0480301	0	0	0	0	0	3.76099	0	0	30.8449	0	0	0	100
Testis_Adult_Transgender_Tr10	2.33593	8.79721	69.3484	1.58175	1.41856	4.24865	0	0	0	0	0	0	1.67114	0	0	10.4001	0.198331	0	0	100
Testis_Adult_Transgender_Tr11	6.38642	12.4563	66.431	0.690562	0	5.37627	0.844541	0	0	0.0442505	0	0	0.795463	0	0	6.92674	0.0462867	0	0.0021	100
Organoids_Tr2	17.9451	0	66.5007	0.425607	4.60745	1.33334	8.91997	0	0	0	0	0	0	0	0	0.0331724	0.234682	0	0	100
Organoids_Tr3	1.97565	0	1.75419	12.5369	0	18.9955	7.42655	0	0	1.61195	6.41655	0	0	0	0	41.5531	7.72958	0	0	100
Organoids_Tr4	2.0236	0	18.3047	0	15.465	11.725	7.85855	0	0	0.0380704	0	0	0	0	0	40.1409	4.44418	0	0	100
Organoids_Tr5	4.1796	2.31322	53.452	0	5.03967	6.73543	13.8672	0	0	0	0	0	0	0	0	13.6891	0.723808	0	0	100
Organoids_Tr6	16.2354	0	57.3383	0	2.77694	14.9193	2.03806	0	0	0.45858	4.1867	0	1.55671	0	0	0	0.490028	0	0	100
Organoids_Tr7	0.14731	0	2.97014	2.09581	8.15983	19.3277	8.45677	0	0	1.06808	0	0	0	0	0	51.9006	5.87373	0	0	100
Organoids_Tr8	1.74744	0.46748	7.09672	3.2854	9.28043	21.6032	10.8797	0	0	0	0	0	0	0	0	37.142	8.49765	0	0	100
Organoids_Tr9	4.88369	0	26.1959	12.8743	0	10.1257	9.23708	0	0	0	0	0	0	0	0	22.6561	14.0272	0	0	100
Organoids_Tr10	0.96336	0	1.44745	4.09248	15.028	10.5778	7.69968	0	0	0.70248	0	0	0	0	0	50.2935	9.19522	0	0	100
Organoids_Tr11	15.1658	0	49.9298	0.426234	3.06333	11.5213	12.2007	0	0	0	0	0	0	0	0	4.09873	3.59413	0	0	100
