# Supplementary material for: A new human in vitro model of cytotypic and testosterone-producing organoids derived from testicular tissue of transgender women
Source: Hum Reprod Open. 2025 Aug 20;2025(3):hoaf043. doi: 10.1093/hropen/hoaf043 (PMC12396852; doi:10.1093/hropen/hoaf043)
Supplement: hoaf043_Supplementary_Data [file hoaf043_supplementary_data.zip › Supplementary File S2 - GO terms associated to gene expr. patterns.xlsx]

## Sheet: Sheet1
term	category	gene.cluster	genes	number of genes	adj.p.hyper.enri
molecular transducer activity (GO:0060089)	molecular_function	P1	SOSTDC1|DRD5|FCRL3|AGTR1|TNFRSF25|NRXN2|RAMP3|GPR37|SELE|CD300LG|OR52I1|GFRA3|EPHB1|EFNB3|CD79B|GPBAR1|ADRA2A|KLRC4-KLRK1|APLNR|GUCY2F|TNFRSF13C|HTR4|ADGRB3|UNC5C|PRLR|LGR5|HTR2A|CHRNA5|GPR63|RXRG|TAS2R3|FLT1|OR8D4|EPHA3|GPR61|GABRG1|TNFRSF17|GPR199P|OR6M1|CD200R1|OR4D5|FSHR|QRFPR|GPR151|CCKBR|NLGN1|GALR3|GRID2|PTH1R|TACR1|OR7D2|CHRNB2|GRIN3A|PGLYRP4|VIPR2|OR10AD1|CRY2|OR6T1|PGR|INSRR|OR51E1|HTR1…	67	0.0380478
signaling receptor activity (GO:0038023)	molecular_function	P1	SOSTDC1|DRD5|FCRL3|AGTR1|TNFRSF25|NRXN2|RAMP3|GPR37|SELE|CD300LG|OR52I1|GFRA3|EPHB1|EFNB3|CD79B|GPBAR1|ADRA2A|KLRC4-KLRK1|APLNR|GUCY2F|TNFRSF13C|HTR4|ADGRB3|UNC5C|PRLR|LGR5|HTR2A|CHRNA5|GPR63|RXRG|TAS2R3|FLT1|OR8D4|EPHA3|GPR61|GABRG1|TNFRSF17|GPR199P|OR6M1|CD200R1|OR4D5|FSHR|QRFPR|GPR151|CCKBR|NLGN1|GALR3|GRID2|PTH1R|TACR1|OR7D2|CHRNB2|GRIN3A|PGLYRP4|VIPR2|OR10AD1|CRY2|OR6T1|PGR|INSRR|OR51E1|HTR1…	67	0.0380478
response to external stimulus (GO:0009605)	biological_process	P2	MYD88|IRF1|S1PR1|ENPP2|TNFAIP3|GADD45A|CD74|USP53|ACP5|CCL22|VGF|SMPD1|LYN|CBS|GRIN2A|ITLN1|NCF2|HP|PIEZO1|SLAMF8|TMEM102|IL18|RRAGC|C1R|SLC1A3|LRG1|ARID5A|OPN1SW|HSPA5|PLD1|SLC15A3|TRAF3IP2|HRAS|CHRNA9|HTRA1|MMP9|HAVCR2|CYP24A1|SWAP70|SH3GLB1|GPX1|PLEKHM2|GBA1|CORO1B|CXCL5|SIRPA|CDC37|RIPK1|NRG1|CXCR4|SESN2|SLAMF7|NFASC|CCR5|DPP4|SH2B3|CD58|EFNA1|RASGRP1|GABARAPL1|TRIB1|CALR|C1QB|GREM1|SOCS3|RTN…	446	4.43353e-36
cellular response to chemical stimulus (GO:0070887)	biological_process	P2	MYD88|IRF1|S1PR1|TMBIM6|TNFAIP3|IL15RA|NPC1|UCHL1|CD74|SLC39A14|CCL22|LAMTOR2|ZDHHC7|SMPD1|LYN|SPOCK2|CES2|IL18R1|CBS|HP|RAP1BL|SLAMF8|HDAC9|TMEM102|IL18|RRAGC|SLC1A3|IGFBP1|ATP13A2|ARID5A|HSPA5|SELPLG|SYT12|TRAF3IP2|CERS1|GUK1|HRAS|NHERF1|WBP2|MMP9|HAVCR2|CYP24A1|SWAP70|GPX1|TNFRSF21|GSTA3|GBA1|CORO1B|ABTB2|CXCL5|SIRPA|PPP1R15A|CDC37|RIPK1|ACHE|CXCR4|SESN2|SRXN1|CYP2S1|CCR5|TIGAR|DPP4|RAB31|SH2B…	431	3.87399e-34
response to organic substance (GO:0010033)	biological_process	P2	MYD88|IRF1|TMBIM6|TNFAIP3|IL15RA|NPC1|SCD|CD74|SLC39A14|ACP5|CCL22|VGF|LAMTOR2|ZDHHC7|SMPD1|LYN|CALM1|SPOCK2|ABCA3|IL18R1|CBS|GRIN2A|CHAC1|CCNG1|HP|RAP1BL|HDAC9|TMEM102|IL18|RRAGC|SLC1A3|IGFBP1|ARID5A|TBXAS1|HSPA5|SELPLG|SYT12|TRAF3IP2|CERS1|HRAS|LTA4H|NHERF1|WBP2|MMP9|SDC1|HAVCR2|CYP24A1|RGS19|GPX1|TNFRSF21|GBA1|CCN2|CXCL5|SIRPA|PPP1R15A|CDC37|RIPK1|ACHE|CXCR4|SESN2|CCR5|RAB31|SH2B3|CD58|CDK16|T…	436	2.17893e-32
response to stress (GO:0006950)	biological_process	P2	MYD88|IRF1|SERPINA3|TMBIM6|TNFAIP3|TPST1|GADD45A|UCHL1|NEK6|CD74|ACP5|CCL22|VGF|SMPD1|LYN|IL18R1|TFPI2|TPD52L1|CBS|GRIN2A|NCF2|SHISA5|CHAC1|CCNG1|HP|APOL2|SLAMF8|HDAC9|PLA2G4C|IL18|RRAGC|C1R|SLC1A3|LRG1|ATP13A2|ARID5A|HSPA5|SLC15A3|BCL2L10|TRAF3IP2|HSBP1L1|GADD45B|HRAS|SPRING1|HTRA1|ABI3|MMP9|SDC1|HAVCR2|SH3GLB1|GPX1|PLEKHM2|VWA1|GBA1|CORO1B|CCN2|CXCL5|PLOD2|SIRPA|PPP1R15A|CDC37|RIPK1|NRG1|CXCR4|…	551	1.61658e-30
defense response (GO:0006952)	biological_process	P2	MYD88|IRF1|SERPINA3|TNFAIP3|TPST1|CD74|ACP5|CCL22|VGF|SMPD1|LYN|IL18R1|NCF2|HP|APOL2|SLAMF8|HDAC9|PLA2G4C|IL18|C1R|ARID5A|SLC15A3|TRAF3IP2|HRAS|HTRA1|ABI3|MMP9|SDC1|HAVCR2|GPX1|PLEKHM2|GBA1|CXCL5|SIRPA|CDC37|RIPK1|CXCR4|SLAMF7|CCR5|DPP4|CD58|RASGRP1|LILRB4|C1QB|BDKRB2|SOCS3|RTN4|NDST1|TREM1|TMSB4X|CD300C|CD55|EPHB2|CYBA|TIMP1|GBP3|THBS1|CCL7|BATF|MPO|STAT3|IL1R2|IFIT5|S100A9|SERPINF2|NEAT1|CYBB|R…	307	3.13883e-30
inflammatory response (GO:0006954)	biological_process	P2	MYD88|SERPINA3|TNFAIP3|TPST1|ACP5|CCL22|LYN|IL18R1|HP|APOL2|SLAMF8|HDAC9|PLA2G4C|IL18|TRAF3IP2|MMP9|SDC1|HAVCR2|GPX1|GBA1|CXCL5|SIRPA|RIPK1|CXCR4|CCR5|RASGRP1|LILRB4|BDKRB2|SOCS3|NDST1|TMSB4X|EPHB2|CYBA|TIMP1|THBS1|CCL7|STAT3|IL1R2|S100A9|SERPINF2|NEAT1|CYBB|RHBDF2|BCR|SIGLEC10|DUOXA1|ZFP36|CHST4|MMP8|IFI16|OSM|C3AR1|CXCR3|NFKBIZ|LY96|TLR1|NUPR1|CD40|PRDX5|IL6ST|MGLL|CCRL2|IL1B|GBP5|A2M|SERPINA1|…	184	1.34617e-29
regulation of response to stimulus (GO:0048583)	biological_process	P2	DNASE2|MYD88|IRF1|S1PR1|TMBIM6|TNFAIP3|GPR3|GADD45A|NPC1|UCHL1|NEK6|CD74|SLC39A14|DKK3|PRKCH|ACP5|CCL22|LAMTOR2|ZDHHC7|SMPD1|LYN|CALM1|IL18R1|TPD52L1|RITA1|CBS|GRIN2A|SHISA5|CHAC1|ARC|SLAMF8|HTRA4|FSTL3|TMEM102|IL18|RRAGC|C1R|LRG1|IGFBP1|ARID5A|HSPA5|SLC15A3|TRAF3IP2|ABR|GADD45B|HRAS|BCL9L|CHRNA9|SPRING1|HTRA1|NHERF1|WBP2|SH3BP1|MMP9|HAVCR2|SWAP70|RGS19|GPX1|TNFRSF21|GBA1|CORO1B|CTHRC1|CCN2|RHOH|…	555	4.42053e-29
regulation of signaling (GO:0023051)	biological_process	P2	MYD88|IRF1|TMBIM6|TNFAIP3|GPR3|GADD45A|NPC1|UCHL1|NEK6|CD74|SLC39A14|DKK3|PRKCH|CCL22|VGF|LAMTOR2|ZDHHC7|SMPD1|LYN|CALM1|IL18R1|TPD52L1|RITA1|CBS|GRIN2A|SHISA5|CHAC1|RAP1BL|ARC|HTRA4|CHRNA6|FSTL3|IL18|RRAGC|MIDN|SLC1A3|LRG1|IGFBP1|HSPA5|SYT12|SLC15A3|TRAF3IP2|ABR|GADD45B|HRAS|BCL9L|CHRNA9|SPRING1|HTRA1|NHERF1|WBP2|SH3BP1|MMP9|HAVCR2|SWAP70|RGS19|GPX1|GBA1|CTHRC1|CCN2|SYN1|RHOH|SIRPA|PPP1R15A|NPTX…	488	1.70257e-27
regulation of cell communication (GO:0010646)	biological_process	P2	MYD88|IRF1|TMBIM6|TNFAIP3|GPR3|GADD45A|NPC1|UCHL1|NEK6|CD74|SLC39A14|DKK3|PRKCH|CCL22|VGF|LAMTOR2|ZDHHC7|SMPD1|LYN|CALM1|IL18R1|TPD52L1|RITA1|CBS|GRIN2A|SHISA5|CHAC1|RAP1BL|ARC|HTRA4|CHRNA6|FSTL3|IL18|RRAGC|MIDN|SLC1A3|LRG1|IGFBP1|HSPA5|SYT12|SLC15A3|TRAF3IP2|ABR|GADD45B|HRAS|BCL9L|CHRNA9|SPRING1|HTRA1|NHERF1|WBP2|SH3BP1|MMP9|HAVCR2|SWAP70|RGS19|GPX1|GBA1|CTHRC1|CCN2|SYN1|RHOH|SIRPA|PPP1R15A|NPTX…	488	2.55138e-27
response to chemical (GO:0042221)	biological_process	P2	MYD88|IRF1|S1PR1|ENPP2|TMBIM6|TNFAIP3|IL15RA|NPC1|UCHL1|SCD|CD74|SLC39A14|ACP5|CCL22|VGF|LAMTOR2|ZDHHC7|SMPD1|LYN|CALM1|SPOCK2|CES2|ABCA3|IL18R1|CBS|GRIN2A|CHAC1|CCNG1|HP|RAP1BL|SLAMF8|HDAC9|TMEM102|IL18|RRAGC|SLC1A3|IGFBP1|ATP13A2|ARID5A|TBXAS1|HSPA5|SELPLG|SYT12|PLD1|TRAF3IP2|CERS1|GUK1|HRAS|LTA4H|NHERF1|WBP2|MMP9|SDC1|HAVCR2|CYP24A1|SWAP70|RGS19|GPX1|TNFRSF21|GSTA3|GBA1|CORO1B|ABTB2|CCN2|CXCL5…	554	2.39901e-26
cell adhesion (GO:0007155)	biological_process	P2	HAPLN1|IRF1|S1PR1|CD74|LYN|SPOCK2|DSC3|ADAM19|COL13A1|S100A11|TACSTD2|PIEZO1|FSTL3|TMEM102|IL18|LRG1|SELPLG|HAVCR2|SWAP70|TNFRSF21|CCN2|RHOH|SIRPA|CSTA|TGFBI|ACHE|CXCR4|SLAMF7|NFASC|ITGA5|DPP4|SH2B3|CD58|EFNA1|RASGRP1|CALR|LILRB4|TPM1|GREM1|PXDN|MAP3K8|LOXL2|CD55|EPHB2|MCAM|THBS1|CD276|S100A9|SERPINF2|BCR|SERPINB8|SIGLEC10|PODXL|ARG2|CTNNA3|CHST4|MMP14|CSRP1|CLDN6|HSPB1|SLITRK1|FZD7|CXCR3|NFKBIZ|…	265	5.00904e-26
regulation of signal transduction (GO:0009966)	biological_process	P2	MYD88|IRF1|TMBIM6|TNFAIP3|GPR3|GADD45A|NPC1|UCHL1|NEK6|CD74|SLC39A14|DKK3|PRKCH|CCL22|LAMTOR2|ZDHHC7|SMPD1|LYN|CALM1|IL18R1|TPD52L1|RITA1|CBS|GRIN2A|SHISA5|CHAC1|ARC|HTRA4|FSTL3|IL18|RRAGC|LRG1|IGFBP1|HSPA5|SLC15A3|TRAF3IP2|ABR|GADD45B|HRAS|BCL9L|CHRNA9|SPRING1|HTRA1|NHERF1|WBP2|SH3BP1|MMP9|HAVCR2|SWAP70|RGS19|GPX1|GBA1|CTHRC1|CCN2|RHOH|SIRPA|PPP1R15A|NPTX2|CDC37|RIPK1|ADCYAP1|NRG1|CXCR4|SLA|SESN…	437	1.59147e-25
cellular response to organic substance (GO:0071310)	biological_process	P2	MYD88|IRF1|TMBIM6|TNFAIP3|IL15RA|NPC1|CD74|SLC39A14|CCL22|LAMTOR2|ZDHHC7|LYN|SPOCK2|IL18R1|RAP1BL|HDAC9|IL18|RRAGC|SLC1A3|IGFBP1|ARID5A|HSPA5|SELPLG|TRAF3IP2|CERS1|HRAS|NHERF1|WBP2|HAVCR2|CYP24A1|GPX1|TNFRSF21|GBA1|CXCL5|SIRPA|PPP1R15A|CDC37|RIPK1|ACHE|CXCR4|SESN2|CCR5|RAB31|SH2B3|CD58|CDK16|TRIB1|CALR|LILRB4|TRIB3|PXDN|SOCS3|MDM2|TMSB4X|CD55|EPHB2|CYBA|GBP3|THBS1|CCL7|STAT3|IL1R2|MAP1B|MSR1|CYBB…	321	1.47168e-24
cell surface receptor signaling pathway (GO:0007166)	biological_process	P2	MYD88|IRF1|TNFAIP3|IL15RA|GADD45A|CD74|SLC39A14|DKK3|PRKCH|CCL22|ZDHHC7|LYN|IL18R1|RITA1|GRIN2A|CHAC1|HTRA4|CHRNA6|FSTL3|IL18|LRG1|IGFBP1|HSPA5|BCL2L10|MLLT11|TRAF3IP2|HRAS|BCL9L|CHRNA9|HTRA1|NHERF1|SH3BP1|MMP9|SDC1|GPX1|TNFRSF21|CTHRC1|CCN2|CXCL5|SAMD12|CDC37|RIPK1|NRG1|CXCR4|ITGA5|CCR5|SH2B3|GEM|EFNA1|TRIB1|STRN|LILRB4|BDKRB2|GREM1|PXDN|SOCS3|RTN4|NDST1|MDFI|TMSB4X|GPRC5A|CD55|EPHB2|CYBA|SULF2|…	410	2.22106e-24
response to stimulus (GO:0050896)	biological_process	P2	DNASE2|MYD88|IRF1|S1PR1|ENPP2|SERPINA3|TMBIM6|TNFAIP3|GPR3|TPST1|IL15RA|GADD45A|NPC1|UCHL1|SCD|NEK6|CD74|USP53|SLC39A14|DKK3|LRRN4|PRKCH|ACP5|CCL22|VGF|LAMTOR2|ZDHHC7|SMPD1|LYN|CALM1|SPOCK2|CES2|ABCA3|IL18R1|TFPI2|CD53|TPD52L1|RITA1|CBS|GRIN2A|ITLN1|NCF2|SHISA5|CHAC1|CCNG1|S100A11|HP|TACSTD2|RAP1BL|ARC|PIEZO1|APOL2|SLAMF8|HTRA4|CHRNA6|HDAC9|FSTL3|TMEM102|PLA2G4C|IL18|RRAGC|C1R|SLC1A3|LRG1|IGFBP1|…	1002	2.38572e-24
localization (GO:0051179)	biological_process	P2	CDR2L|ARRDC2|SLC35F3|MYD88|TANGO2|ENPP2|TMBIM6|TNFAIP3|SH3PXD2B|WASHC2A|ORAI2|IL15RA|NPC1|UCHL1|RTN3|CD74|SLC39A14|PRKCH|VGF|LAMTOR2|MFSD3|ZDHHC7|SMPD1|LYN|CALM1|ABHD17C|ABCA3|RITA1|GRIN2A|ITLN1|TRAK2|NCF2|NEDD4L|SLC17A9|RAP1BL|ARC|TSPAN13|PIEZO1|HEXB|APOL2|CHRNA6|TMEM102|PLA2G4C|DENND5A|RRAGC|MIDN|SLC1A3|STAR|AP1S3|ATP13A2|TRPV2|NIPAL2|HSPA5|BORCS6|SYNGR2|SYT12|SLC25A43|PLD1|SLC15A3|SLC30A7|TRAF…	658	3.74553e-24
response to cytokine (GO:0034097)	biological_process	P2	MYD88|IRF1|TNFAIP3|IL15RA|CD74|ACP5|CCL22|SMPD1|LYN|SPOCK2|IL18R1|TMEM102|IL18|HSPA5|SELPLG|TRAF3IP2|TNFRSF21|GBA1|CXCL5|SIRPA|CDC37|RIPK1|CXCR4|CCR5|SH2B3|CD58|LILRB4|PXDN|SOCS3|TMSB4X|CYBA|TIMP1|GBP3|THBS1|CCL7|STAT3|IL1R2|ZFP36|IFI16|OSM|CXCR3|ACTR3|CASP8|NFKBIZ|CLCF1|SLC1A1|ADAM10|MNDA|CD40|CSF2RB|MT2A|IL6ST|NRP2|CCRL2|GFPT2|EDN1|IL1B|GBP5|SPI1|IRF5|CD14|TNFRSF1A|IL17RA|XBP1|HDGF|CD274|SPRY4|…	182	1.17507e-23
cellular response to cytokine stimulus (GO:0071345)	biological_process	P2	MYD88|IRF1|TNFAIP3|IL15RA|CD74|CCL22|LYN|SPOCK2|IL18R1|IL18|HSPA5|SELPLG|TRAF3IP2|TNFRSF21|GBA1|CXCL5|SIRPA|CDC37|RIPK1|CXCR4|CCR5|SH2B3|CD58|LILRB4|PXDN|SOCS3|TMSB4X|CYBA|GBP3|THBS1|CCL7|STAT3|IL1R2|ZFP36|IFI16|OSM|CXCR3|ACTR3|CASP8|NFKBIZ|CLCF1|SLC1A1|MNDA|CD40|CSF2RB|MT2A|IL6ST|NRP2|CCRL2|GFPT2|EDN1|IL1B|GBP5|SPI1|IRF5|TNFRSF1A|IL17RA|XBP1|HDGF|SPRY4|LAPTM5|CCL20|ECM1|PTP4A3|CCR1|PF4|CMKLR1|PT…	160	4.23336e-20
positive regulation of response to stimulus (GO:0048584)	biological_process	P2	MYD88|IRF1|S1PR1|TNFAIP3|GPR3|GADD45A|NEK6|CD74|SLC39A14|PRKCH|CCL22|LAMTOR2|LYN|IL18R1|TPD52L1|GRIN2A|SHISA5|TMEM102|IL18|RRAGC|C1R|LRG1|ARID5A|SLC15A3|TRAF3IP2|GADD45B|HRAS|SPRING1|NHERF1|WBP2|MMP9|HAVCR2|SWAP70|GPX1|TNFRSF21|CCN2|RIPK1|ADCYAP1|NRG1|CXCR4|ITGA5|TIGAR|EFNA1|RASGRP1|CALR|LILRB4|C1QB|GREM1|RTN4|NDST1|TMSB4X|CD55|CYBA|SULF2|THBS1|CCL7|STAT3|IFIT5|CD276|BTN3A2|S100A9|SERPINF2|NEAT1|…	342	8.10469e-23
anatomical structure development (GO:0048856)	biological_process	P2	TACC2|DNASE2|MYD88|IRF1|S1PR1|ENPP2|TNFAIP3|SH3PXD2B|IL15RA|GADD45A|PALMD|UCHL1|RTN3|CD74|SLC39A14|DKK3|PRKCH|ACP5|VGF|ZDHHC7|SMPD1|LYN|SGMS2|CALM1|SPOCK2|ABCA3|DSC3|IL18R1|CD53|ADAM19|RITA1|CBS|GRIN2A|COL13A1|TRAK2|CHAC1|CCNG1|TACSTD2|NEDD4L|ARC|PIEZO1|HEXB|SLAMF8|PFKFB3|HDAC9|FSTL3|DENND5A|IL18|SLC1A3|LRG1|IGFBP1|ADM2|ARID5A|TRPV2|HSPA5|TRAF3IP2|HRAS|BCL9L|CHRNA9|HTRA1|LTA4H|NHERF1|ABI3|SH3BP1|…	710	1.62013e-22
developmental process (GO:0032502)	biological_process	P2	TACC2|DNASE2|MYD88|IRF1|S1PR1|ENPP2|TNFAIP3|SH3PXD2B|IL15RA|GADD45A|PALMD|UCHL1|RTN3|CD74|SLC39A14|DKK3|PRKCH|ACP5|VGF|ZDHHC7|SMPD1|LYN|SGMS2|CALM1|SPOCK2|ABCA3|DSC3|IL18R1|CD53|ADAM19|RITA1|CBS|GRIN2A|COL13A1|TRAK2|CHAC1|CCNG1|TACSTD2|NEDD4L|ARC|PIEZO1|HEXB|SLAMF8|PFKFB3|HDAC9|FSTL3|DENND5A|IL18|SLC1A3|LRG1|IGFBP1|ADM2|NR1I3|ARID5A|TRPV2|HSPA5|BCL2L10|TRAF3IP2|GADD45B|HRAS|BCL9L|CHRNA9|HTRA1|LTA…	748	8.37236e-19
intracellular signal transduction (GO:0035556)	biological_process	P2	MYD88|TMBIM6|TNFAIP3|GPR3|GADD45A|NPC1|UCHL1|NEK6|CD74|PRKCH|CCL22|LAMTOR2|SMPD1|LYN|CALM1|IL18R1|TPD52L1|CBS|GRIN2A|SHISA5|CHAC1|CCNG1|RAP1BL|PLA2G4C|IL18|RRAGC|PLD1|BCL2L10|MLLT11|TRAF3IP2|ABR|GADD45B|HRAS|CHRNA9|NHERF1|SH3BP1|MMP9|HAVCR2|SWAP70|RGS19|KNDC1|GPX1|GBA1|CCN2|RHOH|SIRPA|PPP1R15A|WSB2|RIPK1|ADCYAP1|NRG1|CXCR4|SLA|SESN2|CCR5|SH2B3|EFNA1|RASGRP1|TRIB1|NYAP2|CALR|STK17A|ASB11|LILRB4|MY…	382	1.90902e-22
immune system process (GO:0002376)	biological_process	P2	DNASE2|MYD88|IRF1|S1PR1|ENPP2|TMBIM6|TNFAIP3|IL15RA|CD74|PRKCH|ACP5|CCL22|SMPD1|LYN|IL18R1|NCF2|HP|SLAMF8|HDAC9|FSTL3|TMEM102|IL18|C1R|ARID5A|SELPLG|SLC15A3|TRAF3IP2|HRAS|HAVCR2|SIAE|SWAP70|GPX1|TNFRSF21|PLEKHM2|GBA1|CXCL5|CD300E|RHOH|SIRPA|CDC37|RIPK1|TCTA|CXCR4|SLAMF7|CCR5|DPP4|SH2B3|GEM|CD58|RASGRP1|TRIB1|CALR|LILRB4|C1QB|GREM1|PXDN|RTN4|TREM1|BATF3|MAP3K8|CD300C|CD55|EPHB2|CYBA|THBS1|CCL7|BAT…	382	2.11698e-22
biological process involved in interspecies interaction between organisms (GO:0044419)	biological_process	P2	MYD88|IRF1|TNFAIP3|NPC1|CD74|ACP5|CCL22|VGF|SMPD1|LYN|ITLN1|NCF2|HP|SLAMF8|IL18|C1R|LRG1|ARID5A|SELPLG|SLC15A3|TRAF3IP2|HRAS|HTRA1|HAVCR2|GPX1|PLEKHM2|CXCL5|SIRPA|CDC37|CXCR4|SLAMF7|ITGA5|CCR5|DPP4|CD58|RASGRP1|TRIB1|CALR|C1QB|RTN4|TREM1|BATF3|CD55|EPHB2|CYBA|GBP3|CCL7|BATF|MPO|IFIT5|S100A9|CYBB|APOBEC3D|BCR|DDIT4|SIGLEC10|ZFP36|ARG2|TRIM43B|IFI16|MAOB|CLDN6|HSPB1|JUND|SCARB2|ACTR3|CASP8|NFKBIZ|L…	272	2.782e-22
response to biotic stimulus (GO:0009607)	biological_process	P2	MYD88|IRF1|TNFAIP3|CD74|ACP5|CCL22|VGF|SMPD1|LYN|ITLN1|NCF2|HP|SLAMF8|IL18|C1R|LRG1|ARID5A|HSPA5|SLC15A3|TRAF3IP2|HRAS|HTRA1|ABI3|HAVCR2|GPX1|PLEKHM2|CXCL5|SIRPA|CDC37|CXCR4|SLAMF7|CCR5|TIGAR|CD58|RASGRP1|TRIB1|CALR|C1QB|RTN4|TREM1|BATF3|CD55|EPHB2|CYBA|GBP3|CCL7|BATF|MPO|IFIT5|S100A9|CYBB|APOBEC3D|BCR|DDIT4|SIGLEC10|ZFP36|ARG2|TRIM43B|IFI16|MAOB|HSPB1|JUND|ACTR3|CASP8|NFKBIZ|LY96|TLR1|SASH1|LITA…	254	1.01596e-21
response to other organism (GO:0051707)	biological_process	P2	MYD88|IRF1|TNFAIP3|CD74|ACP5|CCL22|VGF|SMPD1|LYN|ITLN1|NCF2|HP|SLAMF8|IL18|C1R|LRG1|ARID5A|SLC15A3|TRAF3IP2|HRAS|HTRA1|HAVCR2|GPX1|PLEKHM2|CXCL5|SIRPA|CDC37|CXCR4|SLAMF7|CCR5|CD58|RASGRP1|TRIB1|CALR|C1QB|RTN4|TREM1|BATF3|CD55|EPHB2|CYBA|GBP3|CCL7|BATF|MPO|IFIT5|S100A9|CYBB|APOBEC3D|BCR|DDIT4|SIGLEC10|ZFP36|ARG2|TRIM43B|IFI16|MAOB|HSPB1|JUND|ACTR3|CASP8|NFKBIZ|LY96|TLR1|SASH1|LITAF|PI3|MNDA|CD40|C…	246	1.07406e-20
response to external biotic stimulus (GO:0043207)	biological_process	P2	MYD88|IRF1|TNFAIP3|CD74|ACP5|CCL22|VGF|SMPD1|LYN|ITLN1|NCF2|HP|SLAMF8|IL18|C1R|LRG1|ARID5A|SLC15A3|TRAF3IP2|HRAS|HTRA1|HAVCR2|GPX1|PLEKHM2|CXCL5|SIRPA|CDC37|CXCR4|SLAMF7|CCR5|CD58|RASGRP1|TRIB1|CALR|C1QB|RTN4|TREM1|BATF3|CD55|EPHB2|CYBA|GBP3|CCL7|BATF|MPO|IFIT5|S100A9|CYBB|APOBEC3D|BCR|DDIT4|SIGLEC10|ZFP36|ARG2|TRIM43B|IFI16|MAOB|HSPB1|JUND|ACTR3|CASP8|NFKBIZ|LY96|TLR1|SASH1|LITAF|PI3|MNDA|CD40|C…	246	1.39679e-20
cell migration (GO:0016477)	biological_process	P2	MYD88|S1PR1|ENPP2|TNFAIP3|GADD45A|CD74|CCL22|LAMTOR2|LYN|S100A11|TACSTD2|ARC|HEXB|SLAMF8|HDAC9|TMEM102|LRG1|HSPA5|SELPLG|HRAS|NHERF1|ABI3|SH3BP1|MMP9|SDC1|SWAP70|GPX1|GBA1|CORO1B|CTHRC1|CCN2|CXCL5|RHOH|SIRPA|CXCR4|ITGA5|CCR5|DPP4|EFNA1|TRIB1|CALR|TPM1|GREM1|RTN4|TREM1|TMSB4X|LOXL2|EPHB2|MIEN1|MCAM|TIMP1|THBS1|CCL7|STAT3|CAP1|MAP1B|S100A9|BCR|DDIT4|ARSB|PODXL|CTNNA3|CHST4|P2RX4|MMP14|HSPB1|C3AR1|C…	256	5.2415e-22
cell motility (GO:0048870)	biological_process	P2	MYD88|S1PR1|ENPP2|TNFAIP3|GADD45A|CD74|CCL22|LAMTOR2|LYN|SPOCK2|S100A11|TACSTD2|ARC|HEXB|SLAMF8|HDAC9|TMEM102|LRG1|HSPA5|SELPLG|HRAS|NHERF1|ABI3|SH3BP1|MMP9|SDC1|SWAP70|GPX1|GBA1|CORO1B|CTHRC1|CCN2|CXCL5|RHOH|SIRPA|CXCR4|ITGA5|CCR5|DPP4|EFNA1|TRIB1|CALR|TPM1|GREM1|RTN4|TREM1|TMSB4X|LOXL2|EPHB2|MIEN1|MCAM|TIMP1|THBS1|CCL7|STAT3|CAP1|MAP1B|S100A9|BCR|DDIT4|ARSB|PODXL|CTNNA3|CHST4|P2RX4|MMP14|HSPB1|…	270	3.38194e-19
regulation of cell adhesion (GO:0030155)	biological_process	P2	IRF1|S1PR1|CD74|LYN|SPOCK2|ADAM19|TACSTD2|PIEZO1|FSTL3|TMEM102|IL18|HAVCR2|SWAP70|TNFRSF21|RHOH|SIRPA|TGFBI|CXCR4|ITGA5|DPP4|SH2B3|EFNA1|RASGRP1|CALR|LILRB4|TPM1|GREM1|MAP3K8|CD55|EPHB2|THBS1|CD276|SERPINF2|PODXL|ARG2|CHST4|MMP14|FZD7|CXCR3|NFKBIZ|PLAU|RAC2|ADAM10|DLG5|ITGA3|ICOSLG|IL6ST|ADAMDEC1|ZNF703|TGFB2|IL1B|PLAUR|SPI1|ITGB3|CHRD|LIF|XBP1|LAMB1|CD274|SPRY4|LAPTM5|ADAM9|NCKAP1L|VSIG4|ARHGDIA…	162	9.32688e-22
regulation of immune system process (GO:0002682)	biological_process	P2	DNASE2|MYD88|IRF1|TMBIM6|TNFAIP3|IL15RA|CD74|PRKCH|ACP5|LYN|IL18R1|SLAMF8|FSTL3|TMEM102|IL18|C1R|ARID5A|SLC15A3|HRAS|HAVCR2|SIAE|SWAP70|GPX1|TNFRSF21|RHOH|SIRPA|CDC37|RIPK1|TCTA|DPP4|RASGRP1|TRIB1|CALR|LILRB4|C1QB|GREM1|RTN4|MAP3K8|CD55|EPHB2|CYBA|THBS1|CCL7|BATF|STAT3|CD276|BTN3A2|RHBDF2|BCR|ESRRA|ZFP36|ARG2|CHST4|P2RX4|MMP8|MMP14|IFI16|JUND|C3AR1|CXCR3|CASP8|NFKBIZ|LY96|CLCF1|TLR1|GPR137B|LITAF…	246	1.29505e-21
regulation of intracellular signal transduction (GO:1902531)	biological_process	P2	MYD88|TMBIM6|TNFAIP3|GPR3|GADD45A|NPC1|UCHL1|NEK6|CD74|CCL22|LAMTOR2|SMPD1|LYN|CALM1|IL18R1|TPD52L1|CBS|SHISA5|IL18|RRAGC|TRAF3IP2|ABR|GADD45B|HRAS|CHRNA9|NHERF1|SH3BP1|MMP9|HAVCR2|SWAP70|GPX1|GBA1|CCN2|RHOH|SIRPA|RIPK1|ADCYAP1|NRG1|SLA|SESN2|SH2B3|EFNA1|RASGRP1|CALR|LILRB4|MYOZ2|DUSP4|BDKRB2|GREM1|RTN4|NDST1|MDM2|TMSB4X|EPHB2|THBS1|CCL7|PHLDA3|IFIT5|S100A9|SERPINF2|NOL3|BCR|DDIT4|ABCA7|P2RX4|MMP…	278	1.29505e-21
locomotion (GO:0040011)	biological_process	P2	MYD88|S1PR1|ENPP2|GADD45A|CD74|CCL22|LYN|SPOCK2|GRIN2A|S100A11|TACSTD2|SLAMF8|HDAC9|TMEM102|HSPA5|PLD1|HRAS|NHERF1|ABI3|SH3BP1|MMP9|SWAP70|CORO1B|CXCL5|NRG1|CXCR4|NFASC|ITGA5|CCR5|DPP4|EFNA1|TRIB1|CALR|TPM1|GREM1|RTN4|TREM1|TMSB4X|EPHB2|MIEN1|MCAM|TIMP1|THBS1|CCL7|STAT3|S100A9|BCR|ARSB|PODXL|CHST4|P2RX4|MMP14|HSPB1|CMTM7|C3AR1|CXCR3|TRPM2|PLAU|SASH1|DRD1|RIPOR1|RAC2|ADAM10|CD40|DLG5|ITGA3|NRP2|HB…	239	1.67979e-21
establishment of localization (GO:0051234)	biological_process	P2	CDR2L|ARRDC2|SLC35F3|MYD88|TANGO2|ENPP2|TMBIM6|TNFAIP3|WASHC2A|ORAI2|IL15RA|NPC1|UCHL1|RTN3|CD74|SLC39A14|VGF|MFSD3|ZDHHC7|SMPD1|LYN|CALM1|ABCA3|RITA1|GRIN2A|ITLN1|TRAK2|NCF2|NEDD4L|SLC17A9|RAP1BL|ARC|TSPAN13|PIEZO1|APOL2|CHRNA6|TMEM102|DENND5A|MIDN|SLC1A3|STAR|AP1S3|ATP13A2|TRPV2|NIPAL2|HSPA5|BORCS6|SYNGR2|SYT12|SLC25A43|PLD1|SLC15A3|SLC30A7|TRAF3IP2|COX7A1|SLCO3A1|HRAS|TMC6|CHRNA9|ATP6V0E2|NHER…	585	2.79114e-21
transport (GO:0006810)	biological_process	P2	CDR2L|ARRDC2|SLC35F3|MYD88|TANGO2|ENPP2|TMBIM6|WASHC2A|ORAI2|IL15RA|NPC1|UCHL1|RTN3|CD74|SLC39A14|VGF|MFSD3|ZDHHC7|SMPD1|LYN|CALM1|ABCA3|RITA1|GRIN2A|ITLN1|TRAK2|NCF2|NEDD4L|SLC17A9|RAP1BL|ARC|TSPAN13|PIEZO1|APOL2|CHRNA6|TMEM102|DENND5A|MIDN|SLC1A3|STAR|AP1S3|ATP13A2|TRPV2|NIPAL2|HSPA5|BORCS6|SYNGR2|SYT12|SLC25A43|PLD1|SLC15A3|SLC30A7|TRAF3IP2|COX7A1|SLCO3A1|HRAS|TMC6|CHRNA9|ATP6V0E2|NHERF1|SLC44…	569	3.0406e-21
cellular response to stimulus (GO:0051716)	biological_process	P2	MYD88|IRF1|S1PR1|TMBIM6|TNFAIP3|GPR3|IL15RA|GADD45A|NPC1|UCHL1|NEK6|CD74|SLC39A14|DKK3|PRKCH|CCL22|VGF|LAMTOR2|ZDHHC7|SMPD1|LYN|CALM1|SPOCK2|CES2|IL18R1|TFPI2|CD53|TPD52L1|RITA1|CBS|GRIN2A|SHISA5|CHAC1|CCNG1|S100A11|HP|RAP1BL|ARC|PIEZO1|SLAMF8|HTRA4|CHRNA6|HDAC9|FSTL3|TMEM102|PLA2G4C|IL18|RRAGC|SLC1A3|LRG1|IGFBP1|ADM2|ATP13A2|NR1I3|ARID5A|OPN1SW|RHPN2|HSPA5|SELPLG|SYT12|PLD1|SLC15A3|BCL2L10|MLLT1…	847	3.45651e-21
regulation of response to external stimulus (GO:0032101)	biological_process	P2	MYD88|IRF1|S1PR1|TNFAIP3|CD74|ACP5|LYN|SLAMF8|TMEM102|IL18|SLC15A3|TRAF3IP2|HTRA1|MMP9|HAVCR2|SWAP70|GPX1|GBA1|CORO1B|SIRPA|CDC37|RIPK1|CXCR4|DPP4|SH2B3|RASGRP1|TRIB1|CALR|GREM1|SOCS3|RTN4|TMSB4X|CD55|EPHB2|CYBA|THBS1|CCL7|S100A9|SERPINF2|NEAT1|RHBDF2|BCR|SIGLEC10|DUOXA1|ZFP36|ARG2|P2RX4|MMP8|IFI16|HSPB1|OSM|C3AR1|CASP8|NFKBIZ|LY96|PLAU|TLR1|SASH1|DRD1|NUPR1|RAC2|ADAM10|MNDA|CD40|LAMP1|FAP|IL6ST|…	195	4.10432e-21
response to oxygen-containing compound (GO:1901700)	biological_process	P2	MYD88|TMBIM6|TNFAIP3|SCD|SLC39A14|ACP5|VGF|LAMTOR2|ZDHHC7|SMPD1|LYN|CALM1|CBS|GRIN2A|HP|RAP1BL|HDAC9|IL18|RRAGC|SLC1A3|IGFBP1|ARID5A|TBXAS1|HSPA5|SYT12|CERS1|HRAS|LTA4H|NHERF1|WBP2|MMP9|SDC1|HAVCR2|CYP24A1|RGS19|GPX1|GBA1|CCN2|CXCL5|SIRPA|RIPK1|ACHE|CXCR4|SESN2|CCR5|RAB31|CDK16|TRIB1|CALR|TRIB3|TPM1|SOCS3|MDM2|CD55|EPHB2|CYBA|TIMP1|THBS1|CCL7|MPO|STAT3|MMP19|MAP1B|PAPPA|S100A9|CYBB|CPEB4|ATF4|BCR…	283	4.73159e-21
regulation of multicellular organismal process (GO:0051239)	biological_process	P2	MYD88|IRF1|S1PR1|ENPP2|TNFAIP3|GPR3|IL15RA|GADD45A|SCD|CD74|PRKCH|ACP5|LYN|SGMS2|CALM1|IL18R1|GRIN2A|TACSTD2|SLAMF8|HDAC9|FSTL3|IL18|LRG1|ADM2|ARID5A|TRPV2|TBXAS1|HRAS|BCL9L|NHERF1|SH3BP1|MMP9|HAVCR2|TNFRSF21|GBA1|CCN2|GLS|RHOH|SIRPA|NPTX2|RIPK1|ADCYAP1|TCTA|ACHE|CXCR4|ITGA5|DPP4|SH2B3|CD58|EFNA1|RASGRP1|TRIB1|CALR|LILRB4|BDKRB2|TPM1|GREM1|RTN4|MDM2|MAP3K8|TMSB4X|LOXL2|CD55|EPHB2|RFLNA|CYBA|SULF2…	419	3.29922e-20
cell death (GO:0008219)	biological_process	P2	DNASE2|MYD88|IRF1|TMBIM6|TNFAIP3|GADD45A|NPC1|RTN3|NEK6|CD74|USP53|PRKCH|SMPD1|LYN|TPD52L1|CBS|GRIN2A|GBE1|SHISA5|CHAC1|CCNG1|HP|HTRA4|TMEM102|RRAGC|ATP13A2|HSPA5|BCL2L10|MLLT11|TRAF3IP2|GADD45B|HRAS|HTRA1|NHERF1|MMP9|SH3GLB1|GPX1|TNFRSF21|GBA1|CCN2|PPP1R15A|RIPK1|CXCR4|ITGA5|TIGAR|EFNA1|CALR|STK17A|BDKRB2|TRIB3|GREM1|SOCS3|RTN4|MDM2|MIEN1|VSTM2L|TIMP1|THBS1|MPO|PHLDA3|SIAH2|HTATIP2|PAEP|TNFRSF10…	318	1.20215e-19
programmed cell death (GO:0012501)	biological_process	P2	DNASE2|MYD88|IRF1|TMBIM6|TNFAIP3|GADD45A|RTN3|NEK6|CD74|USP53|PRKCH|SMPD1|LYN|TPD52L1|CBS|GRIN2A|GBE1|SHISA5|CHAC1|CCNG1|HTRA4|TMEM102|RRAGC|HSPA5|BCL2L10|MLLT11|TRAF3IP2|GADD45B|HRAS|HTRA1|NHERF1|MMP9|SH3GLB1|GPX1|TNFRSF21|GBA1|PPP1R15A|RIPK1|CXCR4|ITGA5|TIGAR|EFNA1|CALR|STK17A|BDKRB2|TRIB3|GREM1|SOCS3|RTN4|MDM2|MIEN1|VSTM2L|TIMP1|THBS1|MPO|PHLDA3|SIAH2|HTATIP2|PAEP|TNFRSF10C|S100A9|CPEB4|NOL3|A…	294	3.5496e-18
apoptotic process (GO:0006915)	biological_process	P2	DNASE2|MYD88|IRF1|TMBIM6|TNFAIP3|GADD45A|RTN3|NEK6|CD74|USP53|PRKCH|SMPD1|LYN|TPD52L1|CBS|GRIN2A|GBE1|SHISA5|CHAC1|CCNG1|HTRA4|TMEM102|RRAGC|HSPA5|BCL2L10|MLLT11|TRAF3IP2|GADD45B|HRAS|HTRA1|NHERF1|MMP9|SH3GLB1|GPX1|TNFRSF21|GBA1|PPP1R15A|RIPK1|CXCR4|ITGA5|TIGAR|EFNA1|CALR|STK17A|BDKRB2|TRIB3|GREM1|SOCS3|RTN4|MDM2|MIEN1|VSTM2L|TIMP1|THBS1|MPO|PHLDA3|SIAH2|HTATIP2|PAEP|TNFRSF10C|S100A9|CPEB4|NOL3|A…	283	5.03565e-17
cell communication (GO:0007154)	biological_process	P2	MYD88|IRF1|S1PR1|TMBIM6|TNFAIP3|GPR3|IL15RA|GADD45A|NPC1|UCHL1|NEK6|CD74|SLC39A14|DKK3|PRKCH|CCL22|VGF|LAMTOR2|ZDHHC7|SMPD1|LYN|CALM1|IL18R1|CD53|TPD52L1|RITA1|CBS|GRIN2A|SHISA5|CHAC1|CCNG1|S100A11|RAP1BL|ARC|HTRA4|CHRNA6|FSTL3|TMEM102|PLA2G4C|IL18|RRAGC|MIDN|SLC1A3|LRG1|IGFBP1|ADM2|NR1I3|OPN1SW|RHPN2|HSPA5|SYT12|PLD1|SLC15A3|BCL2L10|MLLT11|TRAF3IP2|ABR|GADD45B|HRAS|BCL9L|CHRNA9|SPRING1|HTRA1|NHE…	752	1.94362e-19
signaling (GO:0023052)	biological_process	P2	MYD88|IRF1|S1PR1|TMBIM6|TNFAIP3|GPR3|IL15RA|GADD45A|NPC1|UCHL1|NEK6|CD74|SLC39A14|DKK3|PRKCH|CCL22|VGF|LAMTOR2|ZDHHC7|SMPD1|LYN|CALM1|IL18R1|CD53|TPD52L1|RITA1|CBS|GRIN2A|SHISA5|CHAC1|CCNG1|S100A11|RAP1BL|ARC|HTRA4|CHRNA6|FSTL3|TMEM102|PLA2G4C|IL18|RRAGC|MIDN|SLC1A3|LRG1|IGFBP1|ADM2|NR1I3|OPN1SW|RHPN2|HSPA5|SYT12|PLD1|SLC15A3|BCL2L10|MLLT11|TRAF3IP2|ABR|GADD45B|HRAS|BCL9L|CHRNA9|SPRING1|HTRA1|NHE…	735	5.03205e-18
positive regulation of immune system process (GO:0002684)	biological_process	P2	MYD88|IRF1|TNFAIP3|IL15RA|CD74|PRKCH|LYN|IL18R1|TMEM102|IL18|C1R|ARID5A|SLC15A3|HRAS|HAVCR2|SWAP70|TNFRSF21|RHOH|SIRPA|RIPK1|DPP4|RASGRP1|TRIB1|CALR|LILRB4|C1QB|RTN4|MAP3K8|CD55|EPHB2|CYBA|THBS1|CCL7|CD276|BTN3A2|P2RX4|MMP8|MMP14|IFI16|JUND|C3AR1|CASP8|NFKBIZ|LY96|CLCF1|TLR1|RAC2|ADAM10|MNDA|CD40|LAMP1|ICOSLG|IL6ST|TGFB2|EDN1|IL1B|GBP5|A2M|SPI1|ITGB3|CD14|REG3G|LIF|XBP1|TYRO3|VAMP8|CD274|LAPTM5|C…	184	3.34815e-19
regulation of chemotaxis (GO:0050920)	biological_process	P2	S1PR1|CD74|LYN|SLAMF8|TMEM102|SWAP70|CORO1B|CXCR4|DPP4|CALR|GREM1|TMSB4X|THBS1|CCL7|P2RX4|HSPB1|C3AR1|RAC2|ADAM10|EDN1|USP14|SPI1|C5AR1|NCKAP1L|CCR1|CMKLR1|PTK2B|ITGA2|DUSP1|CXCL8|SEMA5B|TPBG|MET|CCL2|TGFB1|BST1|TUBB2B|IL6|OXSR1|F2RL1|VEGFC|PLA2G7|TNFSF14|SCG2|PTPRO|SERPINE1|JAM3|DUSP3	48	4.02177e-07
cell chemotaxis (GO:0060326)	biological_process	P2	S1PR1|CD74|CCL22|LYN|SLAMF8|TMEM102|SWAP70|CORO1B|CXCL5|CXCR4|CCR5|DPP4|CALR|GREM1|TREM1|TMSB4X|THBS1|CCL7|S100A9|P2RX4|HSPB1|C3AR1|TRPM2|RAC2|ADAM10|HBEGF|TGFB2|EDN1|IL1B|HSD3B7|SPI1|IL17RA|C5AR1|NCKAP1L|CCL20|SAA1|CCR1|PF4|CMKLR1|PTK2B|DUSP1|CXCL8|CCL8|S100A8|TPBG|CXCL6|ANXA1|MET|ITGB2|LGALS3|DOCK4|CCL2|ADGRE2|CRK|FCER1G|BST1|CH25H|IL6|OXSR1|F2RL1|VEGFC|PLA2G7|TNFSF14|SCG2|PTPRO|SERPINE1|IL10|C…	72	2.89404e-13
positive regulation of leukocyte chemotaxis (GO:0002690)	biological_process	P2	CD74|TMEM102|SWAP70|CALR|THBS1|CCL7|C3AR1|RAC2|ADAM10|EDN1|SPI1|C5AR1|NCKAP1L|CCR1|CMKLR1|PTK2B|CXCL8|IL6|OXSR1|F2RL1|VEGFC|PLA2G7|TNFSF14|SERPINE1	24	5.2445e-05
regulation of leukocyte migration (GO:0002685)	biological_process	P2	MYD88|CD74|LYN|SLAMF8|TMEM102|SWAP70|DPP4|CALR|GREM1|THBS1|CCL7|BCR|CHST4|P2RX4|MMP14|C3AR1|CXCR3|RAC2|ADAM10|EDN1|SPI1|ITGB3|C5AR1|NCKAP1L|CCL20|ECM1|CCR1|CMKLR1|PTK2B|ITGA2|PTAFR|RIPK3|DUSP1|CXCL8|CNN2|ANXA1|LGALS3|CD300A|LYVE1|MSN|SPN|CCL2|CRK|BST1|GCNT1|IL6|OXSR1|F2RL1|CD9|VEGFC|PLA2G7|IL33|TNFSF14|ICAM1|HMOX1|SERPINE1|AKT1|JAM3|IL1R1|CHST2	60	2.96995e-13
leukocyte migration (GO:0050900)	biological_process	P2	MYD88|S1PR1|CD74|CCL22|LYN|SLAMF8|TMEM102|SELPLG|SWAP70|GBA1|CXCL5|SIRPA|CXCR4|CCR5|DPP4|CALR|GREM1|TREM1|THBS1|CCL7|S100A9|BCR|CHST4|P2RX4|MMP14|C3AR1|CXCR3|TRPM2|RAC2|ADAM10|ITGA3|TGFB2|EDN1|IL1B|HSD3B7|SPI1|ITGB3|IL17RA|ITGB1|C5AR1|NCKAP1L|CCL20|ECM1|SAA1|CCR1|PF4|CMKLR1|PTK2B|ITGA2|PTAFR|RIPK3|DUSP1|CXCL8|CCL8|S100A8|CNN2|CXCL6|ANXA1|ITGA7|ITGB2|LGALS3|CD300A|LYVE1|MSN|SPN|CCL2|HCK|ADGRE2|CRK…	96	4.40446e-19
leukocyte chemotaxis (GO:0030595)	biological_process	P2	S1PR1|CD74|CCL22|LYN|SLAMF8|TMEM102|SWAP70|CXCL5|CXCR4|CCR5|DPP4|CALR|GREM1|TREM1|THBS1|CCL7|S100A9|C3AR1|TRPM2|RAC2|ADAM10|TGFB2|EDN1|IL1B|HSD3B7|SPI1|IL17RA|C5AR1|NCKAP1L|CCL20|SAA1|CCR1|PF4|CMKLR1|PTK2B|DUSP1|CXCL8|CCL8|S100A8|CXCL6|ANXA1|ITGB2|LGALS3|CCL2|ADGRE2|FCER1G|BST1|CH25H|IL6|OXSR1|F2RL1|VEGFC|PLA2G7|TNFSF14|SCG2|PTPRO|SERPINE1|IL10|CXCL3|CXCL2|JAM3|CXCL1|CSF3R	63	2.6711e-14
myeloid leukocyte migration (GO:0097529)	biological_process	P2	MYD88|CD74|CCL22|LYN|SLAMF8|SWAP70|CXCL5|SIRPA|DPP4|GREM1|TREM1|THBS1|CCL7|S100A9|BCR|P2RX4|MMP14|C3AR1|RAC2|TGFB2|EDN1|IL1B|SPI1|IL17RA|C5AR1|NCKAP1L|CCL20|SAA1|CCR1|PF4|CMKLR1|PTK2B|DUSP1|CXCL8|CCL8|S100A8|CNN2|CXCL6|ANXA1|ITGB2|LGALS3|CD300A|CCL2|ADGRE2|FCER1G|BST1|IL6|CD9|VEGFC|PLA2G7|SCG2|PTPRO|SERPINE1|CXCL3|CXCL2|JAM3|CXCL1|IL1R1|CSF3R	59	2.99677e-12
granulocyte chemotaxis (GO:0071621)	biological_process	P2	CD74|CCL22|CXCL5|DPP4|TREM1|THBS1|CCL7|S100A9|C3AR1|RAC2|TGFB2|EDN1|IL1B|IL17RA|C5AR1|NCKAP1L|CCL20|SAA1|PF4|CMKLR1|CXCL8|CCL8|S100A8|CXCL6|ANXA1|ITGB2|LGALS3|CCL2|ADGRE2|FCER1G|BST1|SCG2|CXCL3|CXCL2|JAM3|CXCL1|CSF3R	37	5.09859e-10
granulocyte migration (GO:0097530)	biological_process	P2	MYD88|CD74|CCL22|SLAMF8|CXCL5|DPP4|TREM1|THBS1|CCL7|S100A9|C3AR1|RAC2|TGFB2|EDN1|IL1B|IL17RA|C5AR1|NCKAP1L|CCL20|SAA1|PF4|CMKLR1|CXCL8|CCL8|S100A8|CXCL6|ANXA1|ITGB2|LGALS3|CD300A|CCL2|ADGRE2|FCER1G|BST1|SCG2|CXCL3|CXCL2|JAM3|CXCL1|IL1R1|CSF3R	41	7.15545e-10
mononuclear cell migration (GO:0071674)	biological_process	P2	S1PR1|CCL22|LYN|SLAMF8|TMEM102|GBA1|SIRPA|CXCR4|CCR5|CALR|GREM1|THBS1|CCL7|C3AR1|TRPM2|ADAM10|HSD3B7|SPI1|ITGB3|C5AR1|CCL20|ECM1|SAA1|CCR1|CMKLR1|PTK2B|RIPK3|DUSP1|CCL8|ANXA1|LGALS3|MSN|SPN|CCL2|CRK|CH25H|IL6|OXSR1|PLA2G7|TNFSF14|PTPRO|SERPINE1|AKT1|F11R	44	2.00302e-07
response to molecule of bacterial origin (GO:0002237)	biological_process	P2	MYD88|TNFAIP3|ACP5|LYN|IL18|ARID5A|HAVCR2|CXCL5|SIRPA|CCR5|TRIB1|CD55|EPHB2|MPO|S100A9|BCR|ZFP36|MAOB|JUND|CASP8|NFKBIZ|LY96|TLR1|SASH1|LITAF|CSF2RB|EDN1|IL1B|SPI1|IRF5|CD14|XBP1|CD274|C5AR1|SLC11A1|ADAM9|PPARD|PF4|MAP2K3|PTAFR|TLR2|CXCL8|TNIP1|CEBPB|S100A8|PCSK1|CYP1A1|CXCL6|RIPK2|IDO1|NQO1|TSPO|IL24|CLDN1|CCL2|TGFB1|IRAK2|HCK|PTGIR|NR1D1|NOCT|ADM|SPON2|NR1H4|IL6|IRAK3|FOS|TNFRSF1B|FCGR2B|P2RX7|…	91	1.60332e-18
cellular response to lipopolysaccharide (GO:0071222)	biological_process	P2	MYD88|TNFAIP3|LYN|IL18|ARID5A|HAVCR2|CXCL5|SIRPA|CCR5|TRIB1|CD55|EPHB2|BCR|ZFP36|NFKBIZ|LY96|SASH1|LITAF|IL1B|SPI1|CD14|XBP1|CD274|ADAM9|PPARD|PF4|MAP2K3|PTAFR|TLR2|CXCL8|TNIP1|CEBPB|CXCL6|RIPK2|TSPO|IL24|CCL2|TGFB1|IRAK2|HCK|NR1D1|SPON2|NR1H4|IL6|TNFRSF1B|ANKRD1|TRIM5|ZC3H12A|TLR4|CAPN2|SERPINE1|CSF3|IL10|CXCL3|AKT1|SIGIRR|CXCL2|CXCL1	58	1.09239e-12
response to lipopolysaccharide (GO:0032496)	biological_process	P2	MYD88|TNFAIP3|ACP5|LYN|IL18|ARID5A|HAVCR2|CXCL5|SIRPA|CCR5|TRIB1|CD55|EPHB2|MPO|S100A9|BCR|ZFP36|MAOB|JUND|CASP8|NFKBIZ|LY96|SASH1|LITAF|CSF2RB|EDN1|IL1B|SPI1|CD14|XBP1|CD274|SLC11A1|ADAM9|PPARD|PF4|MAP2K3|PTAFR|TLR2|CXCL8|TNIP1|CEBPB|S100A8|PCSK1|CYP1A1|CXCL6|RIPK2|IDO1|NQO1|TSPO|IL24|CLDN1|CCL2|TGFB1|IRAK2|HCK|PTGIR|NR1D1|NOCT|ADM|SPON2|NR1H4|IL6|IRAK3|FOS|TNFRSF1B|P2RX7|ANKRD1|TRIM5|CYP27B1|RP…	84	2.31854e-16
cellular response to molecule of bacterial origin (GO:0071219)	biological_process	P2	MYD88|TNFAIP3|LYN|IL18|ARID5A|HAVCR2|CXCL5|SIRPA|CCR5|TRIB1|CD55|EPHB2|BCR|ZFP36|NFKBIZ|LY96|TLR1|SASH1|LITAF|IL1B|SPI1|CD14|XBP1|CD274|ADAM9|PPARD|PF4|MAP2K3|PTAFR|TLR2|CXCL8|TNIP1|CEBPB|CXCL6|RIPK2|TSPO|IL24|CCL2|TGFB1|IRAK2|HCK|NR1D1|SPON2|NR1H4|IL6|TNFRSF1B|FCGR2B|TLR6|ANKRD1|TRIM5|ZC3H12A|TLR4|CAPN2|SERPINE1|CSF3|IL10|FZD5|CXCL3|AKT1|SIGIRR|CXCL2|CXCL1	62	6.55779e-14
cellular response to biotic stimulus (GO:0071216)	biological_process	P2	MYD88|TNFAIP3|LYN|IL18|ARID5A|HSPA5|HAVCR2|CXCL5|SIRPA|CCR5|TIGAR|TRIB1|CD55|EPHB2|BCR|ZFP36|NFKBIZ|LY96|TLR1|SASH1|LITAF|IL1B|SPI1|CD14|XBP1|CD274|ADAM9|ZMPSTE24|PPARD|PF4|MAP2K3|PTAFR|TLR2|CXCL8|TNIP1|CEBPB|CXCL6|RIPK2|TSPO|IL24|CCL2|TGFB1|IRAK2|HCK|NR1D1|SPON2|NR1H4|IL6|TNFRSF1B|FCGR2B|CLEC7A|TLR6|ANKRD1|TRIM5|ZC3H12A|TLR4|CAPN2|SERPINE1|CSF3|IL10|FZD5|CXCL3|AKT1|SIGIRR|CXCL2|CXCL1	66	9.28596e-14
response to bacterium (GO:0009617)	biological_process	P2	MYD88|TNFAIP3|ACP5|VGF|LYN|HP|SLAMF8|IL18|LRG1|ARID5A|HAVCR2|GPX1|CXCL5|SIRPA|CCR5|TRIB1|TREM1|CD55|EPHB2|CYBA|MPO|S100A9|BCR|ZFP36|ARG2|MAOB|JUND|CASP8|NFKBIZ|LY96|TLR1|SASH1|LITAF|PI3|CASP7|PLAAT3|CSF2RB|EDN1|IL1B|GBP5|SPI1|IRF5|CD14|PYGL|REG3G|TNFRSF1A|MARCHF2|XBP1|CD274|WFDC2|LCN2|C5AR1|SLC11A1|ADAM9|CCL20|BCL3|PPARD|PF4|MAP2K3|PTAFR|TLR2|CXCL8|ANXA3|TNIP1|CASP4|CEBPB|S100A8|PCSK1|CYP1A1|CXCL…	129	1.92275e-13
cellular response to lipid (GO:0071396)	biological_process	P2	MYD88|TNFAIP3|NPC1|LYN|IL18|ARID5A|WBP2|HAVCR2|CYP24A1|CXCL5|SIRPA|CCR5|TRIB1|CALR|CD55|EPHB2|BCR|DDIT4|ESRRA|ZFP36|FBXO32|FZD7|NFKBIZ|LY96|SASH1|LITAF|ZNF703|EDN1|IL1B|SPI1|CD14|FDX1|XBP1|SRD5A1|CD274|ADAM9|PPARD|PPARGC1B|PF4|MAP2K3|PTK2B|ITGA2|PTAFR|TLR2|CXCL8|AHR|TNIP1|CEBPB|LBH|P2RY6|ADAM15|CXCL6|SSTR1|ANXA1|RIPK2|TSPO|IL24|MSN|CLDN1|CCL2|TGFB1|IRAK2|HCK|NR1D1|LDLR|SPON2|PIM1|SPP1|NR1H4|IL6|F…	96	3.73458e-07
anatomical structure morphogenesis (GO:0009653)	biological_process	P2	S1PR1|ENPP2|TNFAIP3|GADD45A|PALMD|UCHL1|DKK3|ACP5|ZDHHC7|CD53|CBS|COL13A1|CCNG1|TACSTD2|NEDD4L|ARC|HEXB|HDAC9|IL18|SLC1A3|LRG1|ADM2|TRPV2|HSPA5|HRAS|BCL9L|CHRNA9|HTRA1|NHERF1|ABI3|SH3BP1|MMP9|SDC1|KNDC1|GPX1|GBA1|CORO1B|CTHRC1|CCN2|TGFBI|TM4SF1|TCTA|NRG1|CXCR4|NFASC|ITGA5|ETV7|EFNA1|NYAP2|MYOZ2|DUSP4|TPM1|GREM1|PXDN|SOCS3|RTN4|NDST1|MDM2|MDFI|LOXL2|EPHB2|RFLNA|MCAM|SULF2|THBS1|CCL7|CCM2|PHLDA3|ST…	375	2.54303e-18
regulation of cell motility (GO:2000145)	biological_process	P2	MYD88|S1PR1|ENPP2|GADD45A|CD74|LYN|SPOCK2|S100A11|TACSTD2|SLAMF8|HDAC9|TMEM102|HSPA5|HRAS|NHERF1|ABI3|SH3BP1|MMP9|SWAP70|CORO1B|CXCR4|ITGA5|DPP4|EFNA1|TRIB1|CALR|TPM1|GREM1|RTN4|TMSB4X|EPHB2|MIEN1|MCAM|TIMP1|THBS1|CCL7|STAT3|BCR|ARSB|PODXL|CHST4|P2RX4|MMP14|HSPB1|C3AR1|CXCR3|PLAU|SASH1|DRD1|RIPOR1|RAC2|ADAM10|CD40|DLG5|ITGA3|NRP2|HBEGF|ZNF703|TGFB2|EDN1|IL1B|SPI1|ITGB3|FOXO4|CHRD|XBP1|SIN3B|LAMB1…	186	3.1826e-18
regulation of locomotion (GO:0040012)	biological_process	P2	MYD88|S1PR1|ENPP2|GADD45A|CD74|LYN|SPOCK2|S100A11|TACSTD2|SLAMF8|HDAC9|TMEM102|HSPA5|HRAS|NHERF1|ABI3|SH3BP1|MMP9|SWAP70|CORO1B|CXCR4|ITGA5|DPP4|EFNA1|TRIB1|CALR|TPM1|GREM1|RTN4|TMSB4X|EPHB2|MIEN1|MCAM|TIMP1|THBS1|CCL7|STAT3|BCR|ARSB|PODXL|CHST4|P2RX4|MMP14|HSPB1|C3AR1|CXCR3|PLAU|SASH1|DRD1|RIPOR1|RAC2|ADAM10|CD40|DLG5|ITGA3|NRP2|HBEGF|ZNF703|TGFB2|EDN1|IL1B|USP14|SPI1|ITGB3|FOXO4|CHRD|XBP1|SIN3B…	191	4.72749e-18
regulation of cell migration (GO:0030334)	biological_process	P2	MYD88|S1PR1|ENPP2|GADD45A|CD74|LYN|S100A11|TACSTD2|SLAMF8|HDAC9|TMEM102|HSPA5|HRAS|NHERF1|ABI3|SH3BP1|MMP9|SWAP70|CORO1B|CXCR4|ITGA5|DPP4|EFNA1|TRIB1|CALR|TPM1|GREM1|RTN4|TMSB4X|EPHB2|MIEN1|MCAM|TIMP1|THBS1|CCL7|STAT3|BCR|ARSB|PODXL|CHST4|P2RX4|MMP14|HSPB1|C3AR1|CXCR3|PLAU|SASH1|DRD1|RIPOR1|RAC2|ADAM10|CD40|DLG5|ITGA3|NRP2|HBEGF|ZNF703|TGFB2|EDN1|IL1B|SPI1|ITGB3|FOXO4|CHRD|XBP1|SIN3B|LAMB1|CD274|…	177	1.32294e-17
negative regulation of leukocyte cell-cell adhesion (GO:1903038)	biological_process	P2	IRF1|CD74|HAVCR2|TNFRSF21|LILRB4|ARG2|DLG5|CD274|LAPTM5|NCKAP1L|VSIG4|CEBPB|BCL6|ANXA1|IDO1|LGALS3|CD300A|SPN|ZBTB7B|GPNMB|RUNX1|IL4R|FCGR2B|SDC4|PAG1|ZC3H12A|CEACAM1|VSIR|IL10|BTN2A2|RUNX3|AKT1|LRRC32|DUSP3	34	9.73894e-06
regulation of T cell proliferation (GO:0042129)	biological_process	P2	IRF1|IL18|HAVCR2|TNFRSF21|LILRB4|CD55|CD276|ARG2|RAC2|DLG5|ICOSLG|IL6ST|IL1B|CD274|NCKAP1L|VSIG4|RIPK3|CEBPB|TFRC|BCL6|ANXA1|RIPK2|IDO1|LGALS3|SPN|BID|ZBTB7B|TNFRSF9|GPNMB|IL6|TNFRSF1B|IGFBP2|SDC4|PNP|VSIR|IL10|EBI3|BTN2A2|LRRC32	39	7.12553e-06
regulation of T cell activation (GO:0050863)	biological_process	P2	IRF1|CD74|LYN|IL18|HAVCR2|TNFRSF21|RHOH|SIRPA|DPP4|RASGRP1|LILRB4|MAP3K8|CD55|BATF|CD276|ARG2|NFKBIZ|RAC2|DLG5|ICOSLG|IL6ST|IL1B|XBP1|CD274|LAPTM5|NCKAP1L|VSIG4|RIPK3|CEBPB|TCF7|TFRC|BCL6|ANXA1|JUNB|RIPK2|IDO1|LGALS3|IL1RL2|CD300A|SPN|BID|ZBTB7B|CCL2|TNFRSF9|GPNMB|RUNX1|IL6|SIRPB1|IL4R|TNFRSF1B|IGFBP2|FCGR2B|SDC4|VNN1|PNP|TNFSF14|PAG1|SHB|B2M|ZC3H12A|CEACAM1|VSIR|IL10|EBI3|BTN2A2|RUNX3|ZBTB16|AKT…	70	1.02582e-07
positive regulation of T cell activation (GO:0050870)	biological_process	P2	CD74|LYN|IL18|HAVCR2|RHOH|SIRPA|DPP4|RASGRP1|LILRB4|MAP3K8|CD55|CD276|NFKBIZ|ICOSLG|IL6ST|IL1B|XBP1|CD274|NCKAP1L|TFRC|BCL6|ANXA1|RIPK2|IL1RL2|ZBTB7B|CCL2|RUNX1|IL6|SIRPB1|IL4R|IGFBP2|VNN1|PNP|TNFSF14|SHB|B2M|VSIR|EBI3|BTN2A2|RUNX3|ZBTB16|AKT1	42	0.000674272
T cell differentiation (GO:0030217)	biological_process	P2	IRF1|CD74|IL18R1|IL18|TRAF3IP2|GBA1|RHOH|RASGRP1|LILRB4|BATF|STAT3|FZD7|NFKBIZ|IL1B|SPI1|XBP1|NCKAP1L|BCL3|RIPK3|TCF7|CTSL|BCL6|ANXA1|JUNB|RIPK2|IL1RL2|SPN|ZBTB7B|FCER1G|TNFRSF9|RUNX1|IL6|IL4R|VNN1|PNP|SHB|B2M|ZC3H12A|TCIRG1|RUNX2|VSIR|FZD5|BTN2A2|RUNX3|ZBTB16|DOCK2	46	0.00376958
T cell activation (GO:0042110)	biological_process	P2	IRF1|CD74|LYN|IL18R1|IL18|TRAF3IP2|HAVCR2|TNFRSF21|GBA1|RHOH|SIRPA|SLAMF7|DPP4|RASGRP1|LILRB4|MAP3K8|CD55|BATF|STAT3|CD276|ARG2|FZD7|CASP8|NFKBIZ|RAC2|DLG5|ICOSLG|IL6ST|IL1B|SPI1|XBP1|CD274|LAPTM5|FKBP1B|SLC11A1|NCKAP1L|VSIG4|BCL3|RIPK3|CEBPB|TCF7|CTSL|TFRC|BCL6|ANXA1|JUNB|RIPK2|IDO1|LGALS3|CD151|IL1RL2|CD300A|MSN|SPN|BID|ZBTB7B|CCL2|FCER1G|TNFRSF9|GPNMB|RUNX1|IL6|F2RL1|SIRPB1|IL4R|RAB27A|TNFRSF1…	98	1.6214e-09
positive regulation of T cell differentiation (GO:0045582)	biological_process	P2	CD74|IL18|RHOH|RASGRP1|LILRB4|NFKBIZ|XBP1|NCKAP1L|BCL6|ANXA1|RIPK2|IL1RL2|ZBTB7B|RUNX1|IL4R|VNN1|PNP|SHB|VSIR|BTN2A2|RUNX3|ZBTB16	22	0.00754106
regulation of leukocyte cell-cell adhesion (GO:1903037)	biological_process	P2	IRF1|CD74|LYN|IL18|HAVCR2|TNFRSF21|RHOH|SIRPA|DPP4|RASGRP1|LILRB4|MAP3K8|CD55|CD276|ARG2|CHST4|NFKBIZ|DLG5|ICOSLG|IL6ST|IL1B|XBP1|CD274|LAPTM5|NCKAP1L|VSIG4|PTAFR|CEBPB|TFRC|BCL6|ANXA1|RIPK2|IDO1|ITGB2|LGALS3|IL1RL2|CD300A|SPN|ZBTB7B|CCL2|GPNMB|RUNX1|GCNT1|IL6|SIRPB1|IL4R|IGFBP2|FCGR2B|SDC4|VNN1|PNP|TNFSF14|PAG1|SHB|B2M|ZC3H12A|CD44|CEACAM1|VSIR|IL10|EBI3|BTN2A2|RUNX3|ZBTB16|AKT1|CHST2|LRRC32|DUS…	68	4.65378e-07
negative regulation of T cell activation (GO:0050868)	biological_process	P2	IRF1|CD74|HAVCR2|TNFRSF21|LILRB4|ARG2|DLG5|CD274|LAPTM5|NCKAP1L|VSIG4|CEBPB|BCL6|ANXA1|IDO1|LGALS3|CD300A|SPN|ZBTB7B|GPNMB|RUNX1|IL4R|FCGR2B|SDC4|PAG1|ZC3H12A|CEACAM1|VSIR|IL10|BTN2A2|RUNX3|LRRC32|DUSP3	33	1.42995e-06
regulation of myeloid leukocyte differentiation (GO:0002761)	biological_process	P2	CD74|LYN|FSTL3|RIPK1|TCTA|TRIB1|LILRB4|ESRRA|CASP8|GPR137B|LIF|CCR1|PPARGC1B|PF4|ID2|CEBPB|EVI2B|C1QC|TGFB1|RUNX1|FOS|TLR4|CEACAM1|TNFRSF11B	24	0.00260473
regulation of alpha-beta T cell activation (GO:0046634)	biological_process	P2	IRF1|IL18|LILRB4|CD55|BATF|ARG2|NFKBIZ|CD274|NCKAP1L|BCL6|ANXA1|JUNB|RIPK2|CD300A|ZBTB7B|RUNX1|IL4R|PNP|SHB|ZC3H12A|VSIR|EBI3|RUNX3|ZBTB16	24	0.00109175
regulation of lymphocyte activation (GO:0051249)	biological_process	P2	MYD88|IRF1|TNFAIP3|IL15RA|CD74|LYN|SLAMF8|IL18|HAVCR2|TNFRSF21|RHOH|SIRPA|DPP4|RASGRP1|LILRB4|MAP3K8|CD55|EPHB2|BATF|CD276|ARG2|MMP14|NFKBIZ|CLCF1|RAC2|MNDA|CD40|DLG5|LAMP1|ICOSLG|IL6ST|IL1B|SPI1|XBP1|TYRO3|CD274|LAPTM5|NCKAP1L|VSIG4|RIPK3|ID2|AHR|CEBPB|TCF7|TFRC|BCL6|ANXA1|JUNB|RIPK2|IDO1|LGALS3|IL1RL2|CD300A|SPN|BID|ZBTB7B|CCL2|TGFB1|BST1|TNFRSF9|GPNMB|RUNX1|IL6|SIRPB1|IL4R|TNFRSF1B|IGFBP2|FCGR…	95	8.02011e-11
lymphocyte activation (GO:0046649)	biological_process	P2	MYD88|IRF1|TNFAIP3|IL15RA|CD74|LYN|IL18R1|SLAMF8|HDAC9|IL18|TRAF3IP2|HAVCR2|SWAP70|TNFRSF21|GBA1|RHOH|SIRPA|SLAMF7|DPP4|RASGRP1|LILRB4|MAP3K8|CD55|EPHB2|BATF|STAT3|CD276|ARG2|MMP14|FZD7|CMTM7|CASP8|NFKBIZ|IL11|CLCF1|KLF6|RAC2|MNDA|CD40|DLG5|LAMP1|ICOSLG|IL6ST|IL1B|SPI1|XBP1|TYRO3|LRRC8A|CD274|LAPTM5|ITGB1|FKBP1B|SLC11A1|NCKAP1L|VSIG4|BCL3|PTK2B|RIPK3|ID2|AHR|CEBPB|MFNG|TCF7|CTSL|TFRC|BCL6|ANXA1|J…	135	2.21316e-12
negative regulation of immune response (GO:0050777)	biological_process	P2	TNFAIP3|LYN|SLAMF8|HAVCR2|GPX1|LILRB4|CD55|RHBDF2|BCR|ARG2|IFI16|A2M|SPI1|TYRO3|ZDHHC18|CD59|NCKAP1L|VSIG4|NLRX1|AHR|BCL6|ANXA1|LGALS3|CD300A|ZBTB7B|TGFB1|HCK|CRK|FCRLB|IL4R|IRAK3|FCGR2B|IL33|FURIN|PARP3|SAMHD1|ZC3H12A|HMOX1|CEACAM1|SAMSN1|IL10	41	2.40543e-06
mononuclear cell differentiation (GO:1903131)	biological_process	P2	IRF1|IL15RA|CD74|LYN|IL18R1|SLAMF8|HDAC9|IL18|TRAF3IP2|GBA1|RHOH|RASGRP1|LILRB4|BATF3|BATF|STAT3|MMP14|IFI16|FZD7|CMTM7|NFKBIZ|TRPM2|IL11|CLCF1|KLF6|IL1B|SPI1|XBP1|TYRO3|LRRC8A|ITGB1|NCKAP1L|BCL3|PTK2B|MT1G|RIPK3|ID2|CEBPB|MFNG|TCF7|CTSL|BCL6|ANXA1|JUNB|RIPK2|IL1RL2|SPN|ZBTB7B|DOCK11|BAK1|PTPRJ|FCER1G|TNFRSF9|RUNX1|IL6|F2RL1|IL4R|FOS|FCGR2B|VNN1|PNP|LTBR|NFAM1|FASN|SHB|ST3GAL1|B2M|ZC3H12A|TCIRG1|…	77	6.79786e-06
T cell proliferation (GO:0042098)	biological_process	P2	IRF1|IL18|HAVCR2|TNFRSF21|RASGRP1|LILRB4|CD55|CD276|ARG2|RAC2|DLG5|ICOSLG|IL6ST|IL1B|CD274|FKBP1B|SLC11A1|NCKAP1L|VSIG4|RIPK3|CEBPB|TFRC|BCL6|ANXA1|RIPK2|IDO1|LGALS3|CD151|MSN|SPN|BID|ZBTB7B|TNFRSF9|GPNMB|IL6|TNFRSF1B|IGFBP2|P2RX7|SDC4|PNP|TNFSF14|VSIR|IL10|EBI3|BTN2A2|DOCK2|LRRC32	47	1.95258e-07
regulation of B cell differentiation (GO:0045577)	biological_process	P2	SLAMF8|MMP14|SPI1|XBP1|NCKAP1L|ID2|BCL6|NFAM1|IL10	9	0.0305114
positive regulation of leukocyte cell-cell adhesion (GO:1903039)	biological_process	P2	CD74|LYN|IL18|HAVCR2|RHOH|SIRPA|DPP4|RASGRP1|LILRB4|MAP3K8|CD55|CD276|CHST4|NFKBIZ|ICOSLG|IL6ST|IL1B|XBP1|CD274|NCKAP1L|PTAFR|TFRC|BCL6|ANXA1|RIPK2|ITGB2|IL1RL2|ZBTB7B|CCL2|RUNX1|GCNT1|IL6|SIRPB1|IL4R|IGFBP2|VNN1|PNP|TNFSF14|SHB|B2M|CD44|VSIR|EBI3|BTN2A2|RUNX3|ZBTB16|AKT1|CHST2	48	7.1019e-05
positive regulation of hemopoiesis (GO:1903708)	biological_process	P2	IL15RA|CD74|IL18|RHOH|RIPK1|RASGRP1|TRIB1|LILRB4|MMP14|CASP8|NFKBIZ|SPI1|LIF|XBP1|NCKAP1L|CCR1|PPARGC1B|PF4|ID2|EVI2B|BCL6|ANXA1|RIPK2|IL1RL2|ZBTB7B|TGFB1|RUNX1|IL4R|FOS|VNN1|PNP|SHB|VSIR|IL10|BTN2A2|RUNX3|ZBTB16	37	4.68672e-05
positive regulation of leukocyte differentiation (GO:1902107)	biological_process	P2	IL15RA|CD74|IL18|RHOH|RIPK1|RASGRP1|TRIB1|LILRB4|MMP14|CASP8|NFKBIZ|SPI1|LIF|XBP1|NCKAP1L|CCR1|PPARGC1B|PF4|ID2|EVI2B|BCL6|ANXA1|RIPK2|IL1RL2|ZBTB7B|TGFB1|RUNX1|IL4R|FOS|VNN1|PNP|SHB|VSIR|IL10|BTN2A2|RUNX3|ZBTB16	37	4.68672e-05
negative regulation of CD4-positive, alpha-beta T cell differentiation (GO:0043371)	biological_process	P2	BCL6|ANXA1|ZBTB7B|RUNX1|IL4R|ZC3H12A|RUNX3	7	0.0296154
regulation of lymphocyte differentiation (GO:0045619)	biological_process	P2	IRF1|IL15RA|CD74|SLAMF8|IL18|RHOH|RASGRP1|LILRB4|BATF|MMP14|NFKBIZ|SPI1|XBP1|NCKAP1L|ID2|TCF7|BCL6|ANXA1|JUNB|RIPK2|IL1RL2|ZBTB7B|RUNX1|IL4R|VNN1|PNP|NFAM1|SHB|ZC3H12A|VSIR|IL10|BTN2A2|RUNX3|ZBTB16	34	0.0085996
regulation of CD8-positive, alpha-beta T cell activation (GO:2001185)	biological_process	P2	IRF1|LILRB4|CD274|NCKAP1L|ZBTB7B|RUNX1|VSIR|RUNX3	8	0.00375607
CD8-positive, alpha-beta T cell activation (GO:0036037)	biological_process	P2	IRF1|LILRB4|CD274|NCKAP1L|ZBTB7B|RUNX1|VSIR|RUNX3	8	0.0308765
positive regulation of lymphocyte activation (GO:0051251)	biological_process	P2	MYD88|IL15RA|CD74|LYN|IL18|HAVCR2|RHOH|SIRPA|DPP4|RASGRP1|LILRB4|MAP3K8|CD55|EPHB2|CD276|MMP14|NFKBIZ|CLCF1|CD40|LAMP1|ICOSLG|IL6ST|IL1B|SPI1|XBP1|CD274|NCKAP1L|TFRC|BCL6|ANXA1|RIPK2|IL1RL2|ZBTB7B|CCL2|TGFB1|BST1|RUNX1|IL6|SIRPB1|IL4R|IGFBP2|VNN1|CLEC7A|PNP|TNFSF14|SHB|B2M|CDKN1A|TLR4|VSIR|IL10|FCGR3A|EBI3|CD38|BTN2A2|RUNX3|ZBTB16|AKT1|IRS2	59	3.63612e-06
leukocyte activation (GO:0045321)	biological_process	P2	MYD88|IRF1|TNFAIP3|IL15RA|CD74|LYN|IL18R1|SLAMF8|HDAC9|IL18|SELPLG|TRAF3IP2|HAVCR2|SWAP70|TNFRSF21|GBA1|RHOH|SIRPA|SLAMF7|DPP4|RASGRP1|LILRB4|BATF3|MAP3K8|CD55|EPHB2|THBS1|BATF|STAT3|CD276|BCR|ARG2|DYSF|MMP8|MMP14|FZD7|CMTM7|JUND|CASP8|NFKBIZ|IL11|CLCF1|TLR1|GPR137B|KLF6|RAC2|ADAM10|MNDA|CD40|DLG5|LAMP1|ICOSLG|IL6ST|EDN1|IL1B|SPI1|XBP1|TYRO3|LRRC8A|VAMP8|CD274|LAPTM5|CTSC|ITGB1|C5AR1|FKBP1B|SLC11…	170	2.24862e-17
leukocyte differentiation (GO:0002521)	biological_process	P2	IRF1|IL15RA|CD74|LYN|IL18R1|SLAMF8|HDAC9|FSTL3|IL18|TRAF3IP2|MMP9|GBA1|RHOH|RIPK1|TCTA|RASGRP1|TRIB1|LILRB4|BATF3|BATF|STAT3|ESRRA|MMP14|IFI16|FZD7|CMTM7|CASP8|NFKBIZ|TRPM2|IL11|CLCF1|GPR137B|UCP2|KLF6|IL1B|SPI1|LIF|XBP1|TYRO3|LRRC8A|ITGB1|NCKAP1L|BCL3|CCR1|PPARGC1B|PF4|PTK2B|MT1G|RIPK3|ID2|TLR2|OSTM1|CEBPB|MFNG|TCF7|CTSL|TFRC|EVI2B|BCL6|ANXA1|JUNB|RIPK2|C1QC|IL1RL2|SPN|ZBTB7B|TGFB1|DOCK11|BAK1|S…	107	2.62315e-10
myeloid leukocyte differentiation (GO:0002573)	biological_process	P2	CD74|LYN|FSTL3|MMP9|GBA1|RIPK1|TCTA|TRIB1|LILRB4|BATF3|BATF|ESRRA|IFI16|CASP8|GPR137B|UCP2|SPI1|LIF|CCR1|PPARGC1B|PF4|MT1G|ID2|TLR2|OSTM1|CEBPB|TFRC|EVI2B|JUNB|C1QC|TGFB1|SNX10|CASP10|RUNX1|F2RL1|FOS|IL33|LTBR|SIGLEC15|GPC3|FASN|TCIRG1|TLR4|CEACAM1|CSF3|ANXA2|TNFRSF11B	47	1.23168e-06
negative regulation of defense response (GO:0031348)	biological_process	P2	TNFAIP3|ACP5|LYN|SLAMF8|HTRA1|HAVCR2|GPX1|GBA1|SIRPA|SOCS3|RHBDF2|BCR|SIGLEC10|ZFP36|ARG2|IFI16|A2M|TNFRSF1A|C1QTNF12|TYRO3|ZDHHC18|VSIG4|SAA1|PPARD|NLRX1|TRIM38|TGFB1|HCK|NR1D1|CRK|LDLR|NR1H4|F2RL1|IRAK3|TNFRSF1B|FCGR2B|FURIN|SMPDL3B|SAMHD1|MICB|FNDC4|CEACAM1|IL10|SLC39A8	44	0.0014288
negative regulation of regulated secretory pathway (GO:1903306)	biological_process	P2	RAP1BL|BCR|SPI1|NCKAP1L|CD300A|FCGR2B|HMOX1|CEACAM1	8	0.0199342
negative regulation of lymphocyte activation (GO:0051250)	biological_process	P2	IRF1|TNFAIP3|CD74|LYN|HAVCR2|TNFRSF21|LILRB4|ARG2|MNDA|DLG5|TYRO3|CD274|LAPTM5|NCKAP1L|VSIG4|ID2|CEBPB|BCL6|ANXA1|IDO1|LGALS3|CD300A|SPN|ZBTB7B|GPNMB|RUNX1|IL4R|FCGR2B|SDC4|PARP3|PAG1|ZC3H12A|CEACAM1|VSIR|SAMSN1|IL10|BTN2A2|RUNX3|LRRC32|DUSP3	40	2.95058e-07
alpha-beta T cell differentiation (GO:0046632)	biological_process	P2	IRF1|IL18R1|IL18|LILRB4|BATF|STAT3|NFKBIZ|NCKAP1L|BCL3|CTSL|BCL6|ANXA1|JUNB|RIPK2|SPN|ZBTB7B|RUNX1|IL6|IL4R|PNP|SHB|ZC3H12A|RUNX3|ZBTB16	24	0.00231608
positive regulation of cell-cell adhesion (GO:0022409)	biological_process	P2	CD74|LYN|ADAM19|PIEZO1|FSTL3|IL18|HAVCR2|RHOH|SIRPA|DPP4|RASGRP1|LILRB4|MAP3K8|CD55|CD276|SERPINF2|PODXL|CHST4|NFKBIZ|ICOSLG|IL6ST|IL1B|PLAUR|XBP1|CD274|NCKAP1L|PTAFR|TFRC|BCL6|ANXA1|RIPK2|ITGB2|IL1RL2|ZBTB7B|CCL2|JAK1|RUNX1|GCNT1|IL6|SIRPB1|IL4R|IGFBP2|VNN1|PNP|TNFSF14|RNASE10|SHB|B2M|CD44|VSIR|IL10|EBI3|BTN2A2|RUNX3|ZBTB16|AKT1|CHST2|KIF26B|F11R	59	1.77144e-06
B cell apoptotic process (GO:0001783)	biological_process	P2	CD74|LYN|TRAF3IP2|TNFRSF21|NFKBIZ|BCL6|BAK1|IL10|IRS2	9	0.00665432
regulation of leukocyte differentiation (GO:1902105)	biological_process	P2	IRF1|IL15RA|CD74|LYN|SLAMF8|FSTL3|IL18|RHOH|RIPK1|TCTA|RASGRP1|TRIB1|LILRB4|BATF|ESRRA|MMP14|CASP8|NFKBIZ|GPR137B|SPI1|LIF|XBP1|NCKAP1L|CCR1|PPARGC1B|PF4|ID2|CEBPB|TCF7|EVI2B|BCL6|ANXA1|JUNB|RIPK2|C1QC|IL1RL2|ZBTB7B|TGFB1|RUNX1|IL4R|FOS|FCGR2B|VNN1|PNP|NFAM1|SHB|ZC3H12A|TLR4|CEACAM1|VSIR|IL10|BTN2A2|RUNX3|ZBTB16|TNFRSF11B	55	3.44309e-05
leukocyte cell-cell adhesion (GO:0007159)	biological_process	P2	IRF1|CD74|LYN|IL18|LRG1|SELPLG|HAVCR2|TNFRSF21|RHOH|SIRPA|ITGA5|DPP4|RASGRP1|LILRB4|MAP3K8|CD55|CD276|S100A9|ARG2|CHST4|NFKBIZ|RAC2|DLG5|ICOSLG|IL6ST|IL1B|XBP1|CD274|LAPTM5|ITGB1|NCKAP1L|VSIG4|PTAFR|TNIP1|CEBPB|S100A8|TFRC|FERMT3|BCL6|ANXA1|RIPK2|IDO1|ITGB2|LGALS3|IL1RL2|CD300A|MSN|SPN|ZBTB7B|CCL2|GPNMB|RUNX1|GCNT1|IL6|SIRPB1|IL4R|IGFBP2|FCGR2B|SDC4|VNN1|PNP|TNFSF14|PAG1|ICAM1|SHB|B2M|ZC3H12A|CD4…	82	1.67171e-10
negative regulation of cell-cell adhesion (GO:0022408)	biological_process	P2	IRF1|CD74|HAVCR2|SWAP70|TNFRSF21|SH2B3|LILRB4|PODXL|ARG2|DLG5|ZNF703|SPI1|CD274|LAPTM5|NCKAP1L|VSIG4|CEBPB|MAP2K5|SPINT2|BCL6|ANXA1|IDO1|FXYD5|LGALS3|CD300A|SPN|ZBTB7B|TGFB1|GPNMB|RUNX1|CD9|IL4R|FCGR2B|SDC4|RDX|PAG1|C1QTNF1|ZC3H12A|JAG1|CEACAM1|VSIR|IL10|BTN2A2|RUNX3|AKT1|LRRC32|DUSP3	47	6.53891e-08
regulation of cell-cell adhesion (GO:0022407)	biological_process	P2	IRF1|CD74|LYN|ADAM19|PIEZO1|FSTL3|IL18|HAVCR2|SWAP70|TNFRSF21|RHOH|SIRPA|DPP4|SH2B3|RASGRP1|LILRB4|MAP3K8|CD55|CD276|SERPINF2|PODXL|ARG2|CHST4|NFKBIZ|DLG5|ICOSLG|IL6ST|ZNF703|IL1B|PLAUR|SPI1|XBP1|CD274|LAPTM5|NCKAP1L|VSIG4|PTAFR|CEBPB|MAP2K5|TFRC|FERMT3|SPINT2|BCL6|ANXA1|RIPK2|IDO1|ITGB2|FXYD5|LGALS3|IL1RL2|CD300A|SPN|ZBTB7B|CCL2|TGFB1|JAK1|GPNMB|RUNX1|GCNT1|IL6|SIRPB1|CD9|IL4R|IGFBP2|FCGR2B|SDC4…	91	5.77379e-10
cell activation (GO:0001775)	biological_process	P2	MYD88|IRF1|TNFAIP3|IL15RA|CD74|LYN|IL18R1|SLAMF8|HDAC9|IL18|SELPLG|TRAF3IP2|HAVCR2|SWAP70|TNFRSF21|GBA1|CCN2|RHOH|SIRPA|SLAMF7|DPP4|SH2B3|RASGRP1|LILRB4|BATF3|MAP3K8|CD55|EPHB2|TIMP1|THBS1|BATF|STAT3|CD276|BCR|ARG2|DYSF|P2RX4|MMP8|MMP14|CSRP1|HSPB1|FZD7|CMTM7|JUND|CASP8|NFKBIZ|IL11|CLCF1|TLR1|GPR137B|KLF6|RAC2|ADAM10|MNDA|CD40|DLG5|LAMP1|ICOSLG|IL6ST|EDN1|IL1B|SPI1|ITGB3|IL17RA|XBP1|TYRO3|LRRC8A|…	190	4.72749e-18
regulation of cell activation (GO:0050865)	biological_process	P2	MYD88|IRF1|TNFAIP3|IL15RA|CD74|LYN|SLAMF8|IL18|HAVCR2|TNFRSF21|CCN2|RHOH|SIRPA|DPP4|SH2B3|RASGRP1|LILRB4|MAP3K8|CD55|EPHB2|THBS1|BATF|CD276|BCR|ARG2|MMP8|MMP14|JUND|NFKBIZ|CLCF1|GPR137B|RAC2|MNDA|CD40|DLG5|LAMP1|ICOSLG|IL6ST|IL1B|SPI1|XBP1|TYRO3|VAMP8|CD274|LAPTM5|CTSC|NCKAP1L|VSIG4|PTAFR|FN1|RIPK3|ID2|AHR|CEBPB|TCF7|TFRC|SPHK1|BCL6|ANXA1|JUNB|RIPK2|IDO1|ITGB2|LGALS3|IL1RL2|CD300A|SPN|BID|ZBTB7B|…	124	2.01655e-14
regulation of leukocyte activation (GO:0002694)	biological_process	P2	MYD88|IRF1|TNFAIP3|IL15RA|CD74|LYN|SLAMF8|IL18|HAVCR2|TNFRSF21|RHOH|SIRPA|DPP4|RASGRP1|LILRB4|MAP3K8|CD55|EPHB2|THBS1|BATF|CD276|BCR|ARG2|MMP8|MMP14|JUND|NFKBIZ|CLCF1|GPR137B|RAC2|MNDA|CD40|DLG5|LAMP1|ICOSLG|IL6ST|IL1B|SPI1|XBP1|TYRO3|VAMP8|CD274|LAPTM5|CTSC|NCKAP1L|VSIG4|PTAFR|FN1|RIPK3|ID2|AHR|CEBPB|TCF7|TFRC|SPHK1|BCL6|ANXA1|JUNB|RIPK2|IDO1|ITGB2|LGALS3|IL1RL2|CD300A|SPN|BID|ZBTB7B|CCL2|TGFB1|…	115	7.74488e-14
negative regulation of cell adhesion (GO:0007162)	biological_process	P2	IRF1|CD74|TACSTD2|HAVCR2|SWAP70|TNFRSF21|TGFBI|SH2B3|LILRB4|EPHB2|THBS1|PODXL|ARG2|MMP14|FZD7|ADAM10|DLG5|ADAMDEC1|ZNF703|SPI1|CD274|SPRY4|LAPTM5|NCKAP1L|VSIG4|ARHGDIA|ACTN4|DUSP1|ITGB1BP1|CEBPB|MAP2K5|SPINT2|BCL6|ADAM15|ANXA1|IDO1|FXYD5|LGALS3|MELTF|CD300A|SPN|ZBTB7B|TGFB1|GPNMB|RUNX1|CD9|IL4R|FCGR2B|SDC4|GBP1|RDX|PAG1|C1QTNF1|PHLDB2|CYP1B1|PLXNB2|ARHGAP6|ZC3H12A|CORO1C|PTPRO|DACT2|JAG1|CEACAM1|…	73	3.76304e-13
leukocyte proliferation (GO:0070661)	biological_process	P2	MYD88|IRF1|TNFAIP3|CD74|LYN|IL18|HAVCR2|TNFRSF21|GBA1|RASGRP1|LILRB4|GREM1|CD55|EPHB2|CD276|ARG2|NFKBIZ|CLCF1|RAC2|MNDA|CD40|DLG5|ICOSLG|CSF2RB|IL6ST|IL1B|CD274|FKBP1B|SLC11A1|NCKAP1L|VSIG4|RIPK3|AHR|CEBPB|BCL2L1|TFRC|CNN2|BCL6|ANXA1|JUNB|RIPK2|IDO1|LGALS3|NMB|CD151|CD300A|MSN|SPN|BID|ZBTB7B|BST1|TNFRSF9|GPNMB|IL6|F2RL1|TNFRSF1B|IGFBP2|FCGR2B|IL33|P2RX7|SDC4|PNP|TNFSF14|SHB|CDKN1A|TCIRG1|TLR4|VSI…	76	1.10794e-11
regulation of leukocyte proliferation (GO:0070663)	biological_process	P2	MYD88|IRF1|TNFAIP3|CD74|LYN|IL18|HAVCR2|TNFRSF21|LILRB4|GREM1|CD55|EPHB2|CD276|ARG2|CLCF1|RAC2|MNDA|CD40|DLG5|ICOSLG|CSF2RB|IL6ST|IL1B|CD274|NCKAP1L|VSIG4|RIPK3|AHR|CEBPB|BCL2L1|TFRC|CNN2|BCL6|ANXA1|RIPK2|IDO1|LGALS3|NMB|CD300A|SPN|BID|ZBTB7B|BST1|TNFRSF9|GPNMB|IL6|TNFRSF1B|IGFBP2|FCGR2B|IL33|SDC4|PNP|CDKN1A|TLR4|VSIR|IL10|FCGR3A|EBI3|CD38|BTN2A2|LRRC32|IRS2	62	1.143e-10
positive regulation of cell adhesion (GO:0045785)	biological_process	P2	CD74|LYN|SPOCK2|ADAM19|PIEZO1|FSTL3|TMEM102|IL18|HAVCR2|RHOH|SIRPA|ITGA5|DPP4|RASGRP1|CALR|LILRB4|TPM1|MAP3K8|CD55|CD276|SERPINF2|PODXL|CHST4|NFKBIZ|ITGA3|ICOSLG|IL6ST|TGFB2|IL1B|PLAUR|ITGB3|CHRD|LIF|XBP1|LAMB1|CD274|ADAM9|NCKAP1L|SAA1|PTK2B|ITGA2|PTAFR|FN1|ITGB1BP1|HSD17B12|TFRC|TGM2|BCL6|ANXA1|RIPK2|ITGB2|CCN1|IL1RL2|ZBTB7B|CCL2|RHOD|PTPRJ|LAMA1|LAMC1|JAK1|CRK|RUNX1|GCNT1|IL6|SIRPB1|IL4R|IGFBP2…	90	4.91544e-10
regulation of mononuclear cell proliferation (GO:0032944)	biological_process	P2	MYD88|IRF1|CD74|LYN|IL18|HAVCR2|TNFRSF21|LILRB4|CD55|EPHB2|CD276|ARG2|CLCF1|RAC2|MNDA|CD40|DLG5|ICOSLG|IL6ST|IL1B|CD274|NCKAP1L|VSIG4|RIPK3|AHR|CEBPB|BCL2L1|TFRC|BCL6|ANXA1|RIPK2|IDO1|LGALS3|CD300A|SPN|BID|ZBTB7B|BST1|TNFRSF9|GPNMB|IL6|TNFRSF1B|IGFBP2|FCGR2B|SDC4|PNP|CDKN1A|TLR4|VSIR|IL10|FCGR3A|EBI3|CD38|BTN2A2|LRRC32|IRS2	56	1.29735e-09
mononuclear cell proliferation (GO:0032943)	biological_process	P2	MYD88|IRF1|CD74|LYN|IL18|HAVCR2|TNFRSF21|RASGRP1|LILRB4|CD55|EPHB2|CD276|ARG2|NFKBIZ|CLCF1|RAC2|MNDA|CD40|DLG5|ICOSLG|IL6ST|IL1B|CD274|FKBP1B|SLC11A1|NCKAP1L|VSIG4|RIPK3|AHR|CEBPB|BCL2L1|TFRC|BCL6|ANXA1|RIPK2|IDO1|LGALS3|CD151|CD300A|MSN|SPN|BID|ZBTB7B|BST1|TNFRSF9|GPNMB|IL6|TNFRSF1B|IGFBP2|FCGR2B|P2RX7|SDC4|PNP|TNFSF14|SHB|CDKN1A|TLR4|VSIR|IL10|FCGR3A|EBI3|CD38|BTN2A2|DOCK2|LRRC32|IRS2	66	1.66066e-09
lymphocyte proliferation (GO:0046651)	biological_process	P2	MYD88|IRF1|CD74|LYN|IL18|HAVCR2|TNFRSF21|RASGRP1|LILRB4|CD55|EPHB2|CD276|ARG2|NFKBIZ|CLCF1|RAC2|MNDA|CD40|DLG5|ICOSLG|IL6ST|IL1B|CD274|FKBP1B|SLC11A1|NCKAP1L|VSIG4|RIPK3|AHR|CEBPB|TFRC|BCL6|ANXA1|RIPK2|IDO1|LGALS3|CD151|CD300A|MSN|SPN|BID|ZBTB7B|BST1|TNFRSF9|GPNMB|IL6|TNFRSF1B|IGFBP2|FCGR2B|P2RX7|SDC4|PNP|TNFSF14|SHB|CDKN1A|TLR4|VSIR|IL10|FCGR3A|EBI3|CD38|BTN2A2|DOCK2|LRRC32|IRS2	65	1.66066e-09
regulation of lymphocyte proliferation (GO:0050670)	biological_process	P2	MYD88|IRF1|CD74|LYN|IL18|HAVCR2|TNFRSF21|LILRB4|CD55|EPHB2|CD276|ARG2|CLCF1|RAC2|MNDA|CD40|DLG5|ICOSLG|IL6ST|IL1B|CD274|NCKAP1L|VSIG4|RIPK3|AHR|CEBPB|TFRC|BCL6|ANXA1|RIPK2|IDO1|LGALS3|CD300A|SPN|BID|ZBTB7B|BST1|TNFRSF9|GPNMB|IL6|TNFRSF1B|IGFBP2|FCGR2B|SDC4|PNP|CDKN1A|TLR4|VSIR|IL10|FCGR3A|EBI3|CD38|BTN2A2|LRRC32|IRS2	55	1.99101e-09
negative regulation of cell activation (GO:0050866)	biological_process	P2	IRF1|TNFAIP3|CD74|LYN|HAVCR2|TNFRSF21|SH2B3|LILRB4|BCR|ARG2|MNDA|DLG5|SPI1|TYRO3|CD274|LAPTM5|NCKAP1L|VSIG4|FN1|ID2|CEBPB|BCL6|ANXA1|IDO1|LGALS3|CD300A|SPN|ZBTB7B|NR1D1|LDLR|GPNMB|RUNX1|CD9|IL4R|FCGR2B|SDC4|PARP3|PAG1|C1QTNF1|ZC3H12A|HMOX1|CEACAM1|VSIR|SAMSN1|IL10|BTN2A2|RUNX3|CD300LF|LRRC32|GCLC|DUSP3	51	2.23163e-08
positive regulation of cell activation (GO:0050867)	biological_process	P2	MYD88|IL15RA|CD74|LYN|IL18|HAVCR2|CCN2|RHOH|SIRPA|DPP4|RASGRP1|LILRB4|MAP3K8|CD55|EPHB2|THBS1|CD276|MMP8|MMP14|JUND|NFKBIZ|CLCF1|CD40|LAMP1|ICOSLG|IL6ST|IL1B|SPI1|XBP1|VAMP8|CD274|CTSC|NCKAP1L|PTAFR|TFRC|BCL6|ANXA1|RIPK2|ITGB2|IL1RL2|ZBTB7B|CCL2|TGFB1|BST1|RUNX1|IL6|PLEK|F2RL1|SIRPB1|IL4R|IGFBP2|IL33|VNN1|CLEC7A|NECTIN2|PNP|TNFSF14|TLR6|SHB|B2M|CDKN1A|RPS6KA1|TLR4|VSIR|IL10|FCGR3A|EBI3|CD38|BTN2A…	73	3.52641e-08
negative regulation of leukocyte activation (GO:0002695)	biological_process	P2	IRF1|TNFAIP3|CD74|LYN|HAVCR2|TNFRSF21|LILRB4|BCR|ARG2|MNDA|DLG5|SPI1|TYRO3|CD274|LAPTM5|NCKAP1L|VSIG4|FN1|ID2|CEBPB|BCL6|ANXA1|IDO1|LGALS3|CD300A|SPN|ZBTB7B|NR1D1|LDLR|GPNMB|RUNX1|IL4R|FCGR2B|SDC4|PARP3|PAG1|ZC3H12A|HMOX1|CEACAM1|VSIR|SAMSN1|IL10|BTN2A2|RUNX3|CD300LF|LRRC32|DUSP3	47	4.01232e-08
positive regulation of leukocyte activation (GO:0002696)	biological_process	P2	MYD88|IL15RA|CD74|LYN|IL18|HAVCR2|RHOH|SIRPA|DPP4|RASGRP1|LILRB4|MAP3K8|CD55|EPHB2|THBS1|CD276|MMP8|MMP14|JUND|NFKBIZ|CLCF1|CD40|LAMP1|ICOSLG|IL6ST|IL1B|SPI1|XBP1|VAMP8|CD274|CTSC|NCKAP1L|PTAFR|TFRC|BCL6|ANXA1|RIPK2|ITGB2|IL1RL2|ZBTB7B|CCL2|TGFB1|BST1|RUNX1|IL6|F2RL1|SIRPB1|IL4R|IGFBP2|IL33|VNN1|CLEC7A|NECTIN2|PNP|TNFSF14|TLR6|SHB|B2M|CDKN1A|TLR4|VSIR|IL10|FCGR3A|EBI3|CD38|BTN2A2|RUNX3|ZBTB16|AKT…	70	7.35704e-08
hemopoiesis (GO:0030097)	biological_process	P2	DNASE2|IRF1|IL15RA|CD74|LYN|IL18R1|SLAMF8|HDAC9|FSTL3|IL18|TRAF3IP2|MMP9|GBA1|RHOH|RIPK1|TCTA|SH2B3|RASGRP1|TRIB1|LILRB4|BATF3|BATF|STAT3|ATF4|BCR|ESRRA|ZFP36|MMP14|IFI16|FZD7|CMTM7|OSM|CASP8|NFKBIZ|TRPM2|IL11|CLCF1|PIP4K2A|GPR137B|UCP2|KLF6|TGFB2|IL1B|SPI1|LIF|XBP1|TYRO3|LRRC8A|ITGB1|NCKAP1L|BCL3|CCR1|PPARGC1B|PF4|PTK2B|MT1G|RIPK3|ID2|TLR2|OSTM1|CEBPB|MFNG|TCF7|CTSL|TFRC|CNN2|EVI2B|BCL6|ANXA1|JU…	132	7.90461e-07
negative regulation of response to external stimulus (GO:0032102)	biological_process	P2	TNFAIP3|ACP5|LYN|SLAMF8|HTRA1|HAVCR2|GPX1|GBA1|CORO1B|SIRPA|DPP4|SH2B3|TRIB1|GREM1|SOCS3|THBS1|SERPINF2|RHBDF2|BCR|SIGLEC10|ZFP36|ARG2|IFI16|PLAU|DRD1|FAP|EDN1|A2M|PLAUR|TNFRSF1A|C1QTNF12|TYRO3|ZDHHC18|VSIG4|SAA1|PPARD|NLRX1|DUSP1|TRIM38|SEMA5B|CERS2|CCL2|TGFB1|HCK|NR1D1|CRK|LDLR|SPP1|SERPINB2|NR1H4|F2RL1|CD9|IRAK3|TNFRSF1B|FCGR2B|FURIN|C1QTNF1|PHLDB2|SMPDL3B|SAMHD1|MICB|PTPRO|KREMEN1|FNDC4|CEACA…	71	9.34849e-06
myeloid cell differentiation (GO:0030099)	biological_process	P2	DNASE2|CD74|LYN|FSTL3|MMP9|GBA1|RIPK1|TCTA|SH2B3|TRIB1|LILRB4|BATF3|BATF|STAT3|ESRRA|ZFP36|IFI16|CASP8|IL11|PIP4K2A|GPR137B|UCP2|SPI1|LIF|NCKAP1L|CCR1|PPARGC1B|PF4|PTK2B|MT1G|ID2|TLR2|OSTM1|CEBPB|TFRC|EVI2B|BCL6|JUNB|C1QC|HIF1A|TGFB1|SNX10|ACTN1|CASP10|STAT1|RUNX1|F2RL1|FOS|NBEAL2|IL33|BPGM|TRIM58|LTBR|SIGLEC15|GPC3|FASN|B2M|TCIRG1|TLR4|JAG1|CEACAM1|CSF3|ZNF385A|ANXA2|ZBTB16|TNFRSF11B|SLC11A2|CSF…	68	1.22512e-05
regulation of hemopoiesis (GO:1903706)	biological_process	P2	IRF1|IL15RA|CD74|LYN|SLAMF8|FSTL3|IL18|RHOH|RIPK1|TCTA|RASGRP1|TRIB1|LILRB4|BATF|STAT3|ESRRA|ZFP36|MMP14|CASP8|NFKBIZ|GPR137B|SPI1|LIF|XBP1|NCKAP1L|CCR1|PPARGC1B|PF4|PTK2B|ID2|CEBPB|TCF7|EVI2B|BCL6|ANXA1|JUNB|RIPK2|C1QC|HIF1A|IL1RL2|ZBTB7B|TGFB1|STAT1|RUNX1|IL4R|FOS|FCGR2B|VNN1|PNP|SIGLEC15|NFAM1|SHB|B2M|ZC3H12A|TLR4|JAG1|CEACAM1|CSF3|VSIR|IL10|BTN2A2|RUNX3|ZBTB16|TNFRSF11B|CSF3R	65	4.78213e-05
positive regulation of cell development (GO:0010720)	biological_process	P2	IL15RA|CD74|PRKCH|LYN|IL18|TRPV2|RHOH|RIPK1|CXCR4|RASGRP1|TRIB1|LILRB4|EPHB2|MAP1B|MMP14|SLITRK1|CASP8|NFKBIZ|CLCF1|IL6ST|CRABP2|IL1B|SPI1|LIF|XBP1|NIN|ITGB1|NCKAP1L|CCR1|PPARGC1B|PF4|FN1|ID2|TLR2|TGM2|EVI2B|BCL6|ANXA1|RIPK2|HIF1A|TSPO|IL1RL2|ZBTB7B|TGFB1|RUNX1|IL6|MAP2K2|VEGFC|IL4R|NEURL1|FOS|TNFRSF1B|IL33|VNN1|CLEC7A|PNP|PLXNB2|SHB|MYF6|VSIR|IL10|BTN2A2|RUNX3|ZBTB16|SPINT1|SHANK3|F11R|PLXNB1	68	5.27814e-05
lymphocyte differentiation (GO:0030098)	biological_process	P2	IRF1|IL15RA|CD74|IL18R1|SLAMF8|HDAC9|IL18|TRAF3IP2|GBA1|RHOH|RASGRP1|LILRB4|BATF|STAT3|MMP14|FZD7|CMTM7|NFKBIZ|IL11|CLCF1|KLF6|IL1B|SPI1|XBP1|TYRO3|LRRC8A|ITGB1|NCKAP1L|BCL3|PTK2B|RIPK3|ID2|MFNG|TCF7|CTSL|BCL6|ANXA1|JUNB|RIPK2|IL1RL2|SPN|ZBTB7B|DOCK11|BAK1|PTPRJ|FCER1G|TNFRSF9|RUNX1|IL6|IL4R|FCGR2B|VNN1|PNP|NFAM1|SHB|ST3GAL1|B2M|ZC3H12A|TCIRG1|RUNX2|VSIR|IL10|FZD5|BTN2A2|RUNX3|ZBTB16|DOCK2	67	7.85186e-05
negative regulation of cell development (GO:0010721)	biological_process	P2	IRF1|CD74|LYN|FSTL3|TCTA|TRIB1|LILRB4|RTN4|EPHB2|RFLNA|PAEP|GPR137B|IL1B|ID2|DLX2|SEMA5B|DLX1|BCL6|ANXA1|C1QC|CERS2|TSPO|DNAJB11|ZBTB7B|NR1D1|LDLR|SPP1|RUNX1|IL6|IL4R|FCGR2B|SYNGAP1|SHB|B2M|ZC3H12A|TLR4|CEACAM1|RUNX3|YWHAH|TNFRSF11B|MAP2	41	0.0162432
positive regulation of biological process (GO:0048518)	biological_process	P2	MYD88|IRF1|S1PR1|ENPP2|TNFAIP3|GPR3|IL15RA|GADD45A|SCD|NEK6|CD74|SLC39A14|PRKCH|CCL22|LAMTOR2|SMPD1|LYN|CALM1|SPOCK2|ABHD17C|ABCA3|IL18R1|CD53|TPD52L1|ADAM19|GRIN2A|ITLN1|SHISA5|S100A11|HP|TACSTD2|NEDD4L|ARC|PIEZO1|HEXB|HTRA4|HDAC9|FSTL3|TMEM102|IL18|RRAGC|C1R|SLC1A3|STAR|LRG1|IGFBP1|ADM2|ATP13A2|NR1I3|ARID5A|TRPV2|TBXAS1|HSPA5|SYT12|PLD1|SLC15A3|BCL2L10|MLLT11|TRAF3IP2|CERS1|SLCO3A1|GADD45B|HRAS…	730	5.03205e-18
cytokine production (GO:0001816)	biological_process	P2	MYD88|IRF1|TNFAIP3|CD74|ACP5|LYN|IL18R1|HDAC9|IL18|ARID5A|HRAS|HAVCR2|TNFRSF21|GBA1|SIRPA|RIPK1|ADCYAP1|CD58|RASGRP1|LILRB4|TREM1|TMSB4X|CD55|EPHB2|CYBA|SULF2|THBS1|BATF|STAT3|IL1R2|PAEP|CD276|BTN3A2|SERPINF2|CYBB|ATF4|ZFP36|ARG2|MMP8|IFI16|HSPB1|OSM|C3AR1|CASP8|LY96|TLR1|RNF128|LITAF|MNDA|CD40|ICOSLG|IL6ST|TNFRSF8|TGFB2|IL1B|GBP5|SPTBN1|IRF5|CD14|IL17RA|LAPTM4B|XBP1|CD274|LAPTM5|CD2AP|C5AR1|HPSE…	156	2.5404e-17
regulation of cytokine production (GO:0001817)	biological_process	P2	MYD88|IRF1|TNFAIP3|CD74|ACP5|LYN|IL18R1|HDAC9|IL18|ARID5A|HRAS|HAVCR2|TNFRSF21|GBA1|SIRPA|RIPK1|ADCYAP1|CD58|RASGRP1|LILRB4|TMSB4X|CD55|EPHB2|CYBA|SULF2|THBS1|BATF|STAT3|IL1R2|PAEP|CD276|BTN3A2|SERPINF2|CYBB|ATF4|ZFP36|ARG2|MMP8|IFI16|HSPB1|OSM|C3AR1|CASP8|LY96|TLR1|RNF128|LITAF|MNDA|CD40|ICOSLG|IL6ST|TNFRSF8|TGFB2|IL1B|GBP5|SPTBN1|IRF5|CD14|IL17RA|LAPTM4B|XBP1|CD274|LAPTM5|CD2AP|C5AR1|HPSE|SLC11…	154	3.22565e-17
regulation of molecular function (GO:0065009)	biological_process	P2	MYD88|S1PR1|SERPINA3|TMBIM6|TNFAIP3|GADD45A|UCHL1|CD74|SLC39A14|DKK3|CSTB|PRKCH|CCL22|SMPD1|LYN|CALM1|SPOCK2|IL18R1|TFPI2|TPD52L1|CBS|GRIN2A|CCNG1|HP|NEDD4L|ARC|SLAMF8|HDAC9|IL18|MIDN|ATP13A2|BCL2L10|CERS1|SLCO3A1|ABR|GADD45B|HRAS|NHERF1|SH3BP1|MMP9|HAVCR2|GPX1|GBA1|ARAP3|CTHRC1|CCN2|CSTA|PPP1R15A|NPTX2|CDC37|RIPK1|ADCYAP1|NRG1|SESN2|TIGAR|SH2B3|GEM|EFNA1|RASGRP1|TRIB1|LILRB4|TRIB3|TPM1|GREM1|MDF…	357	2.68565e-17
multicellular organism development (GO:0007275)	biological_process	P2	TACC2|IRF1|S1PR1|TNFAIP3|SH3PXD2B|IL15RA|GADD45A|UCHL1|RTN3|CD74|SLC39A14|DKK3|PRKCH|ACP5|VGF|SMPD1|LYN|SGMS2|CALM1|SPOCK2|ABCA3|DSC3|RITA1|CBS|GRIN2A|COL13A1|TRAK2|CHAC1|CCNG1|TACSTD2|NEDD4L|ARC|HEXB|SLAMF8|PFKFB3|HDAC9|FSTL3|DENND5A|IL18|SLC1A3|LRG1|IGFBP1|ADM2|ARID5A|TRPV2|HSPA5|TRAF3IP2|CHRNA9|LTA4H|NHERF1|ABI3|MMP9|SDC1|HAVCR2|SWAP70|KNDC1|GPX1|TNFRSF21|CRTAC1|GBA1|CTHRC1|CCN2|SYN1|RHOH|TGFB…	568	4.42639e-17
positive regulation of signaling (GO:0023056)	biological_process	P2	MYD88|TNFAIP3|GPR3|GADD45A|NEK6|CD74|SLC39A14|PRKCH|CCL22|LAMTOR2|LYN|IL18R1|TPD52L1|GRIN2A|SHISA5|ARC|IL18|RRAGC|SLC1A3|LRG1|SYT12|SLC15A3|TRAF3IP2|GADD45B|HRAS|SPRING1|NHERF1|WBP2|MMP9|HAVCR2|GPX1|CCN2|RIPK1|ADCYAP1|NRG1|CXCR4|ITGA5|EFNA1|RASGRP1|CALR|GREM1|RTN4|NDST1|EPHB2|CYBA|SULF2|THBS1|CCL7|STAT3|IFIT5|S100A9|SERPINF2|CTSD|ABCA7|P2RX4|MMP8|FZD7|OSM|PEA15|AREG|CTNS|CASP8|LY96|TRPM2|IL11|TLR…	264	5.16427e-17
positive regulation of cell communication (GO:0010647)	biological_process	P2	MYD88|TNFAIP3|GPR3|GADD45A|NEK6|CD74|SLC39A14|PRKCH|CCL22|LAMTOR2|LYN|IL18R1|TPD52L1|GRIN2A|SHISA5|ARC|IL18|RRAGC|SLC1A3|LRG1|SYT12|SLC15A3|TRAF3IP2|GADD45B|HRAS|SPRING1|NHERF1|WBP2|MMP9|HAVCR2|GPX1|GBA1|CCN2|RIPK1|ADCYAP1|NRG1|CXCR4|ITGA5|EFNA1|RASGRP1|CALR|GREM1|RTN4|NDST1|EPHB2|CYBA|SULF2|THBS1|CCL7|STAT3|IFIT5|S100A9|SERPINF2|CTSD|ABCA7|P2RX4|MMP8|FZD7|OSM|PEA15|AREG|CTNS|CASP8|LY96|TRPM2|IL1…	264	5.50207e-17
positive regulation of signal transduction (GO:0009967)	biological_process	P2	MYD88|TNFAIP3|GPR3|GADD45A|NEK6|CD74|SLC39A14|PRKCH|CCL22|LAMTOR2|LYN|IL18R1|TPD52L1|GRIN2A|SHISA5|IL18|RRAGC|LRG1|SLC15A3|TRAF3IP2|GADD45B|HRAS|SPRING1|NHERF1|WBP2|MMP9|HAVCR2|GPX1|CCN2|RIPK1|ADCYAP1|NRG1|CXCR4|ITGA5|EFNA1|RASGRP1|CALR|GREM1|RTN4|NDST1|CYBA|SULF2|THBS1|CCL7|STAT3|IFIT5|S100A9|SERPINF2|CTSD|ABCA7|P2RX4|MMP8|FZD7|OSM|PEA15|AREG|CTNS|CASP8|LY96|IL11|TLR1|SASH1|USP9X|NUPR1|GDF15|GPR…	239	1.57999e-16
response to wounding (GO:0009611)	biological_process	P2	TNFAIP3|SMPD1|LYN|TFPI2|GRIN2A|SLC1A3|LRG1|HRAS|SDC1|GPX1|CORO1B|CCN2|NRG1|CXCR4|ITGA5|SH2B3|TPM1|EPHB2|MCAM|SULF2|TIMP1|THBS1|MAP1B|SERPINF2|MYOF|SIGLEC10|ZFP36|P2RX4|CSRP1|HSPB1|FZD7|NFKBIZ|PLAU|SLC1A1|RIPOR1|CD40|CASP7|FAP|IL6ST|HBEGF|TGFB2|EDN1|PLAUR|SERPINA1|DSP|ITGB3|REG3G|XBP1|TYRO3|CD59|ITGB1|FKBP1B|HPSE|SLC11A1|ANXA5|SAA1|PPARD|AK3|CCR1|PF4|ITGA2|TNFRSF12A|FN1|ELK3|SYT7|EREG|S100A8|PCSK1…	119	5.92652e-17
wound healing (GO:0042060)	biological_process	P2	TNFAIP3|SMPD1|LYN|TFPI2|LRG1|HRAS|SDC1|GPX1|CORO1B|NRG1|CXCR4|ITGA5|SH2B3|TPM1|EPHB2|MCAM|TIMP1|THBS1|SERPINF2|MYOF|CSRP1|HSPB1|FZD7|PLAU|CD40|CASP7|FAP|IL6ST|HBEGF|TGFB2|EDN1|PLAUR|SERPINA1|DSP|ITGB3|REG3G|XBP1|TYRO3|CD59|ITGB1|HPSE|SLC11A1|ANXA5|SAA1|PPARD|AK3|PF4|ITGA2|TNFRSF12A|ELK3|SYT7|EREG|S100A8|OCLN|CNN2|FERMT3|ENPP4|ANXA1|HIF1A|CADM4|CCN1|CD151|IL24|MYL9|CLDN1|TGFB1|TOR1A|CRK|FCER1G|SER…	92	2.33787e-13
cellular response to oxygen-containing compound (GO:1901701)	biological_process	P2	MYD88|TNFAIP3|SLC39A14|LAMTOR2|ZDHHC7|SMPD1|LYN|RAP1BL|HDAC9|IL18|RRAGC|SLC1A3|IGFBP1|ARID5A|HSPA5|SYT12|CERS1|HRAS|NHERF1|MMP9|HAVCR2|CYP24A1|GPX1|CXCL5|SIRPA|RIPK1|ACHE|SESN2|CCR5|RAB31|CDK16|TRIB1|CALR|TRIB3|TPM1|SOCS3|MDM2|CD55|EPHB2|CYBA|CCL7|MPO|STAT3|MAP1B|CYBB|CPEB4|ATF4|BCR|DDIT4|ESRRA|ITPKC|CTSD|ZFP36|SSH1|P2RX4|P2RY2|FBXO32|FZD7|JUND|NFKBIZ|LY96|TRPM2|SASH1|PIP4K2A|SLC1A1|DRD1|GDF15|LI…	211	6.22678e-17
negative regulation of response to stimulus (GO:0048585)	biological_process	P2	TMBIM6|TNFAIP3|NPC1|UCHL1|CD74|DKK3|ACP5|SMPD1|LYN|RITA1|CHAC1|SLAMF8|HTRA4|FSTL3|IGFBP1|HSPA5|BCL9L|CHRNA9|HTRA1|NHERF1|SH3BP1|MMP9|HAVCR2|RGS19|GPX1|GBA1|CORO1B|CTHRC1|RHOH|SIRPA|PPP1R15A|RIPK1|SESN2|DPP4|SH2B3|EFNA1|TRIB1|CALR|LILRB4|MYOZ2|DUSP4|BDKRB2|GREM1|PXDN|SOCS3|MDM2|MDFI|TMSB4X|GPRC5A|CD55|EPHB2|SULF2|THBS1|PHLDA3|SIAH2|IL1R2|SLC35C1|SERPINF2|RHBDF2|NOL3|BCR|ITPRIP|DDIT4|SIGLEC10|ABCA7…	256	9.578e-17
cytokine-mediated signaling pathway (GO:0019221)	biological_process	P2	MYD88|IRF1|TNFAIP3|IL15RA|CD74|CCL22|LYN|IL18R1|IL18|TRAF3IP2|CXCL5|CDC37|RIPK1|CXCR4|CCR5|SH2B3|LILRB4|PXDN|TMSB4X|CCL7|STAT3|IL1R2|OSM|CXCR3|CASP8|NFKBIZ|CLCF1|SLC1A1|CSF2RB|IL6ST|CCRL2|EDN1|IL1B|SPI1|IRF5|TNFRSF1A|IL17RA|LAPTM5|CCL20|ECM1|CCR1|PF4|CMKLR1|PTK2B|ACTN4|DOK1|IFNGR1|CXCL8|EREG|CASP4|CCL8|KRT18|SPHK1|CXCL6|RIPK2|HIF1A|FAS|IL1RL2|PARP9|TRAF4|IL1RAP|CCL2|IRAK2|TNFRSF19|KRT8|HCK|PTPRJ|…	105	1.38773e-16
positive regulation of cellular process (GO:0048522)	biological_process	P2	MYD88|IRF1|S1PR1|ENPP2|TNFAIP3|GPR3|IL15RA|GADD45A|NEK6|CD74|SLC39A14|PRKCH|CCL22|LAMTOR2|SMPD1|LYN|CALM1|SPOCK2|ABHD17C|ABCA3|IL18R1|CD53|TPD52L1|ADAM19|GRIN2A|ITLN1|SHISA5|S100A11|HP|TACSTD2|NEDD4L|ARC|PIEZO1|HEXB|HTRA4|HDAC9|FSTL3|TMEM102|IL18|RRAGC|SLC1A3|STAR|LRG1|IGFBP1|ATP13A2|NR1I3|ARID5A|TRPV2|HSPA5|SYT12|PLD1|SLC15A3|MLLT11|TRAF3IP2|CERS1|SLCO3A1|GADD45B|HRAS|BCL9L|SPRING1|HTRA1|NHERF1|…	655	2.88025e-16
positive regulation of cell motility (GO:2000147)	biological_process	P2	S1PR1|ENPP2|CD74|LYN|SPOCK2|S100A11|HDAC9|TMEM102|HSPA5|HRAS|MMP9|SWAP70|CXCR4|ITGA5|CALR|RTN4|TMSB4X|EPHB2|MIEN1|MCAM|THBS1|CCL7|STAT3|PODXL|P2RX4|MMP14|HSPB1|C3AR1|PLAU|SASH1|DRD1|RIPOR1|RAC2|ADAM10|CD40|ITGA3|NRP2|HBEGF|ZNF703|TGFB2|EDN1|IL1B|SPI1|ITGB3|FOXO4|XBP1|LAMB1|CD274|ITGB1|C5AR1|ADAM9|NCKAP1L|CCL20|CCR1|MAP2K3|CMKLR1|SDCBP|PTK2B|ITGA2|PTAFR|ACTN4|FN1|CTSH|CXCL8|ITGB1BP1|ANXA3|SEMA5B|F…	119	3.09518e-16
positive regulation of locomotion (GO:0040017)	biological_process	P2	S1PR1|ENPP2|CD74|LYN|SPOCK2|S100A11|HDAC9|TMEM102|HSPA5|HRAS|MMP9|SWAP70|CXCR4|ITGA5|CALR|RTN4|TMSB4X|EPHB2|MIEN1|MCAM|THBS1|CCL7|STAT3|PODXL|P2RX4|MMP14|HSPB1|C3AR1|PLAU|SASH1|DRD1|RIPOR1|RAC2|ADAM10|CD40|ITGA3|NRP2|HBEGF|ZNF703|TGFB2|EDN1|IL1B|SPI1|ITGB3|FOXO4|XBP1|LAMB1|CD274|ITGB1|C5AR1|ADAM9|NCKAP1L|CCL20|CCR1|MAP2K3|CMKLR1|SDCBP|PTK2B|ITGA2|PTAFR|ACTN4|FN1|CTSH|CXCL8|ITGB1BP1|ANXA3|SEMA5B|T…	121	3.31606e-16
positive regulation of cell migration (GO:0030335)	biological_process	P2	S1PR1|ENPP2|CD74|LYN|S100A11|HDAC9|TMEM102|HSPA5|HRAS|MMP9|SWAP70|CXCR4|ITGA5|CALR|RTN4|TMSB4X|EPHB2|MIEN1|MCAM|THBS1|CCL7|STAT3|PODXL|P2RX4|MMP14|HSPB1|C3AR1|PLAU|SASH1|DRD1|RIPOR1|RAC2|ADAM10|CD40|ITGA3|NRP2|HBEGF|ZNF703|TGFB2|EDN1|IL1B|SPI1|ITGB3|FOXO4|XBP1|LAMB1|CD274|ITGB1|C5AR1|ADAM9|NCKAP1L|CCL20|CCR1|MAP2K3|CMKLR1|SDCBP|PTK2B|ITGA2|PTAFR|ACTN4|FN1|CTSH|CXCL8|ITGB1BP1|ANXA3|SEMA5B|FERMT3|P…	113	4.13843e-15
immune response (GO:0006955)	biological_process	P2	DNASE2|MYD88|IRF1|ENPP2|TNFAIP3|CD74|PRKCH|ACP5|CCL22|SMPD1|LYN|IL18R1|NCF2|SLAMF8|IL18|C1R|ARID5A|SLC15A3|TRAF3IP2|HRAS|HAVCR2|SWAP70|GPX1|TNFRSF21|PLEKHM2|CXCL5|SIRPA|CDC37|CXCR4|SLAMF7|CCR5|GEM|CD58|RASGRP1|LILRB4|C1QB|PXDN|RTN4|TREM1|CD55|EPHB2|CYBA|THBS1|CCL7|BATF|STAT3|IL1R2|IFIT5|CD276|BTN3A2|S100A9|CYBB|RHBDF2|APOBEC3D|BCR|SIGLEC10|ARG2|DYSF|CHST4|TRIM43B|IFI16|OSM|C3AR1|CXCR3|ACTR3|CASP8…	273	3.58988e-16
cellular localization (GO:0051641)	biological_process	P2	CDR2L|ARRDC2|TANGO2|TMBIM6|TNFAIP3|SH3PXD2B|WASHC2A|NPC1|UCHL1|CD74|SLC39A14|PRKCH|VGF|LAMTOR2|ZDHHC7|LYN|CALM1|ABHD17C|RITA1|GRIN2A|TRAK2|NEDD4L|RAP1BL|ARC|HEXB|TMEM102|DENND5A|RRAGC|MIDN|STAR|AP1S3|ATP13A2|HSPA5|BORCS6|SYT12|PLD1|SLC15A3|SLC30A7|TRAF3IP2|HRAS|NHERF1|WBP2|ABI3|SDC1|SWAP70|SH3GLB1|PLEKHM2|CORO1B|ATP6V1D|SYN1|PPP1R15A|CDC37|ADCYAP1|ACHE|SESN2|NFASC|CCR5|RAB31|GEM|CDK16|RASGRP1|CAL…	432	4.20916e-16
regulation of response to stress (GO:0080134)	biological_process	P2	MYD88|IRF1|TMBIM6|TNFAIP3|GADD45A|CD74|ACP5|LYN|TPD52L1|SLAMF8|IL18|HSPA5|SLC15A3|TRAF3IP2|GADD45B|HRAS|SPRING1|HTRA1|MMP9|HAVCR2|GPX1|GBA1|CCN2|SIRPA|PPP1R15A|CDC37|RIPK1|CXCR4|SESN2|TIGAR|SH2B3|RASGRP1|BDKRB2|SOCS3|RTN4|MDM2|TMSB4X|EPHB2|CYBA|THBS1|S100A9|SERPINF2|NEAT1|RHBDF2|NOL3|ATF4|BCR|SIGLEC10|DUOXA1|ABCA7|ZFP36|ARG2|MMP8|IFI16|HSPB1|FZD7|OSM|CASP8|NFKBIZ|LY96|TRPM2|PLAU|TLR1|SASH1|NUPR1|…	231	4.41201e-16
positive regulation of cytokine production (GO:0001819)	biological_process	P2	MYD88|IRF1|CD74|IL18R1|IL18|ARID5A|HRAS|HAVCR2|RIPK1|ADCYAP1|CD58|RASGRP1|CD55|EPHB2|CYBA|SULF2|THBS1|BATF|STAT3|PAEP|CD276|BTN3A2|SERPINF2|CYBB|ATF4|MMP8|IFI16|HSPB1|OSM|C3AR1|CASP8|LY96|TLR1|MNDA|CD40|IL6ST|TNFRSF8|IL1B|GBP5|SPTBN1|IRF5|CD14|IL17RA|XBP1|CD274|LAPTM5|C5AR1|HPSE|SLC11A1|BCL3|SAA1|PF4|PTAFR|IFNGR1|TLR2|TLR8|EREG|CEBPB|SPHK1|ANXA1|RIPK2|HIF1A|IDO1|NMB|IL1RL2|IL1RAP|SPN|ZBTB7B|TGFB1…	105	5.2104e-16
positive regulation of multicellular organismal process (GO:0051240)	biological_process	P2	MYD88|IRF1|GPR3|IL15RA|SCD|CD74|PRKCH|LYN|IL18R1|IL18|LRG1|ADM2|ARID5A|TRPV2|TBXAS1|HRAS|BCL9L|HAVCR2|GBA1|CCN2|RHOH|SIRPA|RIPK1|ADCYAP1|ACHE|CXCR4|ITGA5|DPP4|CD58|RASGRP1|TRIB1|LILRB4|TPM1|GREM1|RTN4|MAP3K8|LOXL2|CD55|EPHB2|CYBA|SULF2|THBS1|BATF|STAT3|PAEP|CD276|MAP1B|BTN3A2|SERPINF2|CYBB|ATF4|ABCA7|MMP8|P2RY2|MMP14|IFI16|HSPB1|SLITRK1|OSM|JUND|C3AR1|CASP8|NFKBIZ|LY96|PLAU|CLCF1|TLR1|SASH1|SLC1A…	249	6.44246e-16
signal transduction (GO:0007165)	biological_process	P2	MYD88|IRF1|S1PR1|TMBIM6|TNFAIP3|GPR3|IL15RA|GADD45A|NPC1|UCHL1|NEK6|CD74|SLC39A14|DKK3|PRKCH|CCL22|VGF|LAMTOR2|ZDHHC7|SMPD1|LYN|CALM1|IL18R1|CD53|TPD52L1|RITA1|CBS|GRIN2A|SHISA5|CHAC1|CCNG1|S100A11|RAP1BL|ARC|HTRA4|CHRNA6|FSTL3|TMEM102|PLA2G4C|IL18|RRAGC|LRG1|IGFBP1|ADM2|NR1I3|OPN1SW|RHPN2|HSPA5|PLD1|SLC15A3|BCL2L10|MLLT11|TRAF3IP2|ABR|GADD45B|HRAS|BCL9L|CHRNA9|SPRING1|HTRA1|NHERF1|WBP2|SH3BP1|MM…	681	1.05126e-15
response to endogenous stimulus (GO:0009719)	biological_process	P2	MYD88|NPC1|SLC39A14|DKK3|VGF|LAMTOR2|ZDHHC7|LYN|ABCA3|RAP1BL|HTRA4|HDAC9|FSTL3|RRAGC|SLC1A3|LRG1|IGFBP1|ARID5A|HSPA5|HRAS|BCL9L|HTRA1|LTA4H|NHERF1|WBP2|SDC1|GPX1|GBA1|CORO1B|CCN2|RIPK1|ACHE|CXCR4|SESN2|ITGA5|TIGAR|RAB31|CALR|TRIB3|GREM1|SOCS3|NDST1|MDM2|EPHB2|CYBA|SULF2|TIMP1|THBS1|STAT3|MMP19|MAP1B|PAPPA|CYBB|CPEB4|FAM83G|ATF4|DDIT4|ESRRA|CTSD|ARSB|ZFP36|SSH1|P2RX4|P2RY2|MMP14|MAOB|FBXO32|HSPB1|…	260	1.0745e-15
regulation of catalytic activity (GO:0050790)	biological_process	P2	S1PR1|SERPINA3|TMBIM6|TNFAIP3|GADD45A|UCHL1|CD74|SLC39A14|CSTB|CCL22|SMPD1|LYN|CALM1|SPOCK2|TFPI2|TPD52L1|CBS|GRIN2A|CCNG1|HP|SLAMF8|HDAC9|IL18|MIDN|ATP13A2|BCL2L10|CERS1|ABR|GADD45B|HRAS|NHERF1|SH3BP1|MMP9|GPX1|GBA1|ARAP3|CCN2|CSTA|PPP1R15A|CDC37|ADCYAP1|NRG1|SESN2|TIGAR|SH2B3|EFNA1|RASGRP1|TRIB1|LILRB4|TRIB3|GREM1|TMSB4X|GPRC5A|EPHB2|CYBA|TIMP1|THBS1|CCL7|STAT3|SIAH2|CAP2|CAP1|PPM1H|S100A9|SERP…	265	1.32913e-15
defense response to other organism (GO:0098542)	biological_process	P2	MYD88|IRF1|TNFAIP3|CD74|ACP5|CCL22|VGF|SMPD1|LYN|NCF2|HP|SLAMF8|IL18|C1R|ARID5A|SLC15A3|TRAF3IP2|HRAS|HTRA1|HAVCR2|PLEKHM2|CXCL5|SIRPA|CDC37|SLAMF7|CD58|RASGRP1|C1QB|RTN4|TREM1|CD55|CYBA|GBP3|CCL7|BATF|MPO|IFIT5|S100A9|CYBB|APOBEC3D|DDIT4|SIGLEC10|ARG2|TRIM43B|IFI16|ACTR3|CASP8|NFKBIZ|LY96|TLR1|PI3|MNDA|CD40|CASP7|LAMP1|COTL1|EDN1|IL1B|GBP5|A2M|USP14|SPI1|IRF5|CD14|REG3G|TNFRSF1A|IL17RA|MARCHF2|T…	189	1.72612e-15
immune response-activating signaling pathway (GO:0002757)	biological_process	P2	MYD88|IRF1|TNFAIP3|PRKCH|LYN|SLC15A3|HRAS|HAVCR2|TNFRSF21|LILRB4|RTN4|CYBA|CD276|BTN3A2|C3AR1|NFKBIZ|LY96|TLR1|MNDA|CD40|ICOSLG|CD14|REG3G|TYRO3|LAPTM5|C5AR1|NCKAP1L|CMKLR1|NLRX1|TLR2|TLR8|TNIP1|EPG5|RIPK2|LGALS3|CD300A|KLHL6|CMTM3|IRAK2|HCK|PTPRJ|NR1D1|FCER1G|GPR108|NR1H4|PIK3AP1|F2RL1|IRAK3|FCGR2B|CLEC7A|NECTIN2|GBP1|CTSS|SMPDL3B|TLR6|RPS6KA3|NFAM1|SHB|MICB|ZC3H12A|GRB2|TRAF3|EZR|TLR4|CEACAM1|U…	74	3.00966e-07
activation of innate immune response (GO:0002218)	biological_process	P2	MYD88|IRF1|TNFAIP3|LYN|SLC15A3|HAVCR2|RTN4|CYBA|IFI16|NFKBIZ|LY96|TLR1|MNDA|CD40|CD14|REG3G|TYRO3|NLRX1|TLR2|TLR8|TNIP1|EPG5|RIPK2|CD300A|IRAK2|HCK|NR1D1|GPR108|NR1H4|PIK3AP1|ZNFX1|F2RL1|IRAK3|CLEC7A|CTSS|SMPDL3B|TLR6|TRIM5|RPS6KA3|TRAF3|TLR4|UNC93B1|LACC1|CD300LF	44	2.84543e-05
innate immune response-activating signaling pathway (GO:0002758)	biological_process	P2	MYD88|IRF1|TNFAIP3|LYN|SLC15A3|HAVCR2|RTN4|CYBA|NFKBIZ|LY96|TLR1|CD40|CD14|REG3G|TYRO3|NLRX1|TLR2|TLR8|TNIP1|EPG5|RIPK2|CD300A|IRAK2|HCK|NR1D1|GPR108|NR1H4|PIK3AP1|F2RL1|IRAK3|CLEC7A|CTSS|SMPDL3B|TLR6|RPS6KA3|TRAF3|TLR4|UNC93B1|LACC1|CD300LF	40	5.377e-05
activation of immune response (GO:0002253)	biological_process	P2	MYD88|IRF1|TNFAIP3|PRKCH|LYN|C1R|SLC15A3|HRAS|HAVCR2|TNFRSF21|LILRB4|C1QB|RTN4|CD55|CYBA|CD276|BTN3A2|IFI16|C3AR1|NFKBIZ|LY96|TLR1|MNDA|CD40|ICOSLG|IL1B|A2M|CD14|REG3G|TYRO3|LAPTM5|CD59|C5AR1|NCKAP1L|VSIG4|CMKLR1|NLRX1|TLR2|TLR8|TNIP1|EPG5|RIPK2|C1QC|LGALS3|CD300A|KLHL6|CMTM3|IRAK2|HCK|PTPRJ|NR1D1|FCER1G|GPR108|NR1H4|PIK3AP1|ZNFX1|F2RL1|IRAK3|C1RL|C3|FCGR2B|CLEC7A|NECTIN2|GBP1|CTSS|SMPDL3B|TLR6|T…	87	1.66555e-08
endolysosomal toll-like receptor signaling pathway (GO:0140894)	biological_process	P2	MYD88|TNFAIP3|HAVCR2|RTN4|TLR8|EPG5|NR1H4|PIK3AP1|F2RL1|UNC93B1	10	0.0168312
positive regulation of response to biotic stimulus (GO:0002833)	biological_process	P2	MYD88|IRF1|TNFAIP3|LYN|SLC15A3|HAVCR2|RASGRP1|RTN4|CYBA|IFI16|NFKBIZ|LY96|TLR1|SASH1|MNDA|CD40|LAMP1|GBP5|SPI1|CD14|REG3G|TYRO3|CD274|NLRX1|TLR2|TLR8|EREG|TNIP1|EPG5|RIPK2|PARP9|CD300A|IRAK2|HCK|NR1D1|GPR108|NR1H4|PIK3AP1|ZNFX1|F2RL1|IRAK3|CLEC7A|NECTIN2|CTSS|SMPDL3B|TLR6|TRIM5|RPS6KA3|TRAF3|TLR4|UNC93B1|LACC1|CD300LF	53	0.000182101
positive regulation of immune response (GO:0050778)	biological_process	P2	MYD88|IRF1|TNFAIP3|CD74|PRKCH|LYN|IL18R1|IL18|C1R|ARID5A|SLC15A3|HRAS|HAVCR2|TNFRSF21|RASGRP1|LILRB4|C1QB|RTN4|CD55|CYBA|CD276|BTN3A2|IFI16|C3AR1|NFKBIZ|LY96|CLCF1|TLR1|MNDA|CD40|LAMP1|ICOSLG|IL6ST|TGFB2|IL1B|GBP5|A2M|SPI1|CD14|REG3G|XBP1|TYRO3|VAMP8|CD274|LAPTM5|CD59|C5AR1|SLC11A1|NCKAP1L|VSIG4|CMKLR1|PTAFR|NLRX1|TLR2|TLR8|EREG|TNIP1|TFRC|EPG5|ANXA1|RIPK2|C1QC|IDO1|ITGB2|LGALS3|PARP9|CD300A|KLHL…	119	4.09383e-11
positive regulation of defense response (GO:0031349)	biological_process	P2	MYD88|IRF1|TNFAIP3|LYN|IL18|SLC15A3|HAVCR2|RIPK1|RASGRP1|RTN4|CYBA|S100A9|NEAT1|MMP8|IFI16|OSM|NFKBIZ|LY96|TLR1|NUPR1|MNDA|CD40|LAMP1|IL6ST|IL1B|GBP5|SPI1|CD14|REG3G|TNFRSF1A|IL17RA|TYRO3|VAMP8|CTSC|ITGA2|NLRX1|TLR2|TLR8|EREG|TNIP1|CASP4|CEBPB|S100A8|EPG5|RIPK2|IDO1|C2CD4A|PARP9|CD300A|IRAK2|HCK|NR1D1|LDLR|GPR108|NR1H4|PIK3AP1|IL6|ZNFX1|F2RL1|IRAK3|ALOX5AP|C3|PLA2G7|IL33|CLEC7A|NECTIN2|CTSS|C2CD4…	83	7.15545e-10
pattern recognition receptor signaling pathway (GO:0002221)	biological_process	P2	MYD88|IRF1|TNFAIP3|LYN|SLC15A3|HAVCR2|RTN4|CYBA|NFKBIZ|LY96|TLR1|CD40|CD14|REG3G|TYRO3|NLRX1|TLR2|TLR8|TNIP1|EPG5|RIPK2|CD300A|IRAK2|NR1D1|GPR108|NR1H4|PIK3AP1|F2RL1|IRAK3|CTSS|SMPDL3B|TLR6|RPS6KA3|TRAF3|TLR4|UNC93B1|LACC1|CD300LF	38	3.12248e-05
positive regulation of innate immune response (GO:0045089)	biological_process	P2	MYD88|IRF1|TNFAIP3|LYN|SLC15A3|HAVCR2|RASGRP1|RTN4|CYBA|IFI16|NFKBIZ|LY96|TLR1|MNDA|CD40|LAMP1|GBP5|SPI1|CD14|REG3G|TYRO3|NLRX1|TLR2|TLR8|EREG|TNIP1|EPG5|RIPK2|PARP9|CD300A|IRAK2|HCK|NR1D1|GPR108|NR1H4|PIK3AP1|ZNFX1|F2RL1|IRAK3|CLEC7A|NECTIN2|CTSS|SMPDL3B|TLR6|TRIM5|RPS6KA3|TRAF3|TLR4|UNC93B1|LACC1|CD300LF	51	7.51757e-05
positive regulation of response to external stimulus (GO:0032103)	biological_process	P2	MYD88|IRF1|S1PR1|TNFAIP3|CD74|LYN|TMEM102|IL18|SLC15A3|HAVCR2|SWAP70|RIPK1|CXCR4|RASGRP1|CALR|RTN4|TMSB4X|CYBA|THBS1|CCL7|S100A9|SERPINF2|NEAT1|P2RX4|MMP8|IFI16|HSPB1|OSM|C3AR1|NFKBIZ|LY96|PLAU|TLR1|SASH1|NUPR1|RAC2|ADAM10|MNDA|CD40|LAMP1|IL6ST|EDN1|IL1B|GBP5|SPI1|CD14|REG3G|TNFRSF1A|IL17RA|TYRO3|VAMP8|CTSC|C5AR1|FKBP1B|NCKAP1L|CCR1|CMKLR1|PTK2B|ITGA2|NLRX1|TLR2|CXCL8|TLR8|EREG|TNIP1|CASP4|CEBPB|…	115	4.39625e-15
regulation of immune response (GO:0050776)	biological_process	P2	DNASE2|MYD88|IRF1|TNFAIP3|CD74|PRKCH|LYN|IL18R1|SLAMF8|IL18|C1R|ARID5A|SLC15A3|HRAS|HAVCR2|GPX1|TNFRSF21|CDC37|RASGRP1|LILRB4|C1QB|RTN4|CD55|EPHB2|CYBA|BATF|CD276|BTN3A2|RHBDF2|BCR|ARG2|IFI16|C3AR1|CASP8|NFKBIZ|LY96|CLCF1|TLR1|RAC2|MNDA|CD40|LAMP1|ICOSLG|IL6ST|TGFB2|IL1B|GBP5|A2M|SPI1|CD14|REG3G|XBP1|TYRO3|VAMP8|ZDHHC18|CD274|LAPTM5|CD59|C5AR1|SLC11A1|NCKAP1L|VSIG4|ECM1|CMKLR1|PTAFR|NLRX1|RIPK3|T…	151	7.86744e-15
regulation of response to biotic stimulus (GO:0002831)	biological_process	P2	MYD88|IRF1|TNFAIP3|LYN|SLAMF8|SLC15A3|TRAF3IP2|HTRA1|HAVCR2|CDC37|TIGAR|RASGRP1|TRIB1|RTN4|CD55|CYBA|ARG2|IFI16|CASP8|NFKBIZ|LY96|TLR1|SASH1|MNDA|CD40|LAMP1|IL1B|GBP5|A2M|SPI1|CD14|REG3G|TYRO3|ZDHHC18|CD274|VSIG4|ZMPSTE24|NLRX1|TLR2|TLR8|AHR|EREG|TNIP1|TRIM38|CCDC92|EPG5|CXCL6|RIPK2|PARP9|CD300A|TGFB1|IRAK2|HCK|NR1D1|CRK|STAT1|GPR108|NR1H4|PIK3AP1|ZNFX1|F2RL1|IRAK3|IFNLR1|FCGR2B|CLEC7A|NECTIN2|CT…	82	2.7164e-08
interleukin-6 production (GO:0032635)	biological_process	P2	MYD88|TNFAIP3|CD74|ARID5A|HAVCR2|GBA1|SIRPA|LILRB4|CYBA|STAT3|MMP8|TLR1|IL1B|IL17RA|XBP1|NCKAP1L|PTAFR|NLRX1|TLR2|TLR8|EREG|CEBPB|RIPK2|NMB|IL1RL2|IL1RAP|SPON2|NR1H4|IL6|F2RL1|IRAK3|IL33|P2RX7|CLEC7A|TLR6|ZC3H12A|TLR4|CAPN2|UNC93B1|IL10	40	4.84241e-07
regulation of interleukin-6 production (GO:0032675)	biological_process	P2	MYD88|TNFAIP3|CD74|ARID5A|HAVCR2|GBA1|SIRPA|LILRB4|CYBA|STAT3|MMP8|TLR1|IL1B|IL17RA|XBP1|NCKAP1L|PTAFR|NLRX1|TLR2|TLR8|EREG|CEBPB|RIPK2|NMB|IL1RL2|IL1RAP|SPON2|NR1H4|IL6|F2RL1|IRAK3|IL33|P2RX7|CLEC7A|TLR6|ZC3H12A|TLR4|CAPN2|UNC93B1|IL10	40	4.84241e-07
immune response-regulating signaling pathway (GO:0002764)	biological_process	P2	MYD88|IRF1|TNFAIP3|PRKCH|LYN|SLC15A3|HRAS|HAVCR2|TNFRSF21|LILRB4|RTN4|CYBA|CD276|BTN3A2|C3AR1|NFKBIZ|LY96|TLR1|MNDA|CD40|ICOSLG|CD14|REG3G|TYRO3|LAPTM5|C5AR1|NCKAP1L|CMKLR1|NLRX1|TLR2|CTSH|TLR8|TNIP1|EPG5|RIPK2|LGALS3|CD300A|KLHL6|CMTM3|IRAK2|HCK|PTPRJ|NR1D1|FCER1G|GPR108|NR1H4|PIK3AP1|F2RL1|IRAK3|FCGR2B|CLEC7A|NECTIN2|GBP1|CTSS|SMPDL3B|TLR6|RPS6KA3|NFAM1|SHB|MICB|ZC3H12A|GRB2|TRAF3|EZR|TLR4|CEAC…	76	8.06766e-07
regulation of innate immune response (GO:0045088)	biological_process	P2	MYD88|IRF1|TNFAIP3|LYN|SLAMF8|SLC15A3|HAVCR2|CDC37|RASGRP1|RTN4|CYBA|IFI16|CASP8|NFKBIZ|LY96|TLR1|MNDA|CD40|LAMP1|GBP5|A2M|SPI1|CD14|REG3G|TYRO3|ZDHHC18|VSIG4|NLRX1|TLR2|TLR8|EREG|TNIP1|EPG5|RIPK2|PARP9|CD300A|TGFB1|IRAK2|HCK|NR1D1|CRK|GPR108|NR1H4|PIK3AP1|ZNFX1|F2RL1|IRAK3|FCGR2B|CLEC7A|NECTIN2|CTSS|SMPDL3B|TLR6|TRIM5|RPS6KA3|SAMHD1|TRAF3|TLR4|CEACAM1|UNC93B1|LACC1|CD300LF	62	1.76165e-05
immune response-activating cell surface receptor signaling pathway (GO:0002429)	biological_process	P2	TNFAIP3|PRKCH|LYN|HRAS|TNFRSF21|LILRB4|CYBA|CD276|BTN3A2|C3AR1|NFKBIZ|LY96|TLR1|MNDA|ICOSLG|CD14|LAPTM5|C5AR1|NCKAP1L|CMKLR1|RIPK2|LGALS3|CD300A|KLHL6|CMTM3|HCK|PTPRJ|NR1D1|FCER1G|NR1H4|PIK3AP1|F2RL1|FCGR2B|CLEC7A|NECTIN2|GBP1|TLR6|NFAM1|SHB|MICB|ZC3H12A|GRB2|EZR|TLR4|CEACAM1|CD38|BTN2A2|FPR3|FPR1|RAB29|DUSP3	51	9.88308e-05
immune response-regulating cell surface receptor signaling pathway (GO:0002768)	biological_process	P2	TNFAIP3|PRKCH|LYN|HRAS|TNFRSF21|LILRB4|CYBA|CD276|BTN3A2|C3AR1|NFKBIZ|LY96|TLR1|MNDA|CD40|ICOSLG|CD14|LAPTM5|C5AR1|NCKAP1L|CMKLR1|RIPK2|LGALS3|CD300A|KLHL6|CMTM3|HCK|PTPRJ|NR1D1|FCER1G|NR1H4|PIK3AP1|F2RL1|FCGR2B|CLEC7A|NECTIN2|GBP1|TLR6|NFAM1|SHB|MICB|ZC3H12A|GRB2|EZR|TLR4|CEACAM1|FCGR3A|CD38|BTN2A2|FPR3|FPR1|RAB29|DUSP3	53	0.000234021
negative regulation of signaling (GO:0023057)	biological_process	P2	TMBIM6|TNFAIP3|NPC1|UCHL1|CD74|DKK3|SMPD1|LYN|RITA1|CHAC1|ARC|HTRA4|FSTL3|MIDN|IGFBP1|HSPA5|BCL9L|CHRNA9|HTRA1|NHERF1|SH3BP1|MMP9|RGS19|GPX1|GBA1|CTHRC1|RHOH|SIRPA|PPP1R15A|RIPK1|ACHE|SESN2|SH2B3|EFNA1|TRIB1|CALR|LILRB4|MYOZ2|DUSP4|BDKRB2|GREM1|PXDN|SOCS3|MDM2|MDFI|TMSB4X|GPRC5A|EPHB2|SULF2|THBS1|PHLDA3|SIAH2|IL1R2|SLC35C1|NOL3|ITPRIP|DDIT4|ABCA7|MMP14|STRADB|HSPB1|OSM|PEA15|CASP8|IL11|PIP4K2A|DR…	218	4.4782e-15
negative regulation of cell communication (GO:0010648)	biological_process	P2	TMBIM6|TNFAIP3|NPC1|UCHL1|CD74|DKK3|SMPD1|LYN|RITA1|CHAC1|ARC|HTRA4|FSTL3|MIDN|IGFBP1|HSPA5|BCL9L|CHRNA9|HTRA1|NHERF1|SH3BP1|MMP9|RGS19|GPX1|GBA1|CTHRC1|RHOH|SIRPA|PPP1R15A|RIPK1|ACHE|SESN2|SH2B3|EFNA1|TRIB1|CALR|LILRB4|MYOZ2|DUSP4|BDKRB2|GREM1|PXDN|SOCS3|MDM2|MDFI|TMSB4X|GPRC5A|EPHB2|SULF2|THBS1|PHLDA3|SIAH2|IL1R2|SLC35C1|NOL3|ITPRIP|DDIT4|ABCA7|MMP14|STRADB|HSPB1|OSM|PEA15|CASP8|IL11|PIP4K2A|DR…	217	7.92143e-15
negative regulation of signal transduction (GO:0009968)	biological_process	P2	TMBIM6|TNFAIP3|NPC1|UCHL1|CD74|DKK3|SMPD1|LYN|RITA1|CHAC1|HTRA4|FSTL3|IGFBP1|HSPA5|BCL9L|CHRNA9|HTRA1|NHERF1|SH3BP1|MMP9|RGS19|GPX1|GBA1|CTHRC1|RHOH|SIRPA|PPP1R15A|RIPK1|SESN2|SH2B3|EFNA1|TRIB1|CALR|LILRB4|MYOZ2|DUSP4|BDKRB2|GREM1|PXDN|SOCS3|MDM2|MDFI|TMSB4X|GPRC5A|EPHB2|SULF2|THBS1|PHLDA3|SIAH2|IL1R2|SLC35C1|NOL3|ITPRIP|DDIT4|ABCA7|MMP14|STRADB|HSPB1|PEA15|CASP8|PIP4K2A|GDF15|LITAF|DLG5|LEPROTL1…	200	2.27678e-13
regulation of localization (GO:0032879)	biological_process	P2	TMBIM6|IL15RA|CD74|PRKCH|ZDHHC7|SMPD1|LYN|CALM1|ABHD17C|ABCA3|GRIN2A|ITLN1|NEDD4L|RAP1BL|ARC|TSPAN13|CHRNA6|TMEM102|MIDN|ATP13A2|TRPV2|SYT12|PLD1|HRAS|NHERF1|ABI3|MMP9|SDC1|SWAP70|SH3GLB1|PLEKHM2|SYN1|SIRPA|RIPK1|ADCYAP1|ACHE|NRG1|CXCR4|SESN2|CCR5|RAB31|GEM|CDK16|CALR|LILRB4|TRIB3|GREM1|RTN4|TMSB4X|GLRX|EPHB2|ATP1B3|CYBA|THBS1|KCNK3|ABLIM3|CYP51A1|MAP1B|MSR1|DNAJC6|CYBB|RHBDF2|NOL3|MYOF|ATF4|BCR|…	300	4.98216e-15
regulation of transport (GO:0051049)	biological_process	P2	TMBIM6|IL15RA|CD74|SMPD1|LYN|CALM1|ABCA3|GRIN2A|ITLN1|NEDD4L|RAP1BL|ARC|TSPAN13|CHRNA6|TMEM102|MIDN|ATP13A2|TRPV2|SYT12|PLD1|HRAS|NHERF1|MMP9|SDC1|SH3GLB1|SYN1|SIRPA|RIPK1|ADCYAP1|ACHE|NRG1|CXCR4|RAB31|GEM|CDK16|CALR|TRIB3|GREM1|TMSB4X|GLRX|EPHB2|ATP1B3|CYBA|THBS1|KCNK3|ABLIM3|CYP51A1|MAP1B|DNAJC6|CYBB|RHBDF2|MYOF|ATF4|BCR|ABCA7|DYSF|P2RX4|NKAIN1|P2RY2|MAOB|OSM|PEA15|TRPM2|IL11|SLC1A1|DRD1|RIPOR1…	255	3.85137e-13
system development (GO:0048731)	biological_process	P2	TACC2|S1PR1|TNFAIP3|SH3PXD2B|GADD45A|UCHL1|RTN3|SLC39A14|DKK3|PRKCH|ACP5|VGF|SMPD1|LYN|CALM1|SPOCK2|ABCA3|RITA1|CBS|GRIN2A|COL13A1|TRAK2|CHAC1|CCNG1|TACSTD2|NEDD4L|ARC|HEXB|PFKFB3|HDAC9|DENND5A|IL18|SLC1A3|LRG1|ADM2|ARID5A|TRPV2|HSPA5|TRAF3IP2|LTA4H|NHERF1|ABI3|MMP9|SDC1|HAVCR2|SWAP70|KNDC1|GPX1|TNFRSF21|CRTAC1|GBA1|CTHRC1|CCN2|SYN1|TGFBI|ADCYAP1|ACHE|GPRIN3|NRG1|CXCR4|NFASC|ITGA5|TIGAR|SH2B3|EFN…	491	7.47889e-15
cell-cell adhesion (GO:0098609)	biological_process	P2	IRF1|CD74|LYN|DSC3|ADAM19|COL13A1|S100A11|PIEZO1|FSTL3|IL18|LRG1|SELPLG|HAVCR2|SWAP70|TNFRSF21|RHOH|SIRPA|CSTA|NFASC|ITGA5|DPP4|SH2B3|CD58|RASGRP1|LILRB4|MAP3K8|CD55|CD276|S100A9|SERPINF2|SERPINB8|PODXL|ARG2|CTNNA3|CHST4|CSRP1|CLDN6|HSPB1|SLITRK1|NFKBIZ|RAC2|DLG5|ITGA3|ICOSLG|IL6ST|ZNF703|TGFB2|IL1B|PLAUR|SPI1|DSP|ITGB3|ATP2C1|LRRC4C|XBP1|TYRO3|LAMB1|CD274|LAPTM5|CDHR1|CD2AP|ITGB1|ADAM9|NCKAP1L|V…	163	7.80339e-15
MAPK cascade (GO:0000165)	biological_process	P2	MYD88|GADD45A|UCHL1|CD74|CCL22|LAMTOR2|SMPD1|LYN|TPD52L1|IL18|GADD45B|HRAS|CHRNA9|NHERF1|HAVCR2|GBA1|CCN2|SIRPA|RIPK1|ADCYAP1|NRG1|SLA|CCR5|SH2B3|EFNA1|RASGRP1|TRIB1|LILRB4|DUSP4|NDST1|EPHB2|THBS1|CCL7|CCM2|SERPINF2|ABCA7|ZFP36|MMP8|STRADB|FZD7|OSM|PEA15|IL11|SASH1|MAP3K6|GDF15|CD40|TGFB2|EDN1|IL1B|SPI1|ITGB3|LIF|DUSP6|SPRY4|LAPTM5|ZDHHC9|C5AR1|ADAM9|CCL20|CCR1|MAP2K3|SDCBP|PTK2B|DOK1|FN1|DUSP1|C…	141	8.52273e-15
regulation of MAPK cascade (GO:0043408)	biological_process	P2	MYD88|GADD45A|UCHL1|CD74|CCL22|LAMTOR2|SMPD1|LYN|TPD52L1|GADD45B|HRAS|CHRNA9|NHERF1|HAVCR2|GBA1|CCN2|SIRPA|RIPK1|ADCYAP1|NRG1|SLA|SH2B3|EFNA1|RASGRP1|LILRB4|DUSP4|NDST1|EPHB2|THBS1|CCL7|SERPINF2|ABCA7|MMP8|FZD7|OSM|IL11|SASH1|GDF15|CD40|TGFB2|EDN1|IL1B|SPI1|ITGB3|LIF|DUSP6|SPRY4|LAPTM5|C5AR1|ADAM9|CCL20|CCR1|MAP2K3|SDCBP|PTK2B|DOK1|FN1|DUSP1|ITGB1BP1|TNIP1|CCL8|FGF20|NDRG4|MAP2K5|TPBG|LBH|P2RY6|S…	127	2.89684e-14
anatomical structure formation involved in morphogenesis (GO:0048646)	biological_process	P2	S1PR1|TNFAIP3|GADD45A|CD53|CCNG1|HDAC9|IL18|LRG1|ADM2|HTRA1|MMP9|KNDC1|GPX1|GBA1|CTHRC1|CCN2|TGFBI|TM4SF1|TCTA|CXCR4|ITGA5|EFNA1|MYOZ2|DUSP4|TPM1|GREM1|PXDN|RTN4|LOXL2|EPHB2|MCAM|THBS1|CCM2|STAT3|HTATIP2|MMP19|CYBB|PODXL|MMP8|MMP14|CSRP1|HSPB1|FZD7|C3AR1|CXCR3|CASP8|SASH1|SLC1A1|GDF15|CD40|STIM1|ITGA3|FAP|NRP2|TGFB2|EDN1|IL1B|SPTBN1|ITGB3|FOXO4|WHRN|LAMB3|XBP1|LAMB1|ITGB1|C5AR1|UNC5B|HPSE|ADAM9|B…	196	8.79899e-15
chemotaxis (GO:0006935)	biological_process	P2	S1PR1|ENPP2|CD74|CCL22|LYN|SLAMF8|TMEM102|PLD1|HRAS|SWAP70|CORO1B|CXCL5|NRG1|CXCR4|NFASC|CCR5|DPP4|EFNA1|CALR|GREM1|TREM1|TMSB4X|EPHB2|THBS1|CCL7|S100A9|P2RX4|HSPB1|CMTM7|C3AR1|CXCR3|TRPM2|PLAU|RAC2|ADAM10|NRP2|HBEGF|CCRL2|TGFB2|EDN1|IL1B|PLAUR|USP14|HSD3B7|SPI1|ITGB3|IL17RA|C5AR1|UNC5B|NCKAP1L|CCL20|NRCAM|SAA1|CCR1|PF4|CMKLR1|PTK2B|ITGA2|PTAFR|DUSP1|CXCL8|KALRN|FEZ1|CCL8|SEMA5B|S100A8|TPBG|CHL1|…	118	1.34482e-14
taxis (GO:0042330)	biological_process	P2	S1PR1|ENPP2|CD74|CCL22|LYN|SLAMF8|TMEM102|PLD1|HRAS|SWAP70|CORO1B|CXCL5|NRG1|CXCR4|NFASC|CCR5|DPP4|EFNA1|CALR|GREM1|TREM1|TMSB4X|EPHB2|THBS1|CCL7|S100A9|P2RX4|HSPB1|CMTM7|C3AR1|CXCR3|TRPM2|PLAU|RAC2|ADAM10|NRP2|HBEGF|CCRL2|TGFB2|EDN1|IL1B|PLAUR|USP14|HSD3B7|SPI1|ITGB3|IL17RA|C5AR1|UNC5B|NCKAP1L|CCL20|NRCAM|SAA1|CCR1|PF4|CMKLR1|PTK2B|ITGA2|PTAFR|DUSP1|CXCL8|KALRN|FEZ1|CCL8|SEMA5B|S100A8|TPBG|CHL1|…	118	1.73073e-14
phosphorus metabolic process (GO:0006793)	biological_process	P2	ACLY|ENPP2|TNFAIP3|TPST1|GADD45A|UCHL1|SGPP2|NEK6|CD74|PRKCH|ACP5|IMPDH1|SMPD1|LYN|SGMS2|CALM1|ABCA3|TPD52L1|CBS|SRD5A3|ITLN1|CCNG1|HEXB|SLAMF8|PFKFB3|TMEM102|PLA2G4C|IL18|MIDN|ADM2|ATP13A2|HMGCS1|PLD1|SLCO3A1|ACSS2|GUK1|GADD45B|HRAS|NHERF1|SLC44A3|MMP9|SWAP70|KNDC1|DAPP1|PLA2G15|GBA1|ADK|CCN2|SIRPA|PPP1R15A|CDC37|RIPK1|ADCYAP1|NRG1|SESN2|ACOT1|ITGA5|MOCOS|TNS3|TIGAR|SH2B3|EFNA1|CDK16|RASGRP1|TRI…	363	2.09018e-14
phosphate-containing compound metabolic process (GO:0006796)	biological_process	P2	ACLY|ENPP2|TNFAIP3|TPST1|GADD45A|UCHL1|SGPP2|NEK6|CD74|PRKCH|ACP5|IMPDH1|SMPD1|LYN|SGMS2|CALM1|ABCA3|TPD52L1|CBS|SRD5A3|ITLN1|CCNG1|HEXB|SLAMF8|PFKFB3|TMEM102|PLA2G4C|IL18|MIDN|ADM2|ATP13A2|HMGCS1|PLD1|SLCO3A1|ACSS2|GUK1|GADD45B|HRAS|NHERF1|SLC44A3|MMP9|SWAP70|KNDC1|DAPP1|PLA2G15|GBA1|ADK|CCN2|SIRPA|PPP1R15A|CDC37|RIPK1|ADCYAP1|NRG1|SESN2|ACOT1|ITGA5|MOCOS|TNS3|TIGAR|SH2B3|EFNA1|CDK16|RASGRP1|TRI…	360	2.34452e-14
tissue development (GO:0009888)	biological_process	P2	MYD88|S1PR1|SH3PXD2B|SLC39A14|PRKCH|ZDHHC7|SGMS2|CBS|TACSTD2|ARC|HDAC9|IL18|LRG1|ARID5A|HRAS|BCL9L|LTA4H|NHERF1|SH3BP1|MMP9|SDC1|GPX1|CTHRC1|CCN2|CSTA|TGFBI|NRG1|CXCR4|ITGA5|TIGAR|MANSC4|EFNA1|CALR|MYOZ2|DUSP4|TPM1|GREM1|SOCS3|RTN4|MDM2|LOXL2|RFLNA|SULF2|TIMP1|CCM2|MAP1B|ATF4|BCR|ESRRA|PODXL|ZFP36|ARG2|MMP8|MMP14|CSRP1|IRF6|ALDOC|FZD7|AREG|ALPK3|NFKBIZ|NUPR1|STIM1|PLAAT3|DLG5|ITGA3|IL6ST|MYORG|NR…	281	2.10751e-14
MyD88-dependent toll-like receptor signaling pathway (GO:0002755)	biological_process	P2	MYD88|IRF1|REG3G|TNIP1|CD300A|IRAK2|IRAK3|TLR6|TLR4|CD300LF	10	4.86023e-05
negative regulation of tissue remodeling (GO:0034104)	biological_process	P2	TNFAIP3|GREM1|BCR|GPR137B|IL6|P2RX7|AGT|CD38|TNFRSF11B	9	0.00141161
positive regulation of interleukin-17 production (GO:0032740)	biological_process	P2	MYD88|IL18|ARID5A|OSM|SPHK1|ZBTB7B|TGFB1|NR1H4|IL6	9	0.00665432
positive regulation of JNK cascade (GO:0046330)	biological_process	P2	MYD88|GADD45A|TPD52L1|GADD45B|HRAS|CCN2|RIPK1|RASGRP1|SERPINF2|MMP8|FZD7|IL1B|SDCBP|PTK2B|RIPK2|TRAF4|TNFRSF19|CRK|F2RL1|FCGR2B|LTBR|TRAF3|TLR4|TNIK|TRAF1	25	2.36557e-05
negative regulation of chemokine production (GO:0032682)	biological_process	P2	SIRPA|LILRB4|ARG2|MAP2K5|NR1H4|IL6|F2RL1|IL10|SIGIRR	9	0.00383463
negative regulation of leukocyte degranulation (GO:0043301)	biological_process	P2	BCR|SPI1|NCKAP1L|CD300A|FCGR2B|HMOX1|CEACAM1	7	0.00194425
negative regulation of biomineral tissue development (GO:0070168)	biological_process	P2	GREM1|RFLNA|ECM1|CCR1|PTK2B|HIF1A|TGFB1|ENPP1	8	0.0308765
negative regulation of neuron apoptotic process (GO:0043524)	biological_process	P2	GBE1|HRAS|GBA1|VSTM2L|CPEB4|AARS1|CLCF1|SLC1A1|IL6ST|TYRO3|HDGF|UNC5B|PTK2B|GRIK2|CEBPB|FGF20|BCL2L1|DLX1|CHL1|HIF1A|CCL2|PRKN|SYNGAP1|NES|HMOX1|GCLM|IL10|CRLF1|GCLC	29	0.00169717
regulation of superoxide metabolic process (GO:0090322)	biological_process	P2	ACP5|CYBA|ITGB2|TGFB1|BST1|F2RL1|CLEC7A|AGT|GCH1	9	0.0168392
synapse assembly (GO:0007416)	biological_process	P2	SPOCK2|ABI3|ACHE|EPHB2|MAP1B|SLITRK1|DRD1|DLG5|NRCAM|SDCBP|PTK2B|TLR2|TPBG|ZDHHC12|GAP43|IL1RAP|DKK1|GPC4|CRK|NECTIN1|AGRN|SLITRK4|C1QL3|PDLIM5|PLXNB2|RAP2A|DNER|FZD5|C1QL2|RAB29|SHANK3|PLXNB1	32	0.00883197
detection of biotic stimulus (GO:0009595)	biological_process	P2	LY96|TLR1|FAP|TLR2|TSPO|PTPRJ|CLEC7A|TLR6|TLR4	9	0.0359236
response to thyroid hormone (GO:0097066)	biological_process	P2	GBA1|CTSH|CTSL|RDX|CTSS|KLF9|CTSB|GCLM|GCLC	9	0.0135527
toll-like receptor 2 signaling pathway (GO:0034134)	biological_process	P2	TNFAIP3|LYN|CYBA|TLR1|RIPK2|PIK3AP1|F2RL1|TLR6	8	0.000681191
maintenance of blood-brain barrier (GO:0035633)	biological_process	P2	SLC1A1|ITGB1|OCLN|CLDN1|LAMC1|IL6|PTGS2|JAM3|F11R	9	0.0305114
response to arsenic-containing substance (GO:0046685)	biological_process	P2	ATF4|CYP1A1|GSTO1|ATF3|CYP1B1|ZC3H12A|HMOX1|SLC38A2|TNFRSF11B|GCLC	10	0.00469852
regulation of superoxide anion generation (GO:0032928)	biological_process	P2	ACP5|CYBA|ITGB2|TGFB1|F2RL1|CLEC7A|AGT	7	0.0227812
membrane lipid catabolic process (GO:0046466)	biological_process	P2	ENPP2|SMPD1|HEXB|GBA1|FUCA1|SPHK1|ASAH1|SMPDL3B|CYP1B1	9	0.0420951
response to calcium ion (GO:0051592)	biological_process	P2	SMPD1|CALM1|HSPA5|SYT12|SDC1|THBS1|ITPKC|JUND|TRPM2|STIM1|EDN1|AQP3|ADAM9|PTK2B|SYT7|HOMER1|PKD2|PCSK1|JUNB|S100A16|SLC25A13|SLC25A23|KCNMB4|FOS|ALOX5AP|P2RX7|ANXA11|CLIC4|SYT17	29	0.000974161
cellular defense response (GO:0006968)	biological_process	P2	NCF2|CCR5|CD300C|LY96|MNDA|ITGB1|C5AR1|PTK2B|IL1RL2|SPN|IL33|FOSL1|TCIRG1	13	0.00722777
response to pain (GO:0048265)	biological_process	P2	VWA1|THBS1|P2RX4|AQP9|TSPO|SCN9A|CAPN2|GCH1|AKT1	9	0.0305114
positive regulation of NF-kappaB transcription factor activity (GO:0051092)	biological_process	P2	MYD88|PRKCH|IL18R1|IL18|SLCO3A1|RIPK1|GREM1|STAT3|S100A9|CD40|IL1B|USP14|RIPK3|TLR2|TRIM38|S100A8|TFRC|SPHK1|RIPK2|IL1RAP|IRAK2|IRAK3|CLEC7A|TRIM58|TLR6|TRIM5|TLR4|AGT|TRAF1	29	0.00255835
peptidyl-tyrosine dephosphorylation (GO:0035335)	biological_process	P2	DUSP6|DUSP1|PTPN18|DUSP5|PTPRJ|PTPRR|PTPRO|PTPN12|DUSP3	9	0.0168392
response to manganese ion (GO:0010042)	biological_process	P2	ATP13A2|HSPA5|ATF4|ADAM9|TFRC|TSPO|PRKN|PTGS2	8	0.0052145
negative regulation of secretion by cell (GO:1903531)	biological_process	P2	RAP1BL|MIDN|CYP51A1|RHBDF2|BCR|MAOB|OSM|IL11|UCP2|EDN1|IL1B|SPI1|TNFRSF1A|LIF|VAMP8|FKBP1B|NCKAP1L|TACR2|ANXA1|TSPO|NMB|CD300A|F2RL1|PRKN|TNFRSF1B|FCGR2B|RAB11FIP1|HMGCR|HMOX1|CEACAM1	30	0.000407059
glycosaminoglycan catabolic process (GO:0006027)	biological_process	P2	HEXB|FUCA1|LYVE1|TGFB1|CEMIP2|CEMIP|CD44|GNS	8	0.0308765
cellular response to mechanical stimulus (GO:0071260)	biological_process	P2	MYD88|IRF1|GADD45A|PIEZO1|CYBA|CASP8|CD40|TNFRSF8|IL1B|ITGB3|TNFRSF1A|ITGA2|TLR8|CNN2|FAS|BAK1|TNFRSF10A|SLC9A1|IL33|TNFRSF10B|TNFSF14|LTBR|ANKRD1|TLR4|PIEZO2|PTGS2|AGT|SLC38A2|GCLC|F11R	30	1.36201e-11
regulation of cell shape (GO:0008360)	biological_process	P2	PALMD|HEXB|NHERF1|TPM1|CCL7|SHROOM3|FGD6|CDC42SE1|ZMPSTE24|PTK2B|FN1|RHOU|ANXA1|ITGA7|ITGB2|MSN|CCL2|HCK|CRK|RHOQ|RDX|PLXNB2|CDC42EP1|EZR|CDC42EP2|DAPK3|MYL12B|EPB41|FMNL1|F11R|PLXNB1	31	2.51313e-05
positive regulation of protein-containing complex assembly (GO:0031334)	biological_process	P2	MYD88|ABCA3|PIEZO1|SH3GLB1|NRG1|MAP1B|SNX9|GBP5|CLIP1|SPIDR|PDE4DIP|NCKAP1L|PTK2B|PPP2R5B|SLAIN1|OCLN|TFRC|MET|LGALS3|MSN|BID|TGFB1|BAK1|HCK|PLEK|MMP1|CLEC7A|TLR6|CTTN|GRB2|CDC42EP2|TLR4|CSF3|FNIP2	34	0.00260764
regulation of mitochondrion organization (GO:0010821)	biological_process	P2	TMEM102|ATP13A2|MLLT11|CERS1|MMP9|GPX1|TIGAR|NOL3|VAT1|PLAUR|SQSTM1|BCL2L1|TFRC|HIF1A|TSPO|SLC35F6|BID|BAK1|PRKN|INF2|CTTN|VPS13D|FZD5|PMAIP1|AKT1|ACAA2|RALA|GCLC	28	0.00270704
regulation of blood circulation (GO:1903522)	biological_process	P2	CALM1|ADM2|TBXAS1|CCN2|BDKRB2|TPM1|MDM2|CTNNA3|P2RX4|SLC1A1|HBEGF|TGFB2|EDN1|DSP|FKBP1B|ZMPSTE24|ATP2B4|RNF207|DOCK4|ADM|KCNMB4|ECE1|SLC9A1|KCNN2|GSTO1|ARHGAP42|RGS4|DSC2|ZC3H12A|PTGS2|AGT|IRX3|CD38|GCH1|ADRA1D|EHD3|CELF2|SCN1B	38	0.0161519
negative regulation of protein localization to plasma membrane (GO:1903077)	biological_process	P2	ABI3|LYPD1|BCL2L1|TGFB1|MRAP|RHOQ|GBP1|CLTC	8	0.0123114
negative regulation of protein localization to cell periphery (GO:1904376)	biological_process	P2	ABI3|LYPD1|BCL2L1|TGFB1|MRAP|RHOQ|GBP1|CLTC	8	0.0199342
regulation of mononuclear cell migration (GO:0071675)	biological_process	P2	LYN|SLAMF8|TMEM102|CALR|GREM1|THBS1|CCL7|C3AR1|ADAM10|SPI1|ITGB3|C5AR1|CCL20|ECM1|CCR1|CMKLR1|PTK2B|RIPK3|DUSP1|LGALS3|MSN|SPN|CCL2|CRK|OXSR1|PLA2G7|TNFSF14|SERPINE1|AKT1	29	1.84538e-05
chronic inflammatory response (GO:0002544)	biological_process	P2	TNFAIP3|THBS1|S100A9|NFKBIZ|S100A8|IDO1|VNN1|IL10	8	0.00259255
positive regulation of macrophage cytokine production (GO:0060907)	biological_process	P2	MYD88|CD74|LAPTM5|RIPK2|SPON2|P2RX7|TLR4	7	0.0450995
positive regulation of T-helper 1 type immune response (GO:0002827)	biological_process	P2	IL18R1|IL18|ARID5A|IL1B|SLC11A1|RIPK2|IL1R1	7	0.00952372
cellular detoxification (GO:1990748)	biological_process	P2	HP|GPX1|SESN2|SRXN1|PXDN|MPO|S100A9|PRXL2B|PRDX5|TXN|NQO1|GSTK1|PIM1|ALOX5AP|GSTO1|GPX3|TXNRD1|TXNRD2|PTGS1|MGST1|PTGS2|SELENOW|GCH1|RDH11	24	0.000954264
positive regulation of macrophage differentiation (GO:0045651)	biological_process	P2	RIPK1|TRIB1|CASP8|LIF|PF4|ID2|TGFB1	7	0.00312693
response to gonadotropin (GO:0034698)	biological_process	P2	PAPPA|ITGA3|EDN1|SRD5A1|PAX8|CYP1B1|GCLM|GJB2|GCLC	9	0.0108752
interleukin-1-mediated signaling pathway (GO:0070498)	biological_process	P2	MYD88|IL1R2|IL1B|IL1RL2|IRAK2|IL6|IRAK3|IL1R1	8	0.0308765
regulation of microglial cell activation (GO:1903978)	biological_process	P2	MMP8|CTSC|SPHK1|NR1D1|LDLR|IL6	6	0.0420344
positive regulation of cysteine-type endopeptidase activity (GO:2001056)	biological_process	P2	GRIN2A|BCL2L10|CCN2|S100A9|CTSD|IFI16|CASP8|SLC1A1|LAPTM5|CTSH|RPS27L|S100A8|RIPK2|XDH|FAS|CCN1|BID|TNFSF15|BAK1|CASP10|NGFR|CLEC7A|PERP|FOXL2|DAP|PMAIP1	26	0.00549137
positive regulation of cell adhesion mediated by integrin (GO:0033630)	biological_process	P2	PIEZO1|PODXL|TGFB2|ITGB3|LIF|ADAM9|NCKAP1L	7	0.0227812
regulation of extrinsic apoptotic signaling pathway (GO:2001236)	biological_process	P2	TNFAIP3|GPX1|RIPK1|THBS1|SIAH2|NOL3|ITPRIP|STRADB|PEA15|IL1B|UNC5B|PF4|TNFRSF12A|BCL2L1|MAP2K5|LGALS3|BID|PDIA3|ATF3|ICAM1|LTBR|CTTN|MCL1|DEPTOR|SCG2|HMOX1|SERPINE1|AGT|GCLM|PMAIP1|AKT1|TRAF1|GCLC	33	6.27338e-05
response to ketone (GO:1901654)	biological_process	P2	WBP2|GBA1|CALR|CYBA|THBS1|PAPPA|CYBB|DDIT4|MAOB|FBXO32|TGFB2|EDN1|A2M|FDX1|SRD5A1|PTAFR|TLR2|AHR|BCL2L1|P2RY6|ADAM15|NQO1|TSPO|HSD3B2|MSN|CLDN1|TGFB1|SPP1|FOS|CYP1B1|KLF9|FOSL1|ERRFI1|CD38|GJB2|AKT1	36	0.00130192
regulation of T-helper 17 type immune response (GO:2000316)	biological_process	P2	ARID5A|EPHB2|BATF|NFKBIZ|JUNB|ZBTB7B|CLEC7A|ZC3H12A	8	0.0447637
regulation of actin polymerization or depolymerization (GO:0008064)	biological_process	P2	SH3BP1|SWAP70|TMSB4X|SNX9|SSH1|COTL1|SPTBN1|NCKAP1L|PTK2B|TMSB10|HCK|CFL2|TMOD1|PLEK|F2RL1|PLEKHG2|SSH3|RDX|CTTN|ARPC3|GRB2|CDC42EP2|LIMA1|CSF3|CAPG	25	0.017209
regulation of actin filament length (GO:0030832)	biological_process	P2	SH3BP1|SWAP70|TMSB4X|SNX9|SSH1|COTL1|SPTBN1|NCKAP1L|PTK2B|TMSB10|HCK|CFL2|TMOD1|PLEK|F2RL1|PLEKHG2|SSH3|RDX|CTTN|ARPC3|GRB2|CDC42EP2|LIMA1|CSF3|CAPG	25	0.021863
response to glucocorticoid (GO:0051384)	biological_process	P2	ABCA3|SDC1|GBA1|PAPPA|DDIT4|ZFP36|MAOB|FBXO32|AREG|EDN1|A2M|SRD5A1|ADAM9|PPARGC1B|PTAFR|ANXA3|PCSK1|ANXA1|HSD3B2|CLDN1|ADM|IL6|FOS|IGFBP2|CYP1B1|KLF9|FOSL1|PTGS2|ERRFI1|IL10|GJB2	31	5.33443e-05
glycosaminoglycan metabolic process (GO:0030203)	biological_process	P2	CHPF2|SPOCK2|HEXB|NDST1|CHST7|HAS3|B3GNT4|IL1B|CSGALNACT1|HPSE|HS3ST3B1|FUCA1|B4GALT4|LYVE1|TGFB1|CEMIP2|CHST15|CEMIP|HS3ST3A1|ST3GAL1|CD44|CHST6|CLTC|EGF|GNS|CHST2	26	0.000313217
ruffle assembly (GO:0097178)	biological_process	P2	TACSTD2|HRAS|ABI3|SH3BP1|SNX10|PLEKHM1|STON1|RDX|CORO1C|EPS8L1	10	0.0386629
negative regulation of neuron death (GO:1901215)	biological_process	P2	GBE1|ATP13A2|HRAS|GBA1|TIGAR|VSTM2L|CPEB4|ATF4|AARS1|CLCF1|SLC1A1|IL6ST|TYRO3|HDGF|UNC5B|PTK2B|GRIK2|CEBPB|FGF20|BCL2L1|DLX1|CHL1|HIF1A|CCL2|GPNMB|PRKN|TNFRSF1B|SYNGAP1|NES|HMOX1|CSF3|GCLM|IL10|CRLF1|AKT1|GCLC	36	0.00368416
negative regulation of calcium-mediated signaling (GO:0050849)	biological_process	P2	MYOZ2|ATP2B4|PLEK|DYRK2|CHP1|RCAN1|HOMER3	7	0.0174952
aging (GO:0007568)	biological_process	P2	IGFBP1|GPX1|CCN2|LOXL2|TIMP1|MPO|JUND|UCP2|EDN1|FOXO4|CTSC|TFRC|CYP1A1|NQO1|TSPO|CLDN1|BAK1|ADM|FOS|TNFRSF1B|IGFBP2|GRB2|PTGS2|AGT|GCLM|IL10|GJB2|GCLC	28	0.0113337
neutrophil activation involved in immune response (GO:0002283)	biological_process	P2	MYD88|BCR|SPI1|PTAFR|ANXA3|ITGB2|FCER1G	7	0.0130336
negative regulation of phagocytosis (GO:0050765)	biological_process	P2	SIRPA|DYSF|TLR2|CNN2|CD300A|FCGR2B|CD300LF	7	0.0227812
amino acid transport (GO:0006865)	biological_process	P2	SLC1A3|NHERF1|SLC38A4|SLC7A14|SLC6A6|CTNS|SLC1A1|UCP2|SFXN5|LRRC8A|ITGB1|SLC11A1|SLC25A22|SLC7A8|LRRC8C|SLC38A7|SLC25A13|SFXN3|P2RX7|RGS4|SLC43A2|SLC6A9|AGT|SLC38A2|SLC17A5	25	0.0158647
regulation of membrane invagination (GO:1905153)	biological_process	P2	RAB31|ABCA7|NCKAP1L|ITGA2|CD300A|F2RL1|C3	7	0.00312693
regulation of phagocytosis, engulfment (GO:0060099)	biological_process	P2	RAB31|ABCA7|NCKAP1L|ITGA2|CD300A|F2RL1|C3	7	0.00312693
amino sugar metabolic process (GO:0006040)	biological_process	P2	CHI3L2|CHST7|CHST4|UAP1L1|GFPT2|CSGALNACT1|MGAT3|CHI3L1|ST3GAL1|CMAS|CHST6|CHST2	12	0.00426931
lysosomal protein catabolic process (GO:1905146)	biological_process	P2	ATP13A2|GBA1|LAMP2|MARCHF2|LAPTM4B|LDLR|MGAT3|TPP1	8	0.00259255
regulation of amine metabolic process (GO:0033238)	biological_process	P2	BHMT|MAOB|DRD1|ATP2B4|ITGB2|NR1H4|PRKN|ALDH2|NNMT	9	0.0250077
negative regulation of bone mineralization (GO:0030502)	biological_process	P2	GREM1|RFLNA|ECM1|CCR1|PTK2B|HIF1A|ENPP1	7	0.0130336
alcohol biosynthetic process (GO:0046165)	biological_process	P2	ACLY|DKK3|SRD5A3|HMGCS1|GBA1|CYP51A1|TM7SF2|ITPKC|SC5D|PTK2B|PTAFR|MVD|SPR|P2RY6|SPHK1|FDPS|MSMO1|ASAH1|DHCR7|PLEK|LSS|DHCR24|CYP27B1|HMGCR|IDI1|GCH1|ACAA2	27	0.00231608
positive regulation of cytoskeleton organization (GO:0051495)	biological_process	P2	HRAS|SWAP70|CCN2|TPM1|MAP1B|SERPINF2|SNX9|EDN1|CLIP1|PDE4DIP|NCKAP1L|PTK2B|PXN|ITGB1BP1|SLAIN1|OCLN|MET|SYNPO2|HCK|CFL2|PLEK|F2RL1|P2RX7|SYNPO2L|SDC4|NES|CTTN|GRB2|CDC42EP2|CSF3	30	0.0202701
isoprenoid metabolic process (GO:0006720)	biological_process	P2	SRD5A3|HMGCS1|CYP2S1|ALDH8A1|RETSAT|CRABP2|CYP26A1|SRD5A1|PPARD|MVD|RBP1|CYP1A1|FDPS|AKR1B1|SCPEP1|DHRS7|BCO2|CYP1B1|LSS|RDH10|HMGCR|IDI1|NPC2|RDH11|ALDH3A2	25	0.00082567
nitric-oxide synthase biosynthetic process (GO:0051767)	biological_process	P2	NAMPT|EDN1|MAP2K3|TLR2|CCL2|STAT1|IL33|TLR4	8	0.00706775
regulation of nitric-oxide synthase biosynthetic process (GO:0051769)	biological_process	P2	NAMPT|EDN1|MAP2K3|TLR2|CCL2|STAT1|IL33|TLR4	8	0.00706775
MHC class II biosynthetic process (GO:0045342)	biological_process	P2	SPI1|XBP1|SLC11A1|PF4|IL33|TLR4|IL10	7	0.0174952
regulation of odontogenesis (GO:0042481)	biological_process	P2	EDN1|SP6|MSX1|NGFR|RUNX2|TNFRSF11B	6	0.0323758
acute inflammatory response (GO:0002526)	biological_process	P2	SERPINA3|HP|APOL2|SERPINF2|OSM|NUPR1|IL6ST|IL1B|A2M|SERPINA1|REG3G|SAA1|FN1|CD163|CEBPB|S100A8|TFRC|C2CD4A|IL6|ALOX5AP|C3|FCGR2B|VNN1|C2CD4B|PTGS2|CREB3L3|FCGR3A|SIGIRR|OSMR	29	6.33745e-06
very long-chain fatty acid metabolic process (GO:0000038)	biological_process	P2	ACOT1|ACOX1|ACOT4|ELOVL6|ELOVL7|ELOVL1|SLC27A2|HSD17B4|ELOVL5	9	0.0359236
regulation of intrinsic apoptotic signaling pathway (GO:2001242)	biological_process	P2	TMBIM6|CD74|NHERF1|MMP9|GPX1|BDKRB2|MDM2|S100A9|NOL3|HSPB1|NUPR1|PLAUR|XBP1|RRM2B|RIPK3|BCL2L1|S100A8|MSX1|HIF1A|BID|PRKN|P4HB|VNN1|NACC2|HERPUD1|MCL1|PTTG1IP|CD44|PTGS2|ZNF385A|PMAIP1|AKT1|DNAJA1	33	0.00036752
prostaglandin secretion (GO:0032310)	biological_process	P2	P2RX4|EDN1|IL1B|P2RX7|PTGS2|ABCC4	6	0.0420344
T-helper 2 cell differentiation (GO:0045064)	biological_process	P2	IL18|BATF|BCL3|BCL6|ANXA1|IL4R	6	0.0420344
regulation of macroautophagy (GO:0016241)	biological_process	P2	NPC1|UCHL1|ATP13A2|CERS1|ATP6V0E2|SH3GLB1|GBA1|ATP6V1D|SESN2|TIGAR|CAPNS1|PIP4K2A|NUPR1|HSPB8|FEZ1|ATP6V0D1|ATP6V0D2|RIPK2|HIF1A|ATP6V1A|ATP6V1E1|ATP6V0E1|GAPDH|ATP6V0B|VPS13D|HMOX1|OPTN|AKT1|WIPI1	29	0.00255835
negative regulation of Notch signaling pathway (GO:0045746)	biological_process	P2	RITA1|CHAC1|SLC35C1|MMP14|DLX2|DLX1|BCL6|NEURL1|AKT1	9	0.049632
regulation of type II interferon production (GO:0032649)	biological_process	P2	IL18R1|IL18|ARID5A|HRAS|HAVCR2|SIRPA|RASGRP1|LILRB4|CD276|BTN3A2|IL1B|CD14|CD274|LAPTM5|SLC11A1|BCL3|RIPK3|TLR8|RIPK2|NR1H4|F2RL1|IL33|CLEC7A|ZC3H12A|TLR4|VSIR|IL10|EBI3|FZD5|IL1R1	30	4.18119e-06
type II interferon production (GO:0032609)	biological_process	P2	IL18R1|IL18|ARID5A|HRAS|HAVCR2|SIRPA|RASGRP1|LILRB4|CD276|BTN3A2|IL1B|CD14|CD274|LAPTM5|SLC11A1|BCL3|RIPK3|TLR8|RIPK2|NR1H4|F2RL1|IL33|CLEC7A|ZC3H12A|TLR4|VSIR|IL10|EBI3|FZD5|IL1R1	30	4.18119e-06
negative regulation of nitric oxide biosynthetic process (GO:0045019)	biological_process	P2	ACP5|SIRPA|ATP2B4|TSPO|ZC3H12A|IL10	6	0.0241856
negative regulation of nitric oxide metabolic process (GO:1904406)	biological_process	P2	ACP5|SIRPA|ATP2B4|TSPO|ZC3H12A|IL10	6	0.0241856
blood vessel diameter maintenance (GO:0097746)	biological_process	P2	CBS|TBXAS1|GPX1|BDKRB2|SERPINF2|P2RY2|DRD1|EDN1|PPARD|ITGB1BP1|DOCK4|ADM|KCNMB4|SCPEP1|F2RL1|ECE1|ARHGAP42|NPPB|PTGS2|AGT|GCLM|CD38|GCH1|ADRA1D|GCLC	25	0.00708484
regulation of tube diameter (GO:0035296)	biological_process	P2	CBS|TBXAS1|GPX1|BDKRB2|SERPINF2|P2RY2|DRD1|EDN1|PPARD|ITGB1BP1|DOCK4|ADM|KCNMB4|SCPEP1|F2RL1|ECE1|ARHGAP42|NPPB|PTGS2|AGT|GCLM|CD38|GCH1|ADRA1D|GCLC	25	0.00708484
regulation of tube size (GO:0035150)	biological_process	P2	CBS|TBXAS1|GPX1|BDKRB2|SERPINF2|P2RY2|DRD1|EDN1|PPARD|ITGB1BP1|DOCK4|ADM|KCNMB4|SCPEP1|F2RL1|ECE1|ARHGAP42|NPPB|PTGS2|AGT|GCLM|CD38|GCH1|ADRA1D|GCLC	25	0.00776222
response to follicle-stimulating hormone (GO:0032354)	biological_process	P2	PAPPA|EDN1|SRD5A1|CYP1B1|GCLM|GCLC	6	0.0323758
regulation of exocytosis (GO:0017157)	biological_process	P2	LYN|RAP1BL|ATP13A2|SYT12|SDC1|SYN1|BCR|RAC2|LAMP1|SPI1|VAMP8|NCKAP1L|SDCBP|PTAFR|SYT7|ANXA1|ITGB2|CD300A|ADGRE2|F2RL1|PRKN|IL4R|RAB27A|FCGR2B|SDC4|RAB9A|CDK5R2|HMOX1|CEACAM1|ANXA2|RALA|SYT17	32	0.00822668
JNK cascade (GO:0007254)	biological_process	P2	MYD88|GADD45A|TPD52L1|GADD45B|HRAS|CCN2|SIRPA|RIPK1|RASGRP1|TRIB1|SERPINF2|MMP8|STRADB|FZD7|IL1B|SDCBP|PTK2B|RIPK2|TRAF4|MAPK8IP2|TNFRSF19|HIPK3|CRK|F2RL1|PRKN|FCGR2B|LTBR|RAP2A|TRAF3|TLR4|TNIK|DNAJA1|TRAF1|DUSP3	34	0.000171877
macrophage activation (GO:0042116)	biological_process	P2	CD74|HAVCR2|THBS1|DYSF|MMP8|JUND|TLR1|GPR137B|CTSC|C5AR1|SLC11A1|VSIG4|IFNGR1|TLR2|SPHK1|ITGB2|TMEM229B|NR1D1|LDLR|IL6|IL4R|FCGR2B|IL33|TLR6|ZC3H12A|TLR4|IL10|FCGR3A	28	5.51577e-06
regulation of cytoplasmic transport (GO:1903649)	biological_process	P2	MSN|MAP2K2|PRKN|RDX|DENND10|EZR|RAB29|MAP2	8	0.0373206
positive regulation of endopeptidase activity (GO:0010950)	biological_process	P2	LYN|GRIN2A|BCL2L10|CCN2|EFNA1|STAT3|S100A9|CTSD|IFI16|CASP8|SLC1A1|LAPTM5|CTSH|RPS27L|S100A8|RIPK2|XDH|FAS|CCN1|BID|TNFSF15|BAK1|CASP10|NGFR|CLEC7A|PERP|FOXL2|DAP|VSIR|PMAIP1	30	0.00292799
hydrogen peroxide biosynthetic process (GO:0050665)	biological_process	P2	CYBA|CYBB|DUOXA1|ACOX1|MAOB|CTNS|CYP1A1|DUOXA2	8	0.000681191
negative regulation of calcineurin-mediated signaling (GO:0106057)	biological_process	P2	MYOZ2|ATP2B4|DYRK2|CHP1|RCAN1|HOMER3	6	0.0175792
negative regulation of calcineurin-NFAT signaling cascade (GO:0070885)	biological_process	P2	MYOZ2|ATP2B4|DYRK2|CHP1|RCAN1|HOMER3	6	0.0175792
negative regulation of interleukin-10 production (GO:0032693)	biological_process	P2	TNFRSF21|LILRB4|MMP8|CD274|IDO1|FCGR2B|VSIR	7	0.0450995
regulation of lymphocyte chemotaxis (GO:1901623)	biological_process	P2	TMEM102|CCL7|ADAM10|PTK2B|CCL2|OXSR1|TNFSF14	7	0.0367872
angiogenesis involved in wound healing (GO:0060055)	biological_process	P2	TNFAIP3|GPX1|CXCR4|MCAM|ITGB3|XBP1|HPSE|SERPINE1	8	0.0447637
positive regulation of adaptive immune response (GO:0002821)	biological_process	P2	IL18R1|IL18|ARID5A|CD55|NFKBIZ|CLCF1|CD40|IL6ST|IL1B|CD274|SLC11A1|TFRC|RIPK2|ULBP2|TGFB1|IL6|C3|P2RX7|CLEC7A|NECTIN2|MICB|B2M|FZD5|IL1R1	24	0.00620694
cellular response to chemokine (GO:1990869)	biological_process	P2	CCL22|LYN|CXCL5|CXCR4|CCR5|SH2B3|CCL7|CXCR3|CCRL2|EDN1|CCL20|CCR1|PF4|CMKLR1|PTK2B|DUSP1|CXCL8|CCL8|CXCL6|HIF1A|CCL2|OXSR1|ZC3H12A|ENTREP1|CXCL3|CXCL2|CXCL1	27	3.72017e-07
response to chemokine (GO:1990868)	biological_process	P2	CCL22|LYN|CXCL5|CXCR4|CCR5|SH2B3|CCL7|CXCR3|CCRL2|EDN1|CCL20|CCR1|PF4|CMKLR1|PTK2B|DUSP1|CXCL8|CCL8|CXCL6|HIF1A|CCL2|OXSR1|ZC3H12A|ENTREP1|CXCL3|CXCL2|CXCL1	27	3.72017e-07
aspartate transmembrane transport (GO:0015810)	biological_process	P2	SLC1A3|SLC1A1|UCP2|LRRC8A|SLC25A22|LRRC8C|SLC38A7|SLC25A13	8	0.00375607
C4-dicarboxylate transport (GO:0015740)	biological_process	P2	SLC1A3|SLC1A1|UCP2|LRRC8A|SLC25A22|LRRC8C|SLC38A7|SLC25A13	8	0.0447637
positive regulation of stress-activated protein kinase signaling cascade (GO:0070304)	biological_process	P2	MYD88|GADD45A|LYN|TPD52L1|GADD45B|HRAS|CCN2|RIPK1|RASGRP1|SERPINF2|MMP8|FZD7|SASH1|TGFB2|IL1B|SPI1|SDCBP|PTK2B|SPHK1|RIPK2|XDH|TRAF4|MAPK8IP2|TNFRSF19|CRK|F2RL1|FCGR2B|LTBR|ZC3H12A|TRAF3|TLR4|TNIK|TRAF1	33	1.72187e-06
inflammatory response to wounding (GO:0090594)	biological_process	P2	TIMP1|SIGLEC10|NFKBIZ|HIF1A|TGFB1|HMOX1|TLR4	7	0.00472579
cellular response to zinc ion (GO:0071294)	biological_process	P2	ATP13A2|KCNK3|P2RX4|MT2A|MT1G|TSPO|MT1E|MT1F	8	0.00259255
carbohydrate biosynthetic process (GO:0016051)	biological_process	P2	SLC39A14|GBE1|SESN2|NDST1|GYG2|HAS3|ATF4|B3GNT4|NANS|ALDOC|C1QTNF12|PGD|CSGALNACT1|PTK2B|PTAFR|B4GALT5|GYS1|P2RY6|TGFB1|PGM1|NR1D1|SLC25A13|AKR1B1|PLEK|ATF3|CHST15|SDS|ENPP1|NNMT|CLTC|DYRK2|EGF|AKT1|IRS2	34	0.00925609
nitric oxide metabolic process (GO:0046209)	biological_process	P2	ACP5|SIRPA|CYB5B|ARG2|P2RX4|MMP8|EDN1|IL1B|PTK2B|SPR|TLR2|ATP2B4|PKD2|NQO1|TSPO|PTX3|CLEC7A|TLR6|CYP1B1|ZC3H12A|TLR4|PTGS2|AGT|IL10|GCH1|AKT1	26	2.51662e-07
reactive nitrogen species metabolic process (GO:2001057)	biological_process	P2	ACP5|SIRPA|CYB5B|ARG2|P2RX4|MMP8|EDN1|IL1B|PTK2B|SPR|TLR2|ATP2B4|PKD2|NQO1|TSPO|PTX3|CLEC7A|TLR6|CYP1B1|ZC3H12A|TLR4|PTGS2|AGT|IL10|GCH1|AKT1	26	3.3006e-07
negative regulation of macrophage cytokine production (GO:0010936)	biological_process	P2	ACP5|TGFB2|NLRX1|TGFB1|IRAK3	5	0.0323758
regulation of lysosomal protein catabolic process (GO:1905165)	biological_process	P2	ATP13A2|GBA1|MARCHF2|LAPTM4B|LDLR|MGAT3	6	0.003201
positive regulation of extracellular exosome assembly (GO:1903553)	biological_process	P2	SDC1|SDCBP|SDC4	3	0.0323758
cell differentiation involved in embryonic placenta development (GO:0060706)	biological_process	P2	MDFI|CASP8|LIF|SPINT2|KRT19|KRT8|ST14|FZD5	8	0.0158599
regulation of JNK cascade (GO:0046328)	biological_process	P2	MYD88|GADD45A|TPD52L1|GADD45B|HRAS|CCN2|SIRPA|RIPK1|RASGRP1|SERPINF2|MMP8|FZD7|IL1B|SDCBP|PTK2B|RIPK2|TRAF4|MAPK8IP2|TNFRSF19|HIPK3|CRK|F2RL1|PRKN|FCGR2B|LTBR|RAP2A|TRAF3|TLR4|TNIK|DNAJA1|TRAF1|DUSP3	32	1.65147e-05
response to interleukin-18 (GO:0070673)	biological_process	P2	IL18R1|IL18|CASP4|RIPK2|CLDN1|AKT1	6	0.003201
positive regulation of production of molecular mediator of immune response (GO:0002702)	biological_process	P2	MYD88|CD74|IL18R1|IL18|ARID5A|CD55|EPHB2|CLCF1|CD40|IL1B|XBP1|LAPTM5|TFRC|RIPK2|TGFB1|SPON2|IL6|F2RL1|IL4R|IL33|P2RX7|CLEC7A|B2M|TLR4|LACC1|IL10|FZD5|IL1R1	28	0.00047719
negative regulation of protein maturation (GO:1903318)	biological_process	P2	CHAC1|THBS1|IL1R2|SERPINF2|NOL3|PLAU|CTSZ|SERPINE1	8	0.0373206
negative regulation of protein processing (GO:0010955)	biological_process	P2	CHAC1|THBS1|IL1R2|SERPINF2|NOL3|PLAU|CTSZ|SERPINE1	8	0.0373206
positive regulation of interleukin-6 production (GO:0032755)	biological_process	P2	MYD88|CD74|ARID5A|CYBA|STAT3|MMP8|TLR1|IL1B|IL17RA|XBP1|PTAFR|TLR2|TLR8|EREG|RIPK2|IL1RL2|IL1RAP|SPON2|IL6|F2RL1|IL33|P2RX7|CLEC7A|TLR6|TLR4|UNC93B1	26	1.02991e-05
regulation of protein catabolic process in the vacuole (GO:1904350)	biological_process	P2	ATP13A2|GBA1|RNF128|MARCHF2|LAPTM4B|LDLR|MGAT3	7	0.00113665
behavioral response to pain (GO:0048266)	biological_process	P2	VWA1|THBS1|P2RX4|TSPO|SCN9A|CAPN2|AKT1	7	0.0130336
regulation of B cell activation (GO:0050864)	biological_process	P2	TNFAIP3|CD74|LYN|SLAMF8|TNFRSF21|EPHB2|MMP14|CLCF1|MNDA|CD40|SPI1|XBP1|LAPTM5|NCKAP1L|ID2|AHR|TFRC|BCL6|CD300A|TGFB1|BST1|IL6|FCGR2B|PARP3|NFAM1|CDKN1A|TLR4|SAMSN1|IL10|CD38|IRS2	31	1.31129e-05
L-aspartate transmembrane transport (GO:0070778)	biological_process	P2	SLC1A3|SLC1A1|UCP2|SLC25A22|SLC38A7|SLC25A13	6	0.00531976
response to peptidoglycan (GO:0032494)	biological_process	P2	MYD88|IRF5|C5AR1|RIPK2|IL6|IRAK3	6	0.00829474
hyaluronan biosynthetic process (GO:0030213)	biological_process	P2	HAS3|IL1B|TGFB1|CEMIP|CLTC|EGF	6	0.0123379
regulation of protein autophosphorylation (GO:0031952)	biological_process	P2	CALM1|GREM1|PPP2R5B|GPNMB|VEGFC|TNKS1BP1|RAP2A|PDGFC|ENPP1|ERRFI1|CHP1	11	0.0161767
smooth muscle adaptation (GO:0014805)	biological_process	P2	CYBA|IL1B|HMOX1	3	0.0323758
regulation of long-term neuronal synaptic plasticity (GO:0048169)	biological_process	P2	HRAS|EPHB2|GRIK2|NEURL1|SYNGAP1|AGT|SHANK3	7	0.0367872
positive regulation of lymphocyte differentiation (GO:0045621)	biological_process	P2	IL15RA|CD74|IL18|RHOH|RASGRP1|LILRB4|MMP14|NFKBIZ|SPI1|XBP1|NCKAP1L|BCL6|ANXA1|RIPK2|IL1RL2|ZBTB7B|RUNX1|IL4R|VNN1|PNP|SHB|VSIR|IL10|BTN2A2|RUNX3|ZBTB16	26	0.00136159
positive regulation of membrane invagination (GO:1905155)	biological_process	P2	RAB31|ABCA7|NCKAP1L|ITGA2|F2RL1|C3	6	0.00829474
positive regulation of phagocytosis, engulfment (GO:0060100)	biological_process	P2	RAB31|ABCA7|NCKAP1L|ITGA2|F2RL1|C3	6	0.00829474
positive regulation of neuroinflammatory response (GO:0150078)	biological_process	P2	IL18|MMP8|NUPR1|IL1B|CTSC|IL6|IL33	7	0.00472579
eosinophil migration (GO:0072677)	biological_process	P2	CCL22|CCL7|CCL8|LGALS3|CD300A|CCL2|SCG2	7	0.0296154
negative regulation of neutrophil activation (GO:1902564)	biological_process	P2	BCR|SPI1|CD300A|FCGR2B	4	0.0124329
response to UV-A (GO:0070141)	biological_process	P2	OPN1SW|CERS1|MMP9|TIMP1|MMP1|AKT1	6	0.0123379
operant conditioning (GO:0035106)	biological_process	P2	DRD1|PDE8B|TACR2|AGT	4	0.00532504
chemokine production (GO:0032602)	biological_process	P2	MYD88|CD74|IL18|HAVCR2|SIRPA|ADCYAP1|LILRB4|TREM1|ARG2|IL1B|IL17RA|TLR2|MAP2K5|CXCL6|RIPK2|HIF1A|NR1H4|IL6|F2RL1|IL4R|IL33|CLEC7A|HMOX1|TLR4|IL10|SIGIRR	26	8.46566e-06
mesenchymal to epithelial transition (GO:0060231)	biological_process	P2	GREM1|FZD7|BASP1|LIF|PAX8|STAT1|PELO	7	0.0174952
cellular response to thyroid hormone stimulus (GO:0097067)	biological_process	P2	CTSH|CTSL|RDX|CTSS|KLF9|CTSB|GCLM|GCLC	8	0.00174208
postsynapse organization (GO:0099173)	biological_process	P2	ARC|ABI3|EFNA1|EPHB2|ADAM10|DLG5|KIF1A|ITGA3|NRP2|ITGB3|LZTS3|NRCAM|PTK2B|HOMER1|ZDHHC12|GAP43|IL1RAP|ACTN1|CRK|C1QL3|FCGR2B|SYNGAP1|PDLIM5|LAMA5|CTTN|CFL1|EZR|ASAP1|AKT1|C1QL2|SHANK3	31	0.00651797
hyaluronan catabolic process (GO:0030214)	biological_process	P2	HEXB|LYVE1|TGFB1|CEMIP2|CEMIP|CD44	6	0.0241856
negative regulation of B cell proliferation (GO:0030889)	biological_process	P2	LYN|TNFRSF21|MNDA|CD300A|FCGR2B|IL10	6	0.0323758
complement receptor mediated signaling pathway (GO:0002430)	biological_process	P2	C3AR1|C5AR1|CMKLR1|FPR3|FPR1	5	0.0447637
sequestering of metal ion (GO:0051238)	biological_process	P2	SLC30A7|S100A9|FTL|FTH1|LCN2|S100A8|ANXA1|COX17	8	0.0199342
detoxification (GO:0098754)	biological_process	P2	HP|GPX1|SESN2|SRXN1|PXDN|MPO|S100A9|PRXL2B|PRDX5|TXN|NQO1|GSTK1|PIM1|ALOX5AP|GSTO1|GPX3|TXNRD1|TXNRD2|PTGS1|MGST1|PTGS2|SELENOW|GCH1|RDH11|SLC39A8	25	0.00855529
maintenance of cell polarity (GO:0030011)	biological_process	P2	NHERF1|DLG5|NCKAP1L|PDLIM1|ANK1|CRB2|SLC9A1	7	0.00952372
negative regulation of secretion (GO:0051048)	biological_process	P2	CD74|RAP1BL|MIDN|NRG1|CYP51A1|RHBDF2|BCR|MAOB|OSM|IL11|UCP2|EDN1|IL1B|SPI1|TNFRSF1A|LIF|VAMP8|FKBP1B|NCKAP1L|TACR2|ANXA1|TSPO|NMB|CD300A|F2RL1|PRKN|TNFRSF1B|FCGR2B|RAB11FIP1|HMGCR|HMOX1|CEACAM1|EGF	33	0.000516746
keratan sulfate metabolic process (GO:0042339)	biological_process	P2	B3GNT4|B4GALT4|ST3GAL1|CHST6|GNS|CHST2	6	0.0420344
regulation of membrane protein ectodomain proteolysis (GO:0051043)	biological_process	P2	TIMP1|SNX9|IL1B|ADAM9|TNFRSF1B|FURIN|IL10	7	0.0450995
ERBB2-EGFR signaling pathway (GO:0038134)	biological_process	P2	AREG|HBEGF|EREG|BTC|EGF	5	0.00472579
response to human chorionic gonadotropin (GO:0044752)	biological_process	P2	EDN1|GCLM|GJB2|GCLC	4	0.00532504
negative regulation of plasminogen activation (GO:0010757)	biological_process	P2	THBS1|SERPINF2|PLAU|CTSZ|SERPINE1	5	0.00472579
negative regulation of bone remodeling (GO:0046851)	biological_process	P2	TNFAIP3|GREM1|GPR137B|IL6|P2RX7|CD38|TNFRSF11B	7	0.00952372
positive regulation of membrane tubulation (GO:1903527)	biological_process	P2	SH3GLB1|PLEKHM2|ASAP1	3	0.0323758
negative regulation of interleukin-12 production (GO:0032695)	biological_process	P2	ACP5|THBS1|CMKLR1|TLR8|IRAK3|IL10	6	0.0420344
toll-like receptor 9 signaling pathway (GO:0034162)	biological_process	P2	HAVCR2|RTN4|EPG5|NR1H4|PIK3AP1|UNC93B1	6	0.0420344
positive regulation of epidermal growth factor-activated receptor activity (GO:0045741)	biological_process	P2	AREG|HBEGF|EREG|BTC|NEURL1|EGF	6	0.00829474
positive regulation of transcription from RNA polymerase II promoter in response to stress (GO:0036003)	biological_process	P2	HSPA5|ATF4|CEBPB|HIF1A|ATF3|CREB3L3	6	0.0420344
negative regulation of substrate adhesion-dependent cell spreading (GO:1900025)	biological_process	P2	TACSTD2|SPRY4|ACTN4|ITGB1BP1|MELTF|GBP1|CORO1C	7	0.00113665
immunoglobulin mediated immune response (GO:0016064)	biological_process	P2	MYD88|CD74|C1R|TRAF3IP2|SWAP70|C1QB|CD55|BATF|NFKBIZ|CLCF1|CD40|CSF2RB|BCL3|TLR8|TFRC|BCL6|C1QC|TGFB1|FCER1G|C1RL|C3|FCGR2B|NECTIN2|PARP3|B2M|TCIRG1|IL10|FCGR3A	28	0.00142712
cytotoxic T cell degranulation (GO:0043316)	biological_process	P2	NCKAP1L|RAB27A|FCGR2B|CEACAM1	4	0.00144972
B cell mediated immunity (GO:0019724)	biological_process	P2	MYD88|CD74|C1R|TRAF3IP2|SWAP70|C1QB|CD55|BATF|NFKBIZ|CLCF1|CD40|CSF2RB|BCL3|TLR8|TFRC|BCL6|C1QC|TGFB1|FCER1G|C1RL|C3|FCGR2B|NECTIN2|PARP3|B2M|TCIRG1|IL10|FCGR3A	28	0.00198837
regulation of collagen catabolic process (GO:0010710)	biological_process	P2	FAP|ITGB1|VSIR	3	0.0323758
protein dephosphorylation (GO:0006470)	biological_process	P2	SMPD1|CALM1|SWAP70|DAPP1|GBA1|PPP1R15A|DUSP4|PPM1H|PTP4A1|SSH1|NCEH1|DUSP6|FKBP1B|NCKAP1L|PTP4A3|DUSP1|PPP2R5B|HSP90B1|PTPN18|LGALS3|PTPN7|CD300A|SSU72|TGFB1|DUSP5|PTPRJ|PTPRE|SSH3|PTPRR|CDC25B|PTPRO|PDP1|RCAN1|PTPN12|DUSP3	35	0.047423
cellular response to ATP (GO:0071318)	biological_process	P2	SSH1|P2RX4|P2RY2|HSP90B1|P2RX7|PTGS2	6	0.0420344
positive regulation of protein localization to endosome (GO:1905668)	biological_process	P2	ABHD17C|MSN|MGAT3|RDX|EZR|EGF	6	0.00531976
regulation of protein localization to endosome (GO:1905666)	biological_process	P2	ABHD17C|MSN|MGAT3|RDX|EZR|EGF	6	0.00829474
peptide cross-linking (GO:0018149)	biological_process	P2	SPOCK2|CSTA|THBS1|ABCA7|PI3|DSP|FN1|TGM2|ANXA1	9	0.0359236
negative regulation of platelet-derived growth factor receptor signaling pathway (GO:0010642)	biological_process	P2	NHERF1|NDRG4|PTPRJ|PTGIR|PTPN12	5	0.0447637
detection of bacterial lipopeptide (GO:0070340)	biological_process	P2	TLR1|TLR2|TLR6	3	0.0109934
detection of bacterial lipoprotein (GO:0042494)	biological_process	P2	TLR1|TLR2|TLR6	3	0.0323758
positive regulation of type 2 immune response (GO:0002830)	biological_process	P2	CD74|IL18|IDO1|IL6|IL4R|IL33	6	0.0420344
guanine nucleotide transmembrane transport (GO:1903790)	biological_process	P2	SLC17A9|LRRC8A|LRRC8C|ABCC4	4	0.0124329
guanine nucleotide transport (GO:0001408)	biological_process	P2	SLC17A9|LRRC8A|LRRC8C|ABCC4	4	0.0235297
response to corticosteroid (GO:0031960)	biological_process	P2	ABCA3|SDC1|GBA1|CCN2|CYBA|PAPPA|CYBB|DDIT4|ZFP36|MAOB|FBXO32|AREG|EDN1|A2M|SRD5A1|ADAM9|PPARGC1B|PTAFR|ANXA3|PCSK1|ANXA1|HSD3B2|CLDN1|ADM|IL6|FOS|IGFBP2|CYP1B1|KLF9|FOSL1|PTGS2|ERRFI1|IL10|GJB2	34	8.10684e-05
regulation of toll-like receptor 2 signaling pathway (GO:0034135)	biological_process	P2	TNFAIP3|LYN|CYBA|TLR1|F2RL1|TLR6	6	0.00531976
positive regulation of integrin-mediated signaling pathway (GO:2001046)	biological_process	P2	LAMB1|CD63|LAMA1|LAMC1|LIMS1	5	0.0447637
negative regulation of extracellular matrix organization (GO:1903054)	biological_process	P2	DPP4|FAP|TNFRSF1A|TGFB1|TNFRSF1B	5	0.0323758
retinoic acid biosynthetic process (GO:0002138)	biological_process	P2	ALDH8A1|CRABP2|RBP1|CYP1A1|RDH10	5	0.0143698
diterpenoid biosynthetic process (GO:0016102)	biological_process	P2	ALDH8A1|CRABP2|RBP1|CYP1A1|RDH10	5	0.0221181
regulation of type B pancreatic cell proliferation (GO:0061469)	biological_process	P2	SGPP2|NUPR1|PTPRN|NR1D1|ERRFI1|IRS2	6	0.0241856
intracellular zinc ion homeostasis (GO:0006882)	biological_process	P2	SLC39A14|ATP13A2|SLC30A7|S100A9|SLC1A1|S100A8|SLC39A13|SLC39A8	8	0.0447637
polarized epithelial cell differentiation (GO:0030859)	biological_process	P2	ZDHHC7|NHERF1|SH3BP1|DLG5|RAB10|MSN|LAMA1	7	0.0450995
epidermal growth factor receptor signaling pathway (GO:0007173)	biological_process	P2	MMP9|GPRC5A|RHBDF2|AREG|HBEGF|PLAUR|PTK2B|EREG|SHC1|GAREM1|BTC|TGFB1|PTPRJ|NEURL1|SHKBP1|EFEMP1|GRB2|SHC3|CEACAM1|AGT|ERRFI1|EGF|AKT1|RALA|PTPN12|DUSP3	26	0.000107426
manganese ion transmembrane transport (GO:0071421)	biological_process	P2	SLC39A14|TRPM2|ATP2C1|SLC11A1|TMEM165|SLC39A8|SLC11A2	7	0.000131328
manganese ion transport (GO:0006828)	biological_process	P2	SLC39A14|TRPM2|ATP2C1|SLC11A1|TMEM165|SLC39A8|SLC11A2	7	0.000131328
eosinophil chemotaxis (GO:0048245)	biological_process	P2	CCL22|CCL7|CCL8|LGALS3|CCL2|SCG2	6	0.0420344
regulation of lymphocyte mediated immunity (GO:0002706)	biological_process	P2	IL18R1|IL18|ARID5A|HAVCR2|RASGRP1|LILRB4|CD55|CLCF1|CD40|LAMP1|IL1B|NCKAP1L|RIPK3|AHR|TFRC|BCL6|ULBP2|TGFB1|CRK|IL6|TNFRSF1B|C3|FCGR2B|P2RX7|NECTIN2|PARP3|MICB|B2M|CEACAM1|IL10|FZD5|IL1R1	32	0.00334776
regulation of MyD88-dependent toll-like receptor signaling pathway (GO:0034124)	biological_process	P2	IRF1|CD300A|CD300LF	3	0.0323758
negative regulation of leukocyte proliferation (GO:0070664)	biological_process	P2	TNFAIP3|LYN|HAVCR2|TNFRSF21|LILRB4|GREM1|ARG2|MNDA|DLG5|CD274|VSIG4|CEBPB|BCL6|IDO1|CD300A|SPN|ZBTB7B|GPNMB|FCGR2B|IL33|SDC4|VSIR|IL10|BTN2A2|LRRC32	25	2.36557e-05
cell-cell adhesion mediated by integrin (GO:0033631)	biological_process	P2	PIEZO1|SWAP70|ITGA5|DPP4|PODXL|ITGB1|ADAM9|FERMT3	8	0.000681191
regulation of integrin-mediated signaling pathway (GO:2001044)	biological_process	P2	TIMP1|LAMB1|CD63|ITGB1BP1|LAMA1|LAMC1|BST1|LIMS1	8	0.0052145
cellular response to UV-A (GO:0071492)	biological_process	P2	OPN1SW|CERS1|MMP9|TIMP1|MMP1	5	0.0221181
negative regulation of natural killer cell mediated cytotoxicity directed against tumor cell target (GO:0002859)	biological_process	P2	HAVCR2|TGFB1|CEACAM1	3	0.0109934
negative regulation of natural killer cell mediated immune response to tumor cell (GO:0002856)	biological_process	P2	HAVCR2|TGFB1|CEACAM1	3	0.0109934
apoptotic process involved in morphogenesis (GO:0060561)	biological_process	P2	TGFB2|SPI1|TNFRSF1A|CCN1|BAK1|PAX8|TNFRSF1B|FZD5	8	0.0158599
CD8-positive, alpha-beta T cell differentiation (GO:0043374)	biological_process	P2	IRF1|LILRB4|NCKAP1L|ZBTB7B|RUNX1|RUNX3	6	0.0175792
regulation of lipopolysaccharide-mediated signaling pathway (GO:0031664)	biological_process	P2	TNFAIP3|TRIB1|CD55|LY96|SASH1|CD14|TRIM5|SIGIRR	8	0.0308765
TRAIL-activated apoptotic signaling pathway (GO:0036462)	biological_process	P2	TNFRSF10C|CASP8|SPI1|TNFRSF10A|TNFRSF10B|ATF3	6	0.00829474
protein localization to endosome (GO:0036010)	biological_process	P2	WASHC2A|ABHD17C|MSN|MGAT3|RDX|MICALL1|EZR|EGF	8	0.0249091
neutrophil degranulation (GO:0043312)	biological_process	P2	BCR|SPI1|PTAFR|ANXA3|ITGB2	5	0.0323758
epithelial cell proliferation involved in liver morphogenesis (GO:0072575)	biological_process	P2	TNFAIP3|SULF2|XBP1|CEBPB|IL6|RPS6KA1|CEACAM1	7	0.0367872
hepatocyte proliferation (GO:0072574)	biological_process	P2	TNFAIP3|SULF2|XBP1|CEBPB|IL6|RPS6KA1|CEACAM1	7	0.0367872
liver morphogenesis (GO:0072576)	biological_process	P2	TNFAIP3|SULF2|XBP1|CEBPB|IL6|RPS6KA1|CEACAM1	7	0.0450995
response to alcohol (GO:0097305)	biological_process	P2	MYD88|GRIN2A|TBXAS1|RGS19|CCR5|CYBA|CCL7|CYBB|MAOB|CASP8|ITPR2|A2M|CD14|FDX1|SPIDR|PTK2B|SDF4|AHR|BCL2L1|S100A8|P2RY6|ADAM15|NQO1|TSPO|HSD3B2|CLDN1|TGFB1|BAK1|FOS|RGS4|CYP1B1|KLF9|FOSL1|GRAMD1A|CSF3|GRAMD1B|AKT1	37	0.0187311
regulation of cytokine production involved in immune response (GO:0002718)	biological_process	P2	MYD88|CD74|ACP5|IL18R1|IL18|ARID5A|LILRB4|CD55|LITAF|TGFB2|IL1B|LAPTM5|NLRX1|UBE2J1|BCL6|RIPK2|TGFB1|SPON2|IL6|F2RL1|IRAK3|TNFRSF1B|P2RX7|CLEC7A|B2M|HMOX1|TLR4|LACC1|IL10|FZD5|IL1R1	31	1.90645e-06
regulation of CD8-positive, alpha-beta T cell differentiation (GO:0043376)	biological_process	P2	LILRB4|NCKAP1L|ZBTB7B|RUNX1|RUNX3	5	0.00472579
negative regulation of bone resorption (GO:0045779)	biological_process	P2	TNFAIP3|GPR137B|IL6|P2RX7|CD38|TNFRSF11B	6	0.0241856
postsynaptic density assembly (GO:0097107)	biological_process	P2	ABI3|PTK2B|ZDHHC12|IL1RAP|C1QL3|C1QL2|SHANK3	7	0.0296154
protein folding in endoplasmic reticulum (GO:0034975)	biological_process	P2	HSPA5|CALR|HSP90B1|PDIA3|DNAJC3|P4HB	6	0.003201
mammary gland epithelial cell differentiation (GO:0060644)	biological_process	P2	IRF6|ZNF703|ID2|CEBPB|LBH|HIF1A|AKT1	7	0.00952372
regulation of neutrophil degranulation (GO:0043313)	biological_process	P2	BCR|SPI1|PTAFR|ITGB2	4	0.0386629
O-glycan processing (GO:0016266)	biological_process	P2	GALNT13|B3GNT4|CHST4|GALNT6|B4GALT5|GALNT2|GCNT1|GXYLT2|ST3GAL1|GALNT9	10	0.0447637
cellular oxidant detoxification (GO:0098869)	biological_process	P2	HP|GPX1|SESN2|SRXN1|PXDN|MPO|S100A9|PRXL2B|PRDX5|TXN|NQO1|GSTK1|ALOX5AP|GSTO1|GPX3|TXNRD1|TXNRD2|PTGS1|MGST1|PTGS2|SELENOW|GCH1	22	0.00067347
cadmium ion transmembrane transport (GO:0070574)	biological_process	P2	SLC39A14|SLC11A1|SLC39A8|SLC11A2	4	0.00532504
cadmium ion transport (GO:0015691)	biological_process	P2	SLC39A14|SLC11A1|SLC39A8|SLC11A2	4	0.00532504
leukocyte aggregation (GO:0070486)	biological_process	P2	S100A9|RAC2|IL1B|S100A8|MSN|CD44	6	0.00829474
substrate-dependent cell migration (GO:0006929)	biological_process	P2	CD2AP|SDCBP|ITGA2|FN1|ITGB1BP1|VEGFC|STON1|CTTN	8	0.0199342
negative regulation of oxidative stress-induced intrinsic apoptotic signaling pathway (GO:1902176)	biological_process	P2	GPX1|NOL3|HSPB1|HIF1A|PRKN|AKT1	6	0.0420344
cellular response to toxic substance (GO:0097237)	biological_process	P2	HP|CERS1|GPX1|ABTB2|SESN2|SRXN1|PXDN|MPO|S100A9|PRXL2B|PRDX5|TXN|NQO1|GSTK1|PIM1|PRKN|ALOX5AP|GSTO1|GPX3|TXNRD1|TXNRD2|PTGS1|MGST1|PTGS2|SELENOW|GCH1|RDH11	27	0.000178086
positive regulation of lymphocyte chemotaxis (GO:0140131)	biological_process	P2	TMEM102|CCL7|ADAM10|PTK2B|OXSR1|TNFSF14	6	0.0323758
cholesterol biosynthetic process via desmosterol (GO:0033489)	biological_process	P2	SC5D|DHCR7|DHCR24	3	0.0323758
cholesterol biosynthetic process via lathosterol (GO:0033490)	biological_process	P2	SC5D|DHCR7|DHCR24	3	0.0323758
negative regulation of long-chain fatty acid import across plasma membrane (GO:0010748)	biological_process	P2	THBS1|AKT1|IRS2	3	0.0323758
negative regulation of long-chain fatty acid import into cell (GO:0140213)	biological_process	P2	THBS1|AKT1|IRS2	3	0.0323758
interleukin-1 beta production (GO:0032611)	biological_process	P2	MYD88|TNFAIP3|ACP5|SIRPA|LILRB4|STAT3|ARG2|IFI16|HSPB1|CASP8|MNDA|GBP5|TLR8|SPHK1|RIPK2|IL6|F2RL1|P2RX7|CLEC7A|TLR6|ZC3H12A|TLR4|ERRFI1|FZD5	24	0.000714147
regulation of interleukin-1 beta production (GO:0032651)	biological_process	P2	MYD88|TNFAIP3|ACP5|SIRPA|LILRB4|STAT3|ARG2|IFI16|HSPB1|CASP8|MNDA|GBP5|TLR8|SPHK1|RIPK2|IL6|F2RL1|P2RX7|CLEC7A|TLR6|ZC3H12A|TLR4|ERRFI1|FZD5	24	0.000714147
activated CD8-positive, alpha-beta T cell apoptotic process (GO:1905397)	biological_process	P2	ARG2|CD274|ST3GAL1	3	0.0109934
regulation of activated CD8-positive, alpha-beta T cell apoptotic process (GO:1905402)	biological_process	P2	ARG2|CD274|ST3GAL1	3	0.0109934
cellular response to type II interferon (GO:0071346)	biological_process	P2	IRF1|CCL22|SIRPA|CDC37|CD58|CCL7|ACTR3|EDN1|GBP5|CCL20|IFNGR1|TLR2|CCL8|ACTR2|PARP9|CLDN1|CCL2|HCK|JAK1|STAT1|GAPDH|GBP1|MYO1C|CDC42EP2|TLR4|DAPK3	26	2.72896e-05
calcium-mediated signaling (GO:0019722)	biological_process	P2	CALM1|GRIN2A|CXCR4|CCR5|MYOZ2|P2RX4|TRPM2|EDN1|FKBP1B|CCL20|ZMPSTE24|CMKLR1|PTK2B|CXCL8|ATP2B4|SPHK1|PTPRJ|BST1|PLEK|SLC9A1|GSTO1|P2RX7|CLEC7A|GBP1|FCGR3A|DYRK2|CHP1|RCAN1|LMCD1|SAMD14|HOMER3|RCAN2	32	0.00398485
positive regulation of reactive oxygen species biosynthetic process (GO:1903428)	biological_process	P2	CYBA|DUOXA1|MMP8|RAB27A|TLR6|DUOXA2|TLR4	7	0.00680806
regulation of synapse organization (GO:0050807)	biological_process	P2	ARC|ABI3|EFNA1|EPHB2|SLITRK1|ADAM10|DLG5|KIF1A|NRP2|LZTS3|ITGB1|NRCAM|PTK2B|TLR2|HOMER1|TPBG|IL1RAP|DKK1|GPC4|NECTIN1|AGRN|SLITRK4|NEURL1|C1QL3|FCGR2B|PDLIM5|RAP2A|CFL1|PTPRO|YWHAZ|ASAP1|IL10|AKT1|C1QL2|SHANK3	35	0.018852
positive regulation of transcription from RNA polymerase II promoter in response to endoplasmic reticulum stress (GO:1990440)	biological_process	P2	HSPA5|ATF4|CEBPB|ATF3|CREB3L3	5	0.0221181
ERBB signaling pathway (GO:0038127)	biological_process	P2	MMP9|NRG1|RTN4|GPRC5A|RHBDF2|AREG|HBEGF|PLAUR|PTK2B|EREG|PTPN18|SHC1|GAREM1|BTC|TGFB1|PTPRJ|NEURL1|PTPRR|SHKBP1|EFEMP1|GRB2|SHC3|CEACAM1|AGT|ERRFI1|EGF|AKT1|RALA|PTPN12|DUSP3	30	2.37822e-05
cell-substrate junction organization (GO:0150115)	biological_process	P2	LAMTOR2|ITGA5|GREM1|THBS1|BCR|MMP14|ITGB3|PTK2B|ITGA2|FN1|ITGB1BP1|ACTN1|RHOD|PTPRJ|LAMC1|SLC9A1|STON1|SDC4|PHLDB2|CTTN|ARHGAP6|GPM6B|CORO1C|LIMS1|DAPK3|DUSP3	26	3.24645e-05
microvillus assembly (GO:0030033)	biological_process	P2	PLD1|NHERF1|PODXL|FXYD5|RAP2A|EZR|TNIK	7	0.00472579
wound healing involved in inflammatory response (GO:0002246)	biological_process	P2	TIMP1|HIF1A|TGFB1|HMOX1|TLR4	5	0.00472579
positive regulation of nitric-oxide synthase biosynthetic process (GO:0051770)	biological_process	P2	NAMPT|MAP2K3|TLR2|CCL2|STAT1|IL33|TLR4	7	0.00952372
necroptotic signaling pathway (GO:0097527)	biological_process	P2	RIPK1|RIPK3|MLKL|FAS	4	0.0386629
microvillus organization (GO:0032528)	biological_process	P2	PLD1|NHERF1|PODXL|FXYD5|RAP2A|EZR|TNIK	7	0.0450995
cytokine production involved in immune response (GO:0002367)	biological_process	P2	MYD88|CD74|ACP5|IL18R1|IL18|ARID5A|LILRB4|TREM1|CD55|LITAF|TGFB2|IL1B|LAPTM5|NLRX1|UBE2J1|BCL6|RIPK2|TGFB1|SPON2|IL6|F2RL1|IRAK3|TNFRSF1B|P2RX7|CLEC7A|B2M|HMOX1|TLR4|LACC1|IL10|FZD5|IL1R1	32	8.30693e-07
regulation of apoptotic cell clearance (GO:2000425)	biological_process	P2	ABCA7|TGM2|CCL2|C3|CD300LF	5	0.0143698
negative regulation of myeloid leukocyte mediated immunity (GO:0002887)	biological_process	P2	BCR|SPI1|CD300A|FCGR2B|HMOX1	5	0.0323758
regulation of long-chain fatty acid import into cell (GO:0140212)	biological_process	P2	THBS1|FABP3|AKT1|IRS2	4	0.0386629
regulation of neurotransmitter uptake (GO:0051580)	biological_process	P2	DRD1|ITGB3|ITGB1|TOR1A|PRKN|GPM6B|SYNGR3	7	0.0130336
response to yeast (GO:0001878)	biological_process	P2	MPO|CRK|PTX3|CLEC7A	4	0.0235297
cellular response to interleukin-17 (GO:0097398)	biological_process	P2	TRAF3IP2|SOCS3|STAT3|NFKBIZ|IL1B|IL17RA	6	0.0241856
response to interleukin-17 (GO:0097396)	biological_process	P2	TRAF3IP2|SOCS3|STAT3|NFKBIZ|IL1B|IL17RA	6	0.0241856
cellular response to bacterial lipopeptide (GO:0071221)	biological_process	P2	TLR1|CD14|TLR2|TLR6	4	0.0386629
cellular response to bacterial lipoprotein (GO:0071220)	biological_process	P2	TLR1|CD14|TLR2|TLR6	4	0.0386629
response to bacterial lipopeptide (GO:0070339)	biological_process	P2	TLR1|CD14|TLR2|TLR6	4	0.0386629
mucopolysaccharide metabolic process (GO:1903510)	biological_process	P2	CHPF2|SPOCK2|HEXB|NDST1|CHST7|HAS3|B3GNT4|IL1B|CSGALNACT1|HPSE|B4GALT4|LYVE1|TGFB1|CEMIP2|CHST15|CEMIP|ST3GAL1|CD44|CHST6|CLTC|EGF|GNS|CHST2	23	0.000270803
regulation of neutrophil activation (GO:1902563)	biological_process	P2	BCR|SPI1|PTAFR|ITGB2|CD300A|FCGR2B	6	0.0175792
activation of NF-kappaB-inducing kinase activity (GO:0007250)	biological_process	P2	TRAF4|TNFSF15|TNFRSF10A|TNFRSF10B|TLR6|CHI3L1	6	0.0420344
positive regulation of bile acid biosynthetic process (GO:0070859)	biological_process	P2	STAR|NR1D1|STARD4	3	0.0109934
positive regulation of bile acid metabolic process (GO:1904253)	biological_process	P2	STAR|NR1D1|STARD4	3	0.0109934
negative regulation of immune response to tumor cell (GO:0002838)	biological_process	P2	HAVCR2|AHR|TGFB1|CEACAM1	4	0.00532504
negative regulation of response to tumor cell (GO:0002835)	biological_process	P2	HAVCR2|AHR|TGFB1|CEACAM1	4	0.00532504
osteoclast proliferation (GO:0002158)	biological_process	P2	TNFAIP3|GREM1|JUNB|NMB|TCIRG1	5	0.0221181
response to L-glutamine (GO:1904844)	biological_process	P2	CYBA|CYBB|NQO1	3	0.0323758
regulation of carbohydrate metabolic process (GO:0006109)	biological_process	P2	MIDN|SESN2|TIGAR|STAT3|DDIT4|SCARB2|NUPR1|C1QTNF12|ZMPSTE24|PTK2B|PTAFR|P2RY6|HIF1A|TGFB1|PHLDA2|PFKFB2|PLEK|PRKN|P2RX7|C1QTNF1|ENPP1|NNMT|CLTC|DYRK2|EGF|PMAIP1|AKT1|IRS2	28	0.0344297
regulation of fibrinolysis (GO:0051917)	biological_process	P2	THBS1|SERPINF2|PLAU|FAP|PLAUR|SERPINE1	6	0.0420344
cellular response to triacyl bacterial lipopeptide (GO:0071727)	biological_process	P2	TLR1|CD14|TLR2	3	0.0109934
response to triacyl bacterial lipopeptide (GO:0071725)	biological_process	P2	TLR1|CD14|TLR2	3	0.0109934
regulation of chemokine production (GO:0032642)	biological_process	P2	MYD88|CD74|IL18|HAVCR2|SIRPA|ADCYAP1|LILRB4|ARG2|IL1B|IL17RA|TLR2|MAP2K5|CXCL6|RIPK2|HIF1A|NR1H4|IL6|F2RL1|IL4R|IL33|CLEC7A|HMOX1|TLR4|IL10|SIGIRR	25	2.36557e-05
negative regulation of homotypic cell-cell adhesion (GO:0034111)	biological_process	P2	SH2B3|ZNF703|CD9|RDX|C1QTNF1|CEACAM1	6	0.0123379
positive regulation of protein localization to early endosome (GO:1902966)	biological_process	P2	MSN|MGAT3|RDX|EZR|EGF	5	0.00862567
regulation of protein localization to early endosome (GO:1902965)	biological_process	P2	MSN|MGAT3|RDX|EZR|EGF	5	0.00862567
protein localization to early endosome (GO:1902946)	biological_process	P2	MSN|MGAT3|RDX|EZR|EGF	5	0.0323758
negative regulation of immunoglobulin production (GO:0002638)	biological_process	P2	TMBIM6|BCL6|FCGR2B|IL33|PARP3	5	0.0447637
fatty acid elongation, monounsaturated fatty acid (GO:0034625)	biological_process	P2	ELOVL6|ELOVL7|ELOVL1|ELOVL5	4	0.0235297
fatty acid elongation, polyunsaturated fatty acid (GO:0034626)	biological_process	P2	ELOVL6|ELOVL7|ELOVL1|ELOVL5	4	0.0235297
fatty acid elongation, saturated fatty acid (GO:0019367)	biological_process	P2	ELOVL6|ELOVL7|ELOVL1|ELOVL5	4	0.0235297
fatty acid elongation, unsaturated fatty acid (GO:0019368)	biological_process	P2	ELOVL6|ELOVL7|ELOVL1|ELOVL5	4	0.0235297
TRIF-dependent toll-like receptor signaling pathway (GO:0035666)	biological_process	P2	CD40|TLR6|TRAF3|TLR4|CD300LF	5	0.00472579
MyD88-independent toll-like receptor signaling pathway (GO:0002756)	biological_process	P2	CD40|TLR6|TRAF3|TLR4|CD300LF	5	0.0447637
proton transmembrane transport (GO:1902600)	biological_process	P2	MFSD3|SLC15A3|COX7A1|ATP6V0E2|NHERF1|ATP6V1D|COX4I1|TMSB4X|ATP5F1E|CTNS|UCP2|SLC11A1|SLC25A22|ACTN4|ATP6V0D1|ATP6V0D2|COX17|ATP6V1A|ATP6V1E1|ATP6V0E1|COX6B1|ATP6V0B|SLC9A1|TMCO3|TCIRG1|CHP1|SLC17A5|SLC11A2	28	0.000542499
monocyte activation (GO:0042117)	biological_process	P2	LILRB4|DYSF|ADAM10|ADAM9|MT1G|FN1	6	0.00829474
regulation of synapse structure or activity (GO:0050803)	biological_process	P2	ARC|ABI3|EFNA1|EPHB2|SLITRK1|ADAM10|DLG5|KIF1A|NRP2|LZTS3|ITGB1|NRCAM|PTK2B|TLR2|HOMER1|TPBG|IL1RAP|DKK1|GPC4|NECTIN1|AGRN|SLITRK4|NEURL1|C1QL3|FCGR2B|SYNGAP1|PDLIM5|RAP2A|CFL1|PTPRO|YWHAZ|ASAP1|IL10|AKT1|C1QL2|SHANK3	36	0.0161973
detection of molecule of bacterial origin (GO:0032490)	biological_process	P2	LY96|TLR1|TLR2|TLR6|TLR4	5	0.0221181
positive regulation of lymphocyte proliferation (GO:0050671)	biological_process	P2	MYD88|CD74|IL18|HAVCR2|CD55|EPHB2|CD276|CLCF1|CD40|ICOSLG|IL6ST|IL1B|CD274|NCKAP1L|TFRC|BCL6|ANXA1|RIPK2|BST1|IL6|IGFBP2|PNP|CDKN1A|TLR4|FCGR3A|EBI3|CD38|IRS2	28	0.00126935
positive regulation of leukocyte proliferation (GO:0070665)	biological_process	P2	MYD88|CD74|LYN|IL18|HAVCR2|CD55|EPHB2|CD276|CLCF1|RAC2|CD40|ICOSLG|CSF2RB|IL6ST|IL1B|CD274|NCKAP1L|BCL2L1|TFRC|BCL6|ANXA1|RIPK2|NMB|BST1|IL6|IGFBP2|PNP|CDKN1A|TLR4|FCGR3A|EBI3|CD38|IRS2	33	0.000199297
ERBB2 signaling pathway (GO:0038128)	biological_process	P2	NRG1|AREG|HBEGF|EREG|BTC|PTPRR|EGF	7	0.00952372
positive regulation of DNA-binding transcription factor activity (GO:0051091)	biological_process	P2	MYD88|PRKCH|IL18R1|IL18|SLCO3A1|RIPK1|GREM1|STAT3|S100A9|CD40|EDN1|IL1B|USP14|PPARGC1B|RIPK3|TLR2|ANXA3|PPP2R5B|TRIM38|S100A8|TFRC|SPHK1|RIPK2|IL1RAP|IRAK2|IL6|IRAK3|NDP|CLEC7A|TRIM58|TLR6|TRIM5|NFAM1|FOSL1|TLR4|CSF3|AGT|IL10|AKT1|TRAF1	40	0.012434
positive regulation of prostaglandin biosynthetic process (GO:0031394)	biological_process	P2	CD74|IL1B|ANXA1|PTGS2	4	0.0235297
positive regulation of peptidyl-threonine phosphorylation (GO:0010800)	biological_process	P2	CALM1|SPHK1|RIPK2|TGFB1|CHI3L1|CEMIP|TNKS1BP1|EGF	8	0.0373206
positive regulation of oxidative stress-induced neuron death (GO:1903223)	biological_process	P2	TRPM2|TLR6|MCL1|TLR4	4	0.0386629
response to carbohydrate (GO:0009743)	biological_process	P2	SLC39A14|LYN|GPX1|CCN2|SESN2|CDK16|CYBA|THBS1|MAP1B|UCP2|IL1B|C1QTNF12|XBP1|FKBP1B|PPARD|MAP2K3|PTK2B|ITGA2|PCSK1|PNPLA3|HIF1A|NQO1|SLC29A1|PTPRN|NR1D1|PFKFB2|NR1H4|CLEC7A|PTGS2|RUNX2|GCLM|GCLC|IRS2	33	0.0491562
positive regulation of T-helper 1 cell cytokine production (GO:2000556)	biological_process	P2	IL18R1|IL18|ARID5A|IL1B|IL1R1	5	0.00472579
regulation of T-helper 1 cell cytokine production (GO:2000554)	biological_process	P2	IL18R1|IL18|ARID5A|IL1B|IL1R1	5	0.00472579
T-helper 1 cell cytokine production (GO:0035744)	biological_process	P2	IL18R1|IL18|ARID5A|IL1B|IL1R1	5	0.00472579
chemokine-mediated signaling pathway (GO:0070098)	biological_process	P2	CCL22|LYN|CXCL5|CXCR4|CCR5|SH2B3|CCL7|CXCR3|CCRL2|EDN1|CCL20|CCR1|PF4|CMKLR1|PTK2B|CXCL8|CCL8|CXCL6|HIF1A|CCL2|OXSR1|ENTREP1|CXCL3|CXCL2|CXCL1	25	8.25046e-07
polysaccharide metabolic process (GO:0005976)	biological_process	P2	GBE1|PYGB|GABARAPL1|NDST1|GYG2|CHST7|HAS3|B3GNT4|IL6ST|PYGL|CSGALNACT1|B4GALT5|GYS1|TGFB1|PHLDA2|NR1D1|ENPP1|STBD1|CLTC|DYRK2|EGF|PGM2|AKT1|IRS2	24	0.000464198
CD4-positive, alpha-beta T cell activation (GO:0035710)	biological_process	P2	IL18R1|IL18|CD55|BATF|STAT3|ARG2|NFKBIZ|CD274|NCKAP1L|BCL3|CTSL|BCL6|ANXA1|JUNB|RIPK2|SPN|ZBTB7B|RUNX1|IL6|IL4R|SHB|ZC3H12A|TCIRG1|VSIR|RUNX3	25	0.000476626
regulation of response to cytokine stimulus (GO:0060759)	biological_process	P2	TNFAIP3|CD74|CDC37|RIPK1|CXCR4|SH2B3|PXDN|IL1R2|CASP8|EDN1|TNFRSF1A|LAPTM5|ECM1|TLR2|CASP4|MAP2K5|SPHK1|RIPK2|HIF1A|PARP9|IRAK2|NR1H4|IL6|F2RL1|PRKN|IRAK3|SAMHD1|SPPL2A|TLR4|SIGIRR|CD300LF|IL1R1	32	0.000752948
protein sulfation (GO:0006477)	biological_process	P2	TPST1|NDST1|CHST4|HS3ST5|HS3ST3B1	5	0.00472579
positive regulation of CD8-positive, alpha-beta T cell differentiation (GO:0043378)	biological_process	P2	LILRB4|NCKAP1L|RUNX1|RUNX3	4	0.00532504
regulation of neuron apoptotic process (GO:0043523)	biological_process	P2	GBE1|HRAS|GBA1|VSTM2L|CPEB4|ATF4|AARS1|CLCF1|SLC1A1|NUPR1|IL6ST|TGFB2|TYRO3|HDGF|UNC5B|PTK2B|GRIK2|CEBPB|FGF20|BCL2L1|DLX1|CHL1|HIF1A|NQO1|CCL2|PRKN|SYNGAP1|NES|MCL1|HMOX1|GCLM|IL10|CRLF1|GCLC	34	0.012291
positive regulation of leukocyte mediated immunity (GO:0002705)	biological_process	P2	IL18R1|IL18|ARID5A|RASGRP1|CD55|CLCF1|CD40|LAMP1|IL1B|SPI1|PTAFR|TFRC|ITGB2|ULBP2|TGFB1|IL6|F2RL1|C3|P2RX7|CLEC7A|NECTIN2|MICB|B2M|FZD5|IL1R1	25	0.0186325
negative regulation of cell-substrate junction organization (GO:0150118)	biological_process	P2	THBS1|MMP14|ITGB1BP1|PHLDB2|ARHGAP6|CORO1C	6	0.0323758
negative regulation of focal adhesion assembly (GO:0051895)	biological_process	P2	THBS1|MMP14|ITGB1BP1|PHLDB2|ARHGAP6|CORO1C	6	0.0323758
positive regulation of apoptotic cell clearance (GO:2000427)	biological_process	P2	ABCA7|CCL2|C3|CD300LF	4	0.0386629
interleukin-1 production (GO:0032612)	biological_process	P2	MYD88|TNFAIP3|ACP5|HAVCR2|SIRPA|LILRB4|STAT3|IL1R2|ARG2|IFI16|HSPB1|CASP8|MNDA|GBP5|SAA1|TLR8|SPHK1|ANXA1|RIPK2|NR1H4|IL6|F2RL1|P2RX7|CLEC7A|TLR6|ZC3H12A|TLR4|CEACAM1|ERRFI1|IL10|FZD5	31	7.96429e-06
regulation of interleukin-1 production (GO:0032652)	biological_process	P2	MYD88|TNFAIP3|ACP5|HAVCR2|SIRPA|LILRB4|STAT3|IL1R2|ARG2|IFI16|HSPB1|CASP8|MNDA|GBP5|SAA1|TLR8|SPHK1|ANXA1|RIPK2|NR1H4|IL6|F2RL1|P2RX7|CLEC7A|TLR6|ZC3H12A|TLR4|CEACAM1|ERRFI1|IL10|FZD5	31	7.96429e-06
leukocyte apoptotic process (GO:0071887)	biological_process	P2	CD74|LYN|TRAF3IP2|TNFRSF21|RIPK1|EFNA1|ARG2|NFKBIZ|CASP7|CD274|BCL3|RIPK3|BCL2L1|CTSL|BCL6|ANXA1|HIF1A|IDO1|FAS|LGALS3|BAK1|IL6|P2RX7|ST3GAL1|IL10|AKT1|IRS2	27	9.70664e-05
T cell activation involved in immune response (GO:0002286)	biological_process	P2	CD74|IL18R1|IL18|HAVCR2|BATF|STAT3|NFKBIZ|SLC11A1|NCKAP1L|BCL3|BCL6|ANXA1|JUNB|RIPK2|LGALS3|SPN|ZBTB7B|FCER1G|IL6|F2RL1|IL4R|RAB27A|FCGR2B|ICAM1|SHB|ZC3H12A|CEACAM1	27	0.000132532
cellular response to salt (GO:1902075)	biological_process	P2	SMPD1|SLC1A3|HSPA5|SYT12|ACHE|CALR|ITPKC|SSH1|P2RX4|P2RY2|JUND|TRPM2|SLC1A1|EDN1|LYPD1|RGS8|SYT7|ATP2B4|HSP90B1|PKD2|PNPLA3|GNA15|TGM2|JUNB|CLDN1|SLC25A23|AGRN|FOS|ALOX5AP|P2RX7|B2M|ZC3H12A|PTGS2|GCLM|CLIC4|SYT17|GCLC	37	0.000556806
regulation of cell-cell adhesion mediated by integrin (GO:0033632)	biological_process	P2	PIEZO1|SWAP70|DPP4|PODXL|FERMT3	5	0.0143698
response to selenium ion (GO:0010269)	biological_process	P2	GPX1|MAOB|TXNRD2|SELENOM|SELENOW	5	0.0143698
monosaccharide metabolic process (GO:0005996)	biological_process	P2	SLC39A14|HEXB|PFKFB3|MIDN|SESN2|TIGAR|ATF4|ALDOC|MAN2B1|SLC2A3|C1QTNF12|PGD|ZMPSTE24|PPARD|FUCA1|PKM|PGM1|SLC25A13|PFKFB2|AKR1B1|GAPDH|NUDT5|PRKN|GSTO1|ATF3|C1QTNF1|CHST15|SDS|HKDC1|NNMT|DYRK2|PMAIP1|PGM2|AKT1|GCLC|IRS2	36	0.0450995
interferon-alpha production (GO:0032607)	biological_process	P2	HAVCR2|IRF5|TLR8|RIPK2|NMB|STAT1|TLR4|IL10	8	0.0308765
regulation of interferon-alpha production (GO:0032647)	biological_process	P2	HAVCR2|IRF5|TLR8|RIPK2|NMB|STAT1|TLR4|IL10	8	0.0308765
response to mechanical stimulus (GO:0009612)	biological_process	P2	MYD88|IRF1|GADD45A|USP53|PIEZO1|SLC1A3|CHRNA9|CXCR4|CYBA|THBS1|MPO|MAP1B|MMP14|JUND|CASP8|CD40|TNFRSF8|EDN1|IL1B|ITGB3|WHRN|TNFRSF1A|PTK2B|ITGA2|TLR8|PKD2|CNN2|FAS|BAK1|STAT1|TNFRSF10A|SLC9A1|FOS|IGFBP2|IL33|SCN9A|P2RX7|TNFRSF10B|TNFSF14|LTBR|CHI3L1|ANKRD1|FOSL1|TLR4|CAPN2|PIEZO2|PTGS2|AGT|SLC38A2|GCLC|SHANK3|F11R	52	1.1411e-09
neutrophil chemotaxis (GO:0030593)	biological_process	P2	CD74|CCL22|CXCL5|DPP4|TREM1|CCL7|S100A9|C3AR1|RAC2|TGFB2|EDN1|IL1B|C5AR1|NCKAP1L|CCL20|SAA1|PF4|CXCL8|CCL8|S100A8|CXCL6|ITGB2|LGALS3|CCL2|FCER1G|BST1|CXCL3|CXCL2|JAM3|CXCL1|CSF3R	31	5.17233e-09
neutrophil migration (GO:1990266)	biological_process	P2	MYD88|CD74|CCL22|SLAMF8|CXCL5|DPP4|TREM1|CCL7|S100A9|C3AR1|RAC2|TGFB2|EDN1|IL1B|C5AR1|NCKAP1L|CCL20|SAA1|PF4|CXCL8|CCL8|S100A8|CXCL6|ITGB2|LGALS3|CCL2|FCER1G|BST1|CXCL3|CXCL2|JAM3|CXCL1|IL1R1|CSF3R	34	1.3453e-08
regulation of phagocytosis (GO:0050764)	biological_process	P2	IL15RA|SIRPA|RAB31|CALR|CYBA|BCR|ABCA7|DYSF|IL1B|SLC11A1|NCKAP1L|ITGA2|TLR2|SYT7|CNN2|TGM2|SPHK1|CD300A|CCL2|HCK|PTPRJ|FCER1G|PTX3|F2RL1|SIRPB1|RAB27A|C3|FCGR2B|CLEC7A|CD300LF|DOCK2	31	2.09872e-08
positive regulation of tumor necrosis factor production (GO:0032760)	biological_process	P2	MYD88|ARID5A|HAVCR2|RIPK1|RASGRP1|EPHB2|CYBA|THBS1|STAT3|CYBB|MMP8|HSPB1|LY96|TLR1|TNFRSF8|CD14|PF4|PTAFR|IFNGR1|TLR2|RIPK2|SPN|PTPRJ|SPON2|IL6|IL33|CLEC7A|FRMD8|TLR4|FCGR3A|FZD5	31	5.84133e-08
regulation of apoptotic signaling pathway (GO:2001233)	biological_process	P2	TMBIM6|TNFAIP3|CD74|TPD52L1|NHERF1|MMP9|GPX1|RIPK1|BDKRB2|MDM2|THBS1|SIAH2|S100A9|NOL3|ITPRIP|STRADB|HSPB1|PEA15|NUPR1|IL1B|PLAUR|XBP1|CTSC|RRM2B|UNC5B|PF4|TNFRSF12A|RIPK3|CTSH|BCL2L1|S100A8|MSX1|CTSL|MAP2K5|HIF1A|FAS|LGALS3|SLC35F6|MAPK8IP2|BID|BAK1|NGFR|PRKN|PDIA3|P4HB|VNN1|NACC2|HERPUD1|ATF3|CTSS|ICAM1|LTBR|CTTN|MCL1|DEPTOR|PTTG1IP|SCG2|CD44|HMOX1|SERPINE1|PTGS2|AGT|ZNF385A|GCLM|PMAIP1|AKT1|AC…	70	1.15081e-07
positive regulation of tumor necrosis factor superfamily cytokine production (GO:1903557)	biological_process	P2	MYD88|ARID5A|HAVCR2|RIPK1|RASGRP1|EPHB2|CYBA|THBS1|STAT3|CYBB|MMP8|HSPB1|LY96|TLR1|TNFRSF8|CD14|PF4|PTAFR|IFNGR1|TLR2|RIPK2|SPN|PTPRJ|SPON2|IL6|IL33|CLEC7A|FRMD8|TLR4|FCGR3A|FZD5	31	1.50711e-07
regulation of reactive oxygen species metabolic process (GO:2000377)	biological_process	P2	GADD45A|ACP5|HP|RIPK1|TIGAR|STK17A|CYBA|THBS1|BCR|DUOXA1|ARG2|MMP8|CTNS|RAC2|PTK2B|RIPK3|XDH|HIF1A|ITGB2|TSPO|TGFB1|BST1|F2RL1|PRKN|RAB27A|BCO2|CLEC7A|TLR6|CYP1B1|MPV17|ZC3H12A|CDKN1A|GRB2|DUOXA2|TLR4|AGT|GCH1	37	1.79586e-07
nitric oxide biosynthetic process (GO:0006809)	biological_process	P2	ACP5|SIRPA|CYB5B|ARG2|P2RX4|MMP8|EDN1|IL1B|PTK2B|SPR|ATP2B4|PKD2|NQO1|TSPO|PTX3|CLEC7A|TLR6|CYP1B1|ZC3H12A|TLR4|PTGS2|AGT|IL10|GCH1|AKT1	25	2.10616e-07
regulation of stress-activated protein kinase signaling cascade (GO:0070302)	biological_process	P2	MYD88|GADD45A|LYN|TPD52L1|GADD45B|HRAS|CCN2|SIRPA|RIPK1|RASGRP1|SERPINF2|MMP8|FZD7|SASH1|TGFB2|IL1B|SPI1|ZMPSTE24|SDCBP|PTK2B|DUSP1|SPHK1|RIPK2|XDH|FAS|TRAF4|MAPK8IP2|TNFRSF19|HIPK3|CRK|F2RL1|MAP2K2|PRKN|FCGR2B|LTBR|RAP2A|ZC3H12A|TRAF3|EZR|TLR4|TNIK|DNAJA1|TRAF1|DUSP3	44	3.72017e-07
positive regulation of leukocyte migration (GO:0002687)	biological_process	P2	CD74|TMEM102|SWAP70|CALR|THBS1|CCL7|P2RX4|MMP14|C3AR1|RAC2|ADAM10|EDN1|SPI1|ITGB3|C5AR1|NCKAP1L|CCL20|CCR1|CMKLR1|PTK2B|ITGA2|PTAFR|CXCL8|LGALS3|LYVE1|SPN|IL6|OXSR1|F2RL1|VEGFC|PLA2G7|TNFSF14|ICAM1|SERPINE1|JAM3|IL1R1	36	5.6652e-07
regulation of leukocyte chemotaxis (GO:0002688)	biological_process	P2	CD74|LYN|SLAMF8|TMEM102|SWAP70|DPP4|CALR|GREM1|THBS1|CCL7|C3AR1|RAC2|ADAM10|EDN1|SPI1|C5AR1|NCKAP1L|CCR1|CMKLR1|PTK2B|DUSP1|CXCL8|CCL2|BST1|IL6|OXSR1|F2RL1|VEGFC|PLA2G7|TNFSF14|SERPINE1|JAM3	32	8.30693e-07
stress-activated protein kinase signaling cascade (GO:0031098)	biological_process	P2	MYD88|GADD45A|LYN|TPD52L1|GADD45B|HRAS|CCN2|SIRPA|RIPK1|RASGRP1|TRIB1|CCM2|SERPINF2|ZFP36|MMP8|STRADB|FZD7|SASH1|TGFB2|IL1B|SPI1|ZMPSTE24|MAP2K3|SDCBP|PTK2B|DUSP1|SPHK1|RIPK2|XDH|FAS|TRAF4|MAPK8IP2|TNFRSF19|HIPK3|CRK|F2RL1|MAP2K2|PRKN|FCGR2B|LTBR|RAP2A|ZC3H12A|TRAF3|EZR|TLR4|AGT|TNIK|DNAJA1|TRAF1|DUSP3	50	1.02495e-06
neuron death (GO:0070997)	biological_process	P2	TMBIM6|USP53|GBE1|ATP13A2|HSPA5|HRAS|GPX1|TNFRSF21|GBA1|TIGAR|VSTM2L|CPEB4|ATF4|DDIT4|AARS1|CASP8|TRPM2|CLCF1|SLC1A1|NUPR1|CASP7|IL6ST|TGFB2|TYRO3|HDGF|UNC5B|PTK2B|GRIK2|CEBPB|FGF20|BCL2L1|DLX1|CHL1|HIF1A|ITGB2|FAS|NQO1|PIGT|BID|CCL2|DKK1|GPNMB|GAPDH|NGFR|PRKN|SLC9A1|FOS|TNFRSF1B|FCGR2B|SYNGAP1|NES|TLR6|DHCR24|MCL1|CTSZ|HMOX1|TLR4|CAPN2|CSF3|GCLM|IL10|CRLF1|CHP1|AKT1|GCLC|RAB29	66	1.49016e-06
regulation of stress-activated MAPK cascade (GO:0032872)	biological_process	P2	MYD88|GADD45A|TPD52L1|GADD45B|HRAS|CCN2|SIRPA|RIPK1|RASGRP1|SERPINF2|MMP8|FZD7|SASH1|TGFB2|IL1B|SPI1|SDCBP|PTK2B|DUSP1|SPHK1|RIPK2|XDH|FAS|TRAF4|MAPK8IP2|TNFRSF19|HIPK3|CRK|F2RL1|MAP2K2|PRKN|FCGR2B|LTBR|RAP2A|ZC3H12A|TRAF3|EZR|TLR4|TNIK|DNAJA1|TRAF1|DUSP3	42	1.82873e-06
response to interleukin-1 (GO:0070555)	biological_process	P2	MYD88|CCL22|SMPD1|SIRPA|CYBA|GBP3|CCL7|IL1R2|CD40|EDN1|IL1B|CCL20|CXCL8|CCL8|CEBPB|PCSK1|ANXA1|RIPK2|HIF1A|IL1RL2|CCL2|IRAK2|NR1D1|IL6|IRAK3|GBP1|CHI3L1|ANKRD1|ZC3H12A|CD38|IL1R1|GCLC	32	2.19826e-06
stress-activated MAPK cascade (GO:0051403)	biological_process	P2	MYD88|GADD45A|TPD52L1|GADD45B|HRAS|CCN2|SIRPA|RIPK1|RASGRP1|TRIB1|CCM2|SERPINF2|ZFP36|MMP8|STRADB|FZD7|SASH1|TGFB2|IL1B|SPI1|MAP2K3|SDCBP|PTK2B|DUSP1|SPHK1|RIPK2|XDH|FAS|TRAF4|MAPK8IP2|TNFRSF19|HIPK3|CRK|F2RL1|MAP2K2|PRKN|FCGR2B|LTBR|RAP2A|ZC3H12A|TRAF3|EZR|TLR4|AGT|TNIK|DNAJA1|TRAF1|DUSP3	48	2.31765e-06
positive regulation of chemotaxis (GO:0050921)	biological_process	P2	S1PR1|CD74|TMEM102|SWAP70|CXCR4|CALR|TMSB4X|THBS1|CCL7|P2RX4|HSPB1|C3AR1|RAC2|ADAM10|EDN1|SPI1|C5AR1|NCKAP1L|CCR1|CMKLR1|PTK2B|ITGA2|CXCL8|TPBG|MET|TGFB1|IL6|OXSR1|F2RL1|VEGFC|PLA2G7|TNFSF14|SCG2|SERPINE1	34	2.71284e-06
negative regulation of immune effector process (GO:0002698)	biological_process	P2	TMBIM6|ACP5|SLAMF8|HAVCR2|LILRB4|CD55|BCR|TGFB2|A2M|SPI1|CD59|NCKAP1L|VSIG4|NLRX1|AHR|BCL6|ANXA1|LGALS3|CD300A|ZBTB7B|TGFB1|CRK|IL4R|IRAK3|FCGR2B|IL33|PARP3|ZC3H12A|HMOX1|CEACAM1|IL10	31	3.34529e-06
positive regulation of inflammatory response (GO:0050729)	biological_process	P2	IL18|RIPK1|S100A9|NEAT1|MMP8|OSM|NFKBIZ|NUPR1|IL6ST|IL1B|TNFRSF1A|IL17RA|VAMP8|CTSC|ITGA2|TLR2|TNIP1|CASP4|CEBPB|S100A8|IDO1|C2CD4A|LDLR|IL6|ALOX5AP|C3|PLA2G7|IL33|C2CD4B|TLR4|SERPINE1|PTGS2|AGT|CREB3L3|OSMR	35	3.44114e-06
positive regulation of stress-activated MAPK cascade (GO:0032874)	biological_process	P2	MYD88|GADD45A|TPD52L1|GADD45B|HRAS|CCN2|RIPK1|RASGRP1|SERPINF2|MMP8|FZD7|SASH1|TGFB2|IL1B|SPI1|SDCBP|PTK2B|SPHK1|RIPK2|XDH|TRAF4|MAPK8IP2|TNFRSF19|CRK|F2RL1|FCGR2B|LTBR|ZC3H12A|TRAF3|TLR4|TNIK|TRAF1	32	3.70124e-06
NIK/NF-kappaB signaling (GO:0038061)	biological_process	P2	IL18R1|IL18|HAVCR2|CALR|GREM1|TMSB4X|MMP8|SASH1|LITAF|EDN1|IL1B|SPI1|CD14|LAPTM5|BCL3|PTP4A3|ACTN4|RIPK3|TLR2|SPHK1|TRAF4|TNFSF15|HDAC7|TNFRSF10A|TNFRSF10B|TNFSF14|TLR6|CHI3L1|ZC3H12A|TLR4|LIMS1|AKIP1|AKT1	33	4.10835e-06
response to type II interferon (GO:0034341)	biological_process	P2	IRF1|CD74|CCL22|SIRPA|CDC37|CD58|CCL7|ACTR3|CD40|EDN1|GBP5|SLC11A1|CCL20|IFNGR1|TLR2|CCL8|ACTR2|PARP9|CLDN1|CCL2|HCK|JAK1|STAT1|GAPDH|GBP1|CYP27B1|MYO1C|CDC42EP2|TLR4|GCH1|DAPK3	31	5.68335e-06
unsaturated fatty acid metabolic process (GO:0033559)	biological_process	P2	SCD|CD74|CES2|PLA2G4C|TBXAS1|GPX1|CYP2S1|PRXL2B|ACOX1|ELOVL6|MGLL|DEGS1|EDN1|IL1B|TNFRSF1A|PTGR1|FADS3|CYP1A1|ANXA1|AKR1B1|ELOVL7|ELOVL1|FADS2|CYP4F11|PTGS1|CYP1B1|ELOVL5|PTGS2|FADS1	29	6.33745e-06
tissue remodeling (GO:0048771)	biological_process	P2	S1PR1|TNFAIP3|ACP5|CBS|IL18|CTHRC1|GREM1|MDM2|TIMP1|BCR|MMP14|GPR137B|ITGB3|LIF|PPARGC1B|PTK2B|SYT7|TFRC|HIF1A|TGFB1|BAK1|SNX10|PLEKHM1|SPP1|GPNMB|RUNX1|IL6|P2RX7|SIGLEC15|TCIRG1|TPP1|JAG1|CEACAM1|NCDN|AGT|CD38|ELF3|TNFRSF11B	38	7.05288e-06
regulation of wound healing (GO:0061041)	biological_process	P2	TNFAIP3|HRAS|CXCR4|SH2B3|EPHB2|THBS1|SERPINF2|PLAU|FAP|HBEGF|EDN1|PLAUR|REG3G|XBP1|ITGB1|HPSE|TNFRSF12A|OCLN|ENPP4|ANXA1|CADM4|CLDN1|CRK|SERPINB2|F2RL1|CD9|CLEC7A|C1QTNF1|PHLDB2|CEACAM1|SERPINE1|ANXA2	32	7.34114e-06
response to toxic substance (GO:0009636)	biological_process	P2	LYN|HP|CERS1|SDC1|GPX1|ABTB2|SESN2|SRXN1|PXDN|MPO|MAP1B|S100A9|ATF4|PRXL2B|SNN|MAOB|NUPR1|PRDX5|TXN|SRD5A1|TLR2|AHR|CYP1A1|SLC7A8|NQO1|CLDN1|GSTK1|BAK1|PIM1|PRKN|FOS|ALOX5AP|PON2|GSTO1|SCN9A|GPX3|TXNRD1|TXNRD2|PTGS1|CYP1B1|MGST1|PTGS2|SELENOW|GCH1|RDH11|SLC39A8	46	8.17747e-06
integrin-mediated signaling pathway (GO:0007229)	biological_process	P2	CCN2|ITGA5|TIMP1|CCM2|ADAM10|ITGA3|ITGB3|LAMB1|CD63|ITGB1|ADAM9|PTK2B|ITGA2|FN1|ITGB1BP1|FERMT3|ADAM15|ITGA7|ITGB2|HCK|LAMA1|LAMC1|BST1|PLEK|LAMA5|CEACAM1|LIMS1|ITGAX	28	1.39526e-05
response to salt (GO:1902074)	biological_process	P2	TMBIM6|SMPD1|CALM1|SLC1A3|HSPA5|SYT12|SDC1|ACHE|CXCR4|CALR|THBS1|ITPKC|SSH1|P2RX4|P2RY2|PEA15|JUND|TRPM2|SLC1A1|DRD1|STIM1|EDN1|IL1B|LYPD1|AQP3|ADAM9|PTK2B|ITGA2|RGS8|SYT7|ATP2B4|HOMER1|HSP90B1|PKD2|PCSK1|PNPLA3|GNA15|CYP1A1|TGM2|JUNB|TSPO|CLDN1|S100A16|KRT8|SLC25A13|SLC25A23|KCNMB4|AGRN|FOS|ALOX5AP|MAP1LC3A|IGFBP2|P2RX7|RGS4|B2M|ZC3H12A|ENPP1|PTGS2|RUNX2|ANXA11|GCLM|CLIC4|SYT17|GCLC	64	1.61786e-05
sterol metabolic process (GO:0016125)	biological_process	P2	ACLY|NPC1|SMPD1|APOL2|STAR|HMGCS1|ERG28|GBA1|CYP51A1|TM7SF2|SC5D|CYP26A1|FDX1|PPARD|MVD|ACADVL|SOAT1|FDPS|LDLR|CH25H|MSMO1|NR1H4|DHCR7|CYP1B1|LSS|DHCR24|HMGCR|IDI1|LIMA1|NPC2|ACAA2|NFE2L1|SQLE|STARD4	34	2.7659e-05
regulation of signaling receptor activity (GO:0010469)	biological_process	P2	DKK3|ARC|NPTX2|LILRB4|GREM1|GPRC5A|EPHB2|AREG|PLAU|LYNX1|HBEGF|EDN1|LYPD1|ITGB1|PTK2B|EREG|PPP2R5B|HOMER1|HIF1A|SHC1|BTC|MAPK8IP2|CCL2|PHLDA2|DKK1|NEURL1|FCGR2B|SLC6A9|SERPINE1|ERRFI1|IL10|EGF|HOMER3|DLGAP4|SHANK3	35	2.78507e-05
cell-substrate junction assembly (GO:0007044)	biological_process	P2	ITGA5|GREM1|THBS1|BCR|MMP14|ITGB3|PTK2B|ITGA2|FN1|ITGB1BP1|ACTN1|RHOD|PTPRJ|LAMC1|SLC9A1|STON1|SDC4|PHLDB2|CTTN|ARHGAP6|GPM6B|CORO1C|LIMS1|DAPK3|DUSP3	25	2.84329e-05
secondary alcohol metabolic process (GO:1902652)	biological_process	P2	ACLY|NPC1|SMPD1|APOL2|STAR|HMGCS1|GBA1|CYP51A1|TM7SF2|SC5D|FDX1|PPARD|MVD|IDH1|ACADVL|SOAT1|FDPS|LDLR|CH25H|MSMO1|NR1H4|DHCR7|LSS|DHCR24|CYP27B1|HMGCR|IDI1|LIMA1|NPC2|ACAA2|NFE2L1|SQLE|STARD4	33	3.13027e-05
response to hydrogen peroxide (GO:0042542)	biological_process	P2	TNFAIP3|HP|SDC1|GPX1|SIRPA|RIPK1|AREG|TRPM2|EDN1|TXN|FKBP1B|ADAM9|PTK2B|RIPK3|SPHK1|ANXA1|MET|NQO1|BAK1|CRK|STAT1|IL6|MAP1LC3A|CYP1B1|FOSL1|HMOX1|CAPN2|IL10	28	4.69041e-05
aminoglycan metabolic process (GO:0006022)	biological_process	P2	CHPF2|SPOCK2|HEXB|CHI3L2|NDST1|CHST7|HAS3|B3GNT4|IL1B|CSGALNACT1|HPSE|B4GALT5|HS3ST3B1|FUCA1|B4GALT4|LYVE1|TGFB1|CEMIP2|CHST15|CHI3L1|CEMIP|HS3ST3A1|ST3GAL1|CD44|CHST6|CLTC|EGF|GNS|CHST2	29	5.77934e-05
positive regulation of cellular component biogenesis (GO:0044089)	biological_process	P2	MYD88|ABCA3|PIEZO1|ATP13A2|HRAS|SDC1|SWAP70|SH3GLB1|CCN2|ATF7IP2|NRG1|TPM1|EPHB2|MIEN1|MAP1B|HAS3|SERPINF2|SNX9|SLITRK1|ACTR3|PIP4K2A|RAC2|DLG5|GBP5|CLIP1|SPIDR|PDE4DIP|NCKAP1L|SDCBP|PTK2B|PXN|ITGB1BP1|PPP2R5B|SLAIN1|OCLN|TFRC|TPBG|ACTR2|MET|LGALS3|SYNPO2|IL1RAP|MSN|BID|CLDN1|TGFB1|DOCK11|BAK1|HCK|PTPRJ|PLEKHM1|PLEK|F2RL1|AGRN|SLITRK4|NEURL1|RHOQ|P2RX7|MMP1|SYNPO2L|SDC4|CLEC7A|PHLDB2|TLR6|CTTN|CD…	77	5.93296e-05
cholesterol metabolic process (GO:0008203)	biological_process	P2	ACLY|NPC1|SMPD1|APOL2|STAR|HMGCS1|GBA1|CYP51A1|TM7SF2|SC5D|FDX1|PPARD|MVD|ACADVL|SOAT1|FDPS|LDLR|CH25H|MSMO1|NR1H4|DHCR7|LSS|DHCR24|HMGCR|IDI1|LIMA1|NPC2|ACAA2|NFE2L1|SQLE|STARD4	31	6.15515e-05
positive regulation of endothelial cell migration (GO:0010595)	biological_process	P2	HDAC9|CALR|TMSB4X|THBS1|P2RX4|HSPB1|SASH1|CD40|NRP2|EDN1|ITGB3|MAP2K3|PTK2B|ITGB1BP1|ANXA3|ANXA1|MET|HIF1A|TGFB1|HDAC7|VEGFC|RRAS|ZC3H12A|HMOX1|PTGS2|AGT|EGF|AKT1	28	8.70671e-05
response to organophosphorus (GO:0046683)	biological_process	P2	VGF|RAP1BL|HSPA5|SDC1|MMP19|SSH1|P2RX4|P2RY2|AREG|AQP9|IL1B|ITPR2|FDX1|SRD5A1|PPARGC1B|PTK2B|PTAFR|AHR|HSP90B1|PKD2|P2RY6|STAT1|FOS|P2RX7|CYP1B1|FOSL1|ENPP1|EZR|PTGS2	29	9.03877e-05
response to purine-containing compound (GO:0014074)	biological_process	P2	VGF|RAP1BL|HSPA5|SDC1|MMP19|SSH1|P2RX4|P2RY2|AREG|TRPM2|AQP9|IL1B|ITPR2|FDX1|SRD5A1|PPARGC1B|PTK2B|PTAFR|AHR|HSP90B1|PKD2|P2RY6|STAT1|FOS|P2RX7|CYP1B1|FOSL1|ENPP1|EZR|SELENON|PTGS2	31	9.39899e-05
regulation of cell morphogenesis (GO:0022604)	biological_process	P2	ENPP2|PALMD|NEDD4L|ARC|HEXB|BCL9L|NHERF1|CORO1B|CXCR4|TPM1|EPHB2|CCL7|SHROOM3|FGD6|UNC13A|CDC42SE1|ZMPSTE24|PTK2B|FN1|RHOU|ANXA1|ITGA7|ITGB2|MSN|CCL2|HCK|CRK|PRKN|RHOQ|RDX|PLXNB2|CDC42EP1|CFL1|CD44|EZR|CORO1C|CDC42EP2|DAPK3|MYL12B|SYT17|EPB41|FMNL1|F11R|PLXNB1	44	0.000114566
regulation of MAP kinase activity (GO:0043405)	biological_process	P2	UCHL1|SMPD1|LYN|TPD52L1|CBS|HRAS|GBA1|SH2B3|RASGRP1|TRIB1|TRIB3|THBS1|SASH1|CD40|EDN1|IL1B|SPRY4|ADAM9|PTK2B|DUSP1|MAP2K5|CD300A|TGFB1|DKK1|PTPRJ|HIPK3|IRAK3|P2RX7|TLR6|PDGFC|HMGCR|TLR4|AGT|FZD5|EGF|DNAJA1	36	0.000127701
regulation of protein localization to membrane (GO:1905475)	biological_process	P2	PRKCH|ZDHHC7|HRAS|ABI3|EPHB2|MMP14|SLC1A1|ADAM10|ITGA3|LYPD1|SPTBN1|ATP2C1|VAMP8|ITGB1|ITGB1BP1|ATP2B4|SQSTM1|BCL2L1|ITGB2|LGALS3|TGFB1|GPC4|GPC6|MRAP|PRKN|RHOQ|STAC|GBP1|CEMIP|GPC3|MYO1C|EZR|CLTC|CHP1|AKT1	35	0.0001314
regulation of NIK/NF-kappaB signaling (GO:1901222)	biological_process	P2	IL18R1|IL18|HAVCR2|CALR|GREM1|TMSB4X|MMP8|SASH1|LITAF|EDN1|IL1B|SPI1|CD14|LAPTM5|BCL3|PTP4A3|ACTN4|TLR2|SPHK1|HDAC7|TNFSF14|ZC3H12A|TLR4|LIMS1|AKIP1	25	0.000139305
regulation of neuron death (GO:1901214)	biological_process	P2	GBE1|ATP13A2|HRAS|GBA1|TIGAR|VSTM2L|CPEB4|ATF4|DDIT4|AARS1|CASP8|TRPM2|CLCF1|SLC1A1|NUPR1|IL6ST|TGFB2|TYRO3|HDGF|UNC5B|PTK2B|GRIK2|CEBPB|FGF20|BCL2L1|DLX1|CHL1|HIF1A|ITGB2|NQO1|CCL2|DKK1|GPNMB|PRKN|FOS|TNFRSF1B|FCGR2B|SYNGAP1|NES|TLR6|DHCR24|MCL1|CTSZ|HMOX1|TLR4|CAPN2|CSF3|GCLM|IL10|CRLF1|CHP1|AKT1|GCLC|RAB29	54	0.000142091
negative regulation of transport (GO:0051051)	biological_process	P2	TMBIM6|CD74|CALM1|NEDD4L|RAP1BL|MIDN|NHERF1|MMP9|SIRPA|NRG1|GEM|EPHB2|THBS1|CYP51A1|MAP1B|RHBDF2|ATF4|BCR|ABCA7|DYSF|MAOB|OSM|PEA15|IL11|UCP2|EDN1|IL1B|SPI1|TXN|ITGB3|TBC1D4|TNFRSF1A|LIF|VAMP8|FKBP1B|NCKAP1L|SDCBP|PTK2B|TLR2|UBE2J1|ITGB1BP1|PKD2|CNN2|TACR2|ANXA1|LGALS3|TSPO|NMB|CD300A|OXSR1|F2RL1|PRKN|TNFRSF1B|FCGR2B|GSTO1|RGS4|GPM6B|RAB11FIP1|HMGCR|SLC43A2|SLC6A9|HMOX1|ENPP1|CEACAM1|PTGS2|ANXA2|…	71	0.00014478
actin filament bundle organization (GO:0061572)	biological_process	P2	S1PR1|TACSTD2|RHPN2|SWAP70|CORO1B|CCN2|TPM1|RFLNA|SERPINF2|SHROOM1|PTK2B|PXN|ITGB1BP1|HSP90B1|PDLIM1|MET|SYNPO2|ACTN1|RHOD|PHACTR1|PLEK|PRKN|SLC9A1|SYNPO2L|SDC4|RDX|PHLDB2|ARHGAP6|EZR|LIMA1|MYO1B|SHANK3|F11R	33	0.00015609
tumor necrosis factor-mediated signaling pathway (GO:0033209)	biological_process	P2	TNFAIP3|TRAF3IP2|RIPK1|TMSB4X|CASP8|TNFRSF1A|LAPTM5|PTK2B|ACTN4|CASP4|KRT18|SPHK1|FAS|TRAF4|TNFRSF19|KRT8|STAT1|NR1H4|F2RL1|PRKN|TNFRSF1B|SPPL2A|TRAF3|LIMS1|TRAF1	25	0.000162868
regulation of protein localization to cell periphery (GO:1904375)	biological_process	P2	PRKCH|ZDHHC7|HRAS|ABI3|EPHB2|MMP14|ADAM10|ITGA3|LYPD1|SPTBN1|ATP2C1|VAMP8|ITGB1|ATP2B4|SQSTM1|BCL2L1|LGALS3|TGFB1|GPC4|GPC6|MRAP|RHOQ|STAC|GBP1|EZR|CLTC|AKT1|EPB41	28	0.000182101
neuron apoptotic process (GO:0051402)	biological_process	P2	TMBIM6|USP53|GBE1|HSPA5|HRAS|GPX1|TNFRSF21|GBA1|VSTM2L|CPEB4|ATF4|AARS1|CLCF1|SLC1A1|NUPR1|CASP7|IL6ST|TGFB2|TYRO3|HDGF|UNC5B|PTK2B|GRIK2|CEBPB|FGF20|BCL2L1|DLX1|CHL1|HIF1A|FAS|NQO1|PIGT|BID|CCL2|GAPDH|NGFR|PRKN|SYNGAP1|NES|MCL1|HMOX1|GCLM|IL10|CRLF1|GCLC	45	0.000208177
synapse organization (GO:0050808)	biological_process	P2	SPOCK2|ARC|ABI3|SYN1|ACHE|EFNA1|C1QB|EPHB2|CAP2|MAP1B|SLITRK1|UNC13A|SLC1A1|DRD1|SEZ6L2|ADAM10|DLG5|KIF1A|ITGA3|NRP2|ITGB3|LRRC4C|LZTS3|CD2AP|ITGB1|C5AR1|NRCAM|SDCBP|PTK2B|SDF4|TLR2|HOMER1|TPBG|ZDHHC12|C1QC|GAP43|IL1RAP|SORT1|ACTN1|DKK1|GPC4|CRK|NECTIN1|AGRN|SLITRK4|NEURL1|C1QL3|C3|FCGR2B|CDH6|SYNGAP1|PDLIM5|LAMA5|PLXNB2|CTTN|RAP2A|CFL1|TNC|DNER|EZR|PTPRO|YWHAZ|ASAP1|IL10|FZD5|AKT1|C1QL2|RAB29|SH…	70	0.000223575
T cell mediated immunity (GO:0002456)	biological_process	P2	IL18R1|IL18|ARID5A|LILRB4|CD55|BTN3A2|NFKBIZ|IL1B|CTSC|NCKAP1L|RIPK3|CTSH|AHR|ULBP2|IL6|RAB27A|TNFRSF1B|FCGR2B|P2RX7|NECTIN2|MICB|B2M|JAG1|CEACAM1|UNC93B1|FZD5|IL1R1	27	0.000237623
actin filament bundle assembly (GO:0051017)	biological_process	P2	S1PR1|TACSTD2|RHPN2|SWAP70|CORO1B|CCN2|TPM1|SERPINF2|SHROOM1|PTK2B|PXN|ITGB1BP1|HSP90B1|PDLIM1|MET|SYNPO2|ACTN1|RHOD|PHACTR1|PLEK|PRKN|SLC9A1|SYNPO2L|SDC4|RDX|PHLDB2|ARHGAP6|EZR|LIMA1|MYO1B|SHANK3|F11R	32	0.000263084
placenta development (GO:0001890)	biological_process	P2	ADAM19|HTRA1|SOCS3|MDFI|CASP8|LIF|PPARD|CEBPB|PKD2|SPINT2|JUNB|HIF1A|CCN1|PHLDA2|KRT19|KRT8|PLCD3|ADM|SPP1|NDP|ST14|CYP27B1|FOSL1|GRB2|CTSB|PTGS2|IL10|FZD5|GJB2|AKT1|SPINT1	31	0.000269674
regulation of DNA-binding transcription factor activity (GO:0051090)	biological_process	P2	MYD88|TNFAIP3|PRKCH|IL18R1|IL18|SLCO3A1|HAVCR2|RIPK1|TRIB1|GREM1|MDFI|TMSB4X|STAT3|S100A9|JUND|NUPR1|CD40|EDN1|IL1B|USP14|SPI1|BCL3|PPARGC1B|CMKLR1|RIPK3|ID2|TLR2|ANXA3|PPP2R5B|TRIM38|PKD2|S100A8|ANXA4|MAP2K5|TFRC|SPHK1|RIPK2|TAX1BP1|IL1RAP|IRAK2|HCK|PIM1|NFKBIE|NR1H4|IL6|IRAK3|NDP|CLEC7A|TRIM58|TLR6|CYP1B1|TRIM5|NFAM1|ZC3H12A|FOSL1|TRAF3|BHLHE40|HMOX1|ENPP1|DAP|TLR4|CSF3|AGT|IL10|CHP1|AKT1|SIGIR…	69	0.000284002
positive regulation of proteolysis (GO:0045862)	biological_process	P2	LYN|GRIN2A|BCL2L10|GBA1|CCN2|EFNA1|TRIB1|TRIB3|MDM2|STAT3|S100A9|SNX9|CTSD|MMP14|IFI16|CASP8|SLC1A1|NUPR1|IL1B|LAPTM5|CTSC|ADAM9|PTK2B|CTSH|TNIP1|RPS27L|PLK3|S100A8|CTSL|RIPK2|XDH|FAS|CCN1|MELTF|BID|TNFSF15|BAK1|CASP10|NGFR|PRKN|TNFRSF1B|IL33|CLEC7A|PERP|HERPUD1|FURIN|CTSS|FOXL2|ZC3H12A|DAP|VSIR|ANXA2|EGF|PMAIP1|AKT1|GCLC|PRSS22	57	0.000386113
response to nutrient (GO:0007584)	biological_process	P2	CBS|CYP24A1|GPX1|MAP1B|CYBB|ARSB|NFKBIZ|A2M|CYP26A1|XBP1|AQP3|FKBP1B|PPARD|ITGA2|TFRC|CYP1A1|NQO1|TSPO|STAT1|PIM1|SPP1|NR1H4|IGFBP2|CYP1B1|CYP27B1|HMOX1|PTGS2|RUNX2|GCLM|TNFRSF11B|GCLC	31	0.000396416
positive regulation of mononuclear cell proliferation (GO:0032946)	biological_process	P2	MYD88|CD74|IL18|HAVCR2|CD55|EPHB2|CD276|CLCF1|CD40|ICOSLG|IL6ST|IL1B|CD274|NCKAP1L|BCL2L1|TFRC|BCL6|ANXA1|RIPK2|BST1|IL6|IGFBP2|PNP|CDKN1A|TLR4|FCGR3A|EBI3|CD38|IRS2	29	0.000765716
regulation of smooth muscle cell proliferation (GO:0048660)	biological_process	P2	MYD88|S1PR1|TNFAIP3|IL18|MMP9|TRIB1|TPM1|CYBA|THBS1|SERPINF2|HBEGF|EDN1|ITGB3|PPARD|ITGA2|PTAFR|ID2|EREG|NDRG4|P2RY6|TGFB1|PTGIR|STAT1|IL6|CDKN1A|HMOX1|TLR4|PTGS2|AGT|IL10|AKT1	31	0.00078893
sphingolipid metabolic process (GO:0006665)	biological_process	P2	ENPP2|SGPP2|SMPD1|SGMS2|HEXB|ORMDL2|CERS1|PLA2G15|GBA1|GLTP|ELOVL6|DEGS1|B4GALT5|NAAA|FADS3|B4GALT4|SPHK1|CERS2|CCN1|ELOVL7|ASAH1|ELOVL1|UGCG|PNPLA1|P2RX7|SMPDL3B|PSAP|ST3GAL1|ELOVL5|NSMAF|ALDH3B1	31	0.00078893
regulation of myeloid cell differentiation (GO:0045637)	biological_process	P2	CD74|LYN|FSTL3|RIPK1|TCTA|TRIB1|LILRB4|STAT3|ESRRA|ZFP36|CASP8|GPR137B|SPI1|LIF|NCKAP1L|CCR1|PPARGC1B|PF4|PTK2B|ID2|CEBPB|EVI2B|C1QC|HIF1A|TGFB1|STAT1|RUNX1|FOS|B2M|TLR4|JAG1|CEACAM1|CSF3|ZBTB16|TNFRSF11B|CSF3R	36	0.00080375
female pregnancy (GO:0007565)	biological_process	P2	CBS|APOL2|MMP9|HAVCR2|ADCYAP1|ITGA5|CALR|TIMP1|PAPPA|UCP2|ITGA3|IL1B|ITGB3|LIF|PPARD|ITGA2|JUNB|IDO1|ADM|TEAD3|SPP1|NDP|FOS|IGFBP2|CYP27B1|FOSL1|CTSB|CAPN2|PTGS2|AGT|CD38|SLC38A2|GJB2|AKT1	34	0.000928749
positive regulation of cytosolic calcium ion concentration (GO:0007204)	biological_process	P2	S1PR1|TMBIM6|CHRNA9|SWAP70|ADCYAP1|BDKRB2|CD55|P2RX4|C3AR1|DRD1|EDN1|C5AR1|FKBP1B|SAA1|CCR1|CMKLR1|PTK2B|JPH1|PKD2|GNA15|NMB|BAK1|MCHR1|PTGIR|ADM|F2RL1|P2RX7|C1QTNF1|AGT|CD38|ADRA1D|FPR3|FPR1	33	0.0010939
response to steroid hormone (GO:0048545)	biological_process	P2	NPC1|ABCA3|WBP2|SDC1|GBA1|CCN2|CALR|CYBA|THBS1|PAPPA|CYBB|DDIT4|ESRRA|ZFP36|MAOB|FBXO32|AREG|TGFB2|EDN1|A2M|SRD5A1|ADAM9|PPARD|PPARGC1B|PTAFR|IDH1|TLR2|ANXA3|PCSK1|LBH|ANXA1|TSPO|HSD3B2|CLDN1|TGFB1|NR1D1|ADM|SPP1|IL6|FOS|IGFBP2|CYP1B1|KLF9|FOSL1|PTGS2|ERRFI1|IL10|CD38|GJB2|YWHAH|DNAJA1|HEYL	52	0.00113616
positive regulation of peptidase activity (GO:0010952)	biological_process	P2	LYN|GRIN2A|BCL2L10|CCN2|EFNA1|STAT3|S100A9|CTSD|IFI16|CASP8|SLC1A1|LAPTM5|CTSH|RPS27L|S100A8|CTSL|RIPK2|XDH|FAS|CCN1|BID|TNFSF15|BAK1|CASP10|NGFR|CLEC7A|PERP|CTSS|FOXL2|DAP|VSIR|PMAIP1|PRSS22	33	0.00120642
smooth muscle cell proliferation (GO:0048659)	biological_process	P2	MYD88|S1PR1|TNFAIP3|IL18|MMP9|TRIB1|TPM1|CYBA|THBS1|SERPINF2|HBEGF|EDN1|ITGB3|PPARD|ITGA2|PTAFR|ID2|EREG|NDRG4|P2RY6|TGFB1|PTGIR|STAT1|IL6|CDKN1A|HMOX1|TLR4|PTGS2|AGT|IL10|AKT1	31	0.00122736
alpha-beta T cell activation (GO:0046631)	biological_process	P2	IRF1|IL18R1|IL18|LILRB4|CD55|BATF|STAT3|ARG2|NFKBIZ|CD274|NCKAP1L|BCL3|CTSL|BCL6|ANXA1|JUNB|RIPK2|CD300A|SPN|ZBTB7B|RUNX1|IL6|IL4R|PNP|SHB|ZC3H12A|TCIRG1|VSIR|EBI3|RUNX3|ZBTB16|DOCK2	32	0.00128133
cell-cell junction organization (GO:0045216)	biological_process	P2	PRKCH|STRN|EPHB2|CCM2|CLDN6|ADAM10|DLG5|ZNF703|TGFB2|IL1B|DSP|WHRN|ARVCF|PATJ|OCLN|CLDN1|TGFB1|HDAC7|NECTIN1|NR1H4|F2RL1|CD9|CLDN16|PERP|RDX|CDH6|MYO1C|PTPRO|LIMS1|CLDN11|AGT|IRX3|FZD5|GJB2|HEG1|JAM3|F11R	37	0.00132268
regulation of cell junction assembly (GO:1901888)	biological_process	P2	PRKCH|ABI3|GREM1|EPHB2|THBS1|MMP14|SLITRK1|DLG5|IL1B|PTK2B|TLR2|ITGB1BP1|TPBG|IL1RAP|CLDN1|DKK1|PTPRJ|GPC4|NECTIN1|AGRN|SLC9A1|SLITRK4|SDC4|PDLIM5|PHLDB2|ARHGAP6|RAP2A|GPM6B|MYO1C|CORO1C|LIMS1|AGT|IRX3|FZD5|DAPK3|DUSP3|F11R	37	0.00144972
leukocyte mediated cytotoxicity (GO:0001909)	biological_process	P2	MYD88|IL18|HAVCR2|PLEKHM2|SLAMF7|RASGRP1|TREM1|LAMP1|SPI1|CTSC|NCKAP1L|RIPK3|CTSH|CXCL6|ULBP2|TGFB1|CRK|F2RL1|RAB27A|FCGR2B|P2RX7|NECTIN2|ICAM1|MICB|B2M|CEACAM1|FCGR3A	27	0.00147732
positive regulation of I-kappaB kinase/NF-kappaB signaling (GO:0043123)	biological_process	P2	MYD88|NEK6|CD74|SHISA5|TRAF3IP2|RIPK1|IFIT5|CASP8|LITAF|CD40|LURAP1L|IL1B|ATP2C1|TNFRSF1A|ECM1|TRIM38|TFRC|RIPK2|TNFRSF19|CASP10|GAPDH|F2RL1|PRKN|CLEC7A|TNFRSF10B|TRIM58|TLR6|LTBR|WLS|TRIM5|S100A4|HMOX1|TLR4|SLC20A1	34	0.00150521
positive regulation of peptidyl-tyrosine phosphorylation (GO:0050731)	biological_process	P2	ENPP2|CD74|LYN|IL18|ITGA5|EFNA1|GREM1|OSM|AREG|IL11|CLCF1|CD40|IL6ST|HBEGF|ITGB3|TNFRSF1A|LIF|PTK2B|EREG|RIPK2|IL24|PARP9|BTC|TGFB1|PTPRJ|IL6|NEURL1|CD44|CSF3|AGT|EGF|CRLF1	32	0.00173703
sulfur compound metabolic process (GO:0006790)	biological_process	P2	ACLY|TPST1|CHPF2|SPOCK2|CBS|BHMT2|HEXB|HMGCS1|ACSS2|BHMT|ADI1|ACOT1|NDST1|CHST7|B3GNT4|CHST4|ACOT4|ELOVL6|TST|HS3ST5|CIAO2A|CSGALNACT1|HPSE|MVD|HS3ST3B1|HSD17B12|B4GALT4|XDH|ACOT9|ICMT|PAX8|SQOR|ELOVL7|ELOVL1|SLC27A2|CHST15|HSD17B4|HS3ST3A1|ST3GAL1|ENPP1|ELOVL5|CHST6|GCLM|SLC19A3|GNS|PAPSS2|CHST2|GCLC|NAGLU	49	0.00201329
epithelial cell development (GO:0002064)	biological_process	P2	MYD88|SDC1|GPX1|CXCR4|TIGAR|CCM2|ATF4|PODXL|IL6ST|IL1B|TNFRSF1A|HPSE|ADAMTSL4|SPINT2|MET|HIF1A|MSN|CLDN1|AKR1B1|TMOD1|F2RL1|ST14|RDX|ICAM1|HSD17B4|FASN|EZR|DACT2|JAG1|GDF11|CLIC4|FZD5|HEG1|AKT1|FOSL2|F11R	36	0.00205083
protein kinase B signaling (GO:0043491)	biological_process	P2	IL18|NHERF1|GPX1|SESN2|SH2B3|RTN4|THBS1|PHLDA3|P2RX4|OSM|GDF15|CD40|MYORG|HBEGF|IL1B|TXN|C1QTNF12|TYRO3|ITGB1|HPSE|ITGB1BP1|PLK3|TPBG|XDH|CCL2|TGFB1|PTPRJ|PIK3C2B|C1QTNF1|CHI3L1|RRAS|CSF3|BTN2A2|EGF|AKT1	35	0.00222205
cellular response to starvation (GO:0009267)	biological_process	P2	RRAGC|HSPA5|SH3GLB1|GBA1|SESN2|GABARAPL1|CPEB4|ATF4|IFI16|LAMP2|UPP1|RIPOR1|UCP2|XBP1|SRD5A1|FAS|FOS|MAP1LC3A|PIK3C2B|ATF3|MAP1LC3B|PLIN3|DSC2|ZC3H12A|CDKN1A|DAP|SLC38A2|PMAIP1|WIPI1|FADS1|PLIN2	31	0.00225472
regulation of system process (GO:0044057)	biological_process	P2	CALM1|GRIN2A|ADM2|TBXAS1|NHERF1|TNFRSF21|GBA1|CCN2|GLS|NPTX2|BDKRB2|TPM1|MDM2|CYBA|CTNNA3|P2RX4|FBXO32|SLC1A1|IL6ST|HBEGF|MGLL|TGFB2|EDN1|DSP|TNFRSF1A|CTSC|FKBP1B|ZMPSTE24|PTK2B|ITGA2|PTAFR|ATP2B4|HOMER1|SPHK1|TACR2|TSPO|RNF207|DOCK4|MYL9|ADM|SPP1|KCNMB4|F2RL1|ECE1|SLC9A1|TNFRSF1B|KCNN2|GSTO1|IL33|TYMP|ARHGAP42|RGS4|C1QTNF1|FIG4|CTTN|DSC2|FOXL2|ZC3H12A|PTPRO|NPPB|SELENON|PTGS2|AGT|ERRFI1|IRX3|IL1…	79	0.00228585
cell killing (GO:0001906)	biological_process	P2	MYD88|IL18|HAVCR2|PLEKHM2|SLAMF7|RASGRP1|TREM1|CD55|LAMP1|SPI1|CD59|CTSC|NCKAP1L|RIPK3|CTSH|BCL2L1|CXCL6|ULBP2|TGFB1|CRK|GAPDH|F2RL1|RAB27A|C3|FCGR2B|P2RX7|CLEC7A|NECTIN2|ICAM1|MICB|B2M|CEACAM1|FCGR3A|LYZ	34	0.00239151
regulated exocytosis (GO:0045055)	biological_process	P2	LYN|RAP1BL|SYNGR2|SYT12|SYN1|RAB31|RASGRP1|BCR|UNC13A|RAC2|LAMP1|SPI1|VAMP8|NCKAP1L|RAB10|PTAFR|SDF4|SYT7|ANXA3|ITGB2|CD300A|HCK|ADGRE2|PLEK|F2RL1|IL4R|RAB27A|FCGR2B|P2RX7|CDK5R2|SNPH|RAB11FIP1|HMOX1|CEACAM1|ABCC4|FCGR3A|SYT17|SYNGR3	38	0.00242422
regulation of cytokine-mediated signaling pathway (GO:0001959)	biological_process	P2	TNFAIP3|CD74|CDC37|RIPK1|CXCR4|SH2B3|PXDN|IL1R2|CASP8|EDN1|TNFRSF1A|LAPTM5|ECM1|CASP4|SPHK1|RIPK2|HIF1A|PARP9|IRAK2|NR1H4|IL6|F2RL1|PRKN|IRAK3|SAMHD1|SPPL2A|SIGIRR|CD300LF|IL1R1	29	0.00255835
regeneration (GO:0031099)	biological_process	P2	IGFBP1|GPX1|SULF2|MAP1B|FZD7|UCP2|FKBP1B|PPARD|IGF2R|ANXA3|CEBPB|RTN4RL2|ADAM15|ANXA1|CERS2|TSPO|GAP43|CLDN1|BAK1|ADM|SPP1|RUNX1|IL6|MAP2K2|CD9|TNC|CDKN1A|HMOX1|KREMEN1|SELENON|NNMT|IL10|PTPN12	33	0.00258648
lipid catabolic process (GO:0016042)	biological_process	P2	ENPP2|SMPD1|SRD5A3|HEXB|PLA2G4C|PLD1|CYP24A1|ACAT2|PLA2G15|GBA1|HAO2|SESN2|AADAC|ACOX1|NCEH1|PLAAT3|MGLL|IL1B|CYP26A1|GDE1|SRD5A1|CROT|PPARD|IDH1|NAAA|FUCA1|PNPLA3|SPHK1|ACADVL|HSD17B14|PLCD3|LDLR|SPP1|HSD11B1|ASAH1|PLBD2|SLC27A2|PLA2G7|PNPLA1|BCO2|SMPDL3B|CYP1B1|HSD17B4|PLCD1|ECHDC1|AKT1|ACAA2|YWHAH|PLCXD3|IRS2	50	0.0027184
cellular lipid catabolic process (GO:0044242)	biological_process	P2	ENPP2|SMPD1|SRD5A3|HEXB|PLA2G4C|PLD1|ACAT2|PLA2G15|GBA1|HAO2|SESN2|AADAC|ACOX1|MGLL|CYP26A1|GDE1|CROT|PPARD|IDH1|FUCA1|PNPLA3|SPHK1|ACADVL|LDLR|ASAH1|PLBD2|SLC27A2|PLA2G7|PNPLA1|BCO2|SMPDL3B|CYP1B1|HSD17B4|ECHDC1|AKT1|ACAA2|IRS2	37	0.00287532
positive regulation of ion transmembrane transporter activity (GO:0032414)	biological_process	P2	CALM1|ARC|TMSB4X|GLRX|EPHB2|ATP1B3|KCNK3|STIM1|EDN1|PTAFR|ACTN4|PKD2|P2RY6|RNF207|COX17|CCL2|SLC9A1|GSTO1|STAC|CTSS|CHP1|EHD3|SHANK3	23	0.00304716
import into cell (GO:0098657)	biological_process	P2	SLC39A14|SLC1A3|TRPV2|SLC15A3|SLC38A4|ATP1B3|THBS1|SLC6A6|NALF2|TRPM2|SLC1A1|DRD1|SLC2A3|ITGB3|LRRC8A|NEURL3|ITGB1|SLC29A2|ATP2B4|SLC7A8|LRRC8C|KCNJ4|SLC29A1|TOR1A|SLC9A7|PRKN|SLC9A1|SLC27A2|SCN9A|SLC12A8|RGS4|GPM6B|FABP3|SLC43A2|SLC6A9|AGT|SLC38A2|AKT1|SLC39A8|SLC11A2|IRS2|SYNGR3	42	0.00316903
cellular response to reactive oxygen species (GO:0034614)	biological_process	P2	TNFAIP3|MMP9|SIRPA|RIPK1|TPM1|MPO|TRPM2|PRDX5|EDN1|TXN|PPARGC1B|RIPK3|PXN|PKD2|SPHK1|ANXA1|MET|NQO1|IL6|FOS|MAP1LC3A|MPV17L2|CYP1B1|MPV17|IL10|GCH1|AKT1	27	0.003201
vacuole organization (GO:0007033)	biological_process	P2	HEXB|ATP13A2|SH3GLB1|GBA1|ATP6V1D|GABARAPL1|CTSD|ARSB|TP53INP2|SCARB2|PIP4K2A|NUPR1|LAPTM4B|LAPTM5|SYT7|FEZ1|HPS1|SYNPO2|TMEM165|ATP6V1A|GNPTAB|ATP6V0B|NDP|MAP1LC3A|PIK3C2B|P2RX7|FIG4|MAP1LC3B|WASHC5|TCIRG1|LYSET|TPP1|STBD1|ANXA2|WIPI1|NAGLU	36	0.00340861
carbohydrate transmembrane transport (GO:0034219)	biological_process	P2	ZDHHC7|ITLN1|SESN2|TRIB3|PEA15|DRD1|AQP9|EDN1|IL1B|SLC2A3|C1QTNF12|AQP3|PPARD|SLC50A1|OCLN|RTN2|SORT1|RHOQ|C3|GPC3|ENPP1|SLC2A12|AKT1|SLC17A5|IRS2	25	0.00352117
carbohydrate transport (GO:0008643)	biological_process	P2	ZDHHC7|ITLN1|SESN2|TRIB3|SLC35C1|PEA15|DRD1|AQP9|EDN1|IL1B|SLC2A3|C1QTNF12|AQP3|PPARD|SLC50A1|OCLN|RTN2|SORT1|RHOQ|C3|SLC37A3|GPC3|ENPP1|EZR|SLC2A12|AKT1|SLC17A5|IRS2	28	0.00367384
negative regulation of endopeptidase activity (GO:0010951)	biological_process	P2	SERPINA3|SPOCK2|MMP9|GPX1|TIMP1|THBS1|SIAH2|SERPINF2|NOL3|SERPINB8|IFI16|PRDX5|A2M|PLAUR|SERPINA1|MAP2K5|GAPDH|SERPINB2|CRB2|TNFSF14|DHCR24|RPS6KA3|RPS6KA1|CD44|TNFAIP8|SERPINE1|PTGS2|AKT1	28	0.00367384
cytosolic transport (GO:0016482)	biological_process	P2	WASHC2A|DENND5A|PHETA1|PIP4K2A|KIF1A|LAMP1|LAPTM5|GOLT1A|MYO1D|SYT7|RILP|ACTR2|DOP1B|MSN|SORT1|EVI5|MAP2K2|PRKN|RDX|RAB9A|DENND10|HEATR5A|EZR|EEA1|RAB6B|CLTC|EHD3|WIPI1|STX10|RAB29|MAP2	31	0.00393662
positive regulation of ERK1 and ERK2 cascade (GO:0070374)	biological_process	P2	CD74|CCL22|HRAS|HAVCR2|CCN2|ADCYAP1|NRG1|RASGRP1|CCL7|SERPINF2|ABCA7|ITGB3|C5AR1|CCL20|CCR1|PTK2B|CCL8|FGF20|NDRG4|TPBG|P2RY6|RIPK2|SHC1|GAREM1|CCL2|TGFB1|GPNMB|F2RL1|ICAM1|CHI3L1|PDGFC|CD44|TLR4|GLIPR2|MARCO	35	0.00401018
B cell differentiation (GO:0030183)	biological_process	P2	SLAMF8|HDAC9|TRAF3IP2|MMP14|CMTM7|NFKBIZ|IL11|CLCF1|KLF6|SPI1|XBP1|LRRC8A|ITGB1|NCKAP1L|BCL3|PTK2B|ID2|MFNG|BCL6|DOCK11|BAK1|PTPRJ|IL6|FCGR2B|NFAM1|ST3GAL1|TCIRG1|IL10	28	0.00404523
positive regulation of transporter activity (GO:0032411)	biological_process	P2	CALM1|ARC|TMSB4X|GLRX|EPHB2|ATP1B3|KCNK3|STIM1|EDN1|PTAFR|ACTN4|PKD2|P2RY6|RNF207|COX17|CCL2|SLC9A1|GSTO1|STAC|CTSS|CHP1|EHD3|SYNGR3|SHANK3	24	0.00461395
regulation of endothelial cell migration (GO:0010594)	biological_process	P2	GADD45A|HDAC9|SH3BP1|EFNA1|CALR|TMSB4X|THBS1|P2RX4|HSPB1|SASH1|CD40|NRP2|EDN1|ITGB3|MAP2K3|PTK2B|ITGB1BP1|ANXA3|ATP2B4|MAP2K5|ANXA1|MET|HIF1A|TGFB1|HDAC7|VEGFC|RRAS|ZC3H12A|HMOX1|CEACAM1|PTGS2|AGT|EGF|AKT1|ADAMTS9	35	0.00472579
dephosphorylation (GO:0016311)	biological_process	P2	SGPP2|ACP5|SMPD1|CALM1|SWAP70|DAPP1|GBA1|PPP1R15A|TNS3|DUSP4|PPM1H|DNAJC6|INPP5J|PTP4A1|SSH1|NCEH1|TGFB2|DUSP6|FKBP1B|NCKAP1L|PTP4A3|PPARGC1B|ITGA2|RIPK3|DUSP1|PPP2R5B|HSP90B1|PTPN18|ALPP|LGALS3|PTPN7|CD300A|SSU72|TGFB1|DUSP5|PTPRJ|PTPRE|PLEK|SSH3|PTPRR|SMG5|FIG4|CDC25B|SYNJ2|PTPRO|CHP1|PDP1|RCAN1|PTPN12|DUSP3	50	0.00511845
cellular response to oxygen levels (GO:0071453)	biological_process	P2	TMBIM6|CBS|TIGAR|MDM2|KCNK3|CYBB|CPEB4|NOL3|ATF4|JUND|EDN1|AQP3|PPARD|ATP6V0D1|PLK3|HIF1A|FAS|ATP6V1A|SLC29A1|SLC9A1|FOS|P4HB|HMOX1|MALAT1|NPEPPS|PTGS2|PMAIP1|AKT1|ACAA2	29	0.00538148
second-messenger-mediated signaling (GO:0019932)	biological_process	P2	GPR3|CALM1|CBS|GRIN2A|ADCYAP1|CXCR4|CCR5|MYOZ2|THBS1|CAP2|CAP1|P2RX4|TRPM2|EDN1|ITPR2|FKBP1B|CCL20|ZMPSTE24|CMKLR1|PTK2B|CXCL8|AHR|ATP2B4|SPHK1|PTPRJ|ADM|BST1|PLEK|SLC9A1|GSTO1|P2RX7|CLEC7A|GBP1|NPPB|AGT|FCGR3A|DYRK2|CHP1|RCAN1|LMCD1|SAMD14|FPR1|HOMER3|RCAN2	44	0.00549137
regulation of lipid biosynthetic process (GO:0046890)	biological_process	P2	CD74|DKK3|ABCA3|STAR|ORMDL2|TRIB3|IL1B|IDH1|SPHK1|PDE8B|ANXA1|ACADVL|TSPO|CCN1|NR1D1|ADM|LDLR|NR1H4|ASAH1|DHCR7|C3|CYP27B1|RDH10|FABP3|ELOVL5|CAPN2|CEACAM1|PTGS2|CHP1|AKT1|STARD4	31	0.00549137
membrane lipid metabolic process (GO:0006643)	biological_process	P2	ENPP2|SGPP2|SMPD1|SGMS2|HEXB|ORMDL2|CERS1|PLA2G15|GBA1|GLTP|ELOVL6|DEGS1|B4GALT5|NAAA|FADS3|FUCA1|B4GALT4|SPHK1|CERS2|CCN1|PIGT|ELOVL7|ASAH1|ELOVL1|UGCG|PNPLA1|P2RX7|SMPDL3B|PSAP|CYP1B1|ST3GAL1|ELOVL5|NSMAF|ALDH3B1	34	0.00641045
response to starvation (GO:0042594)	biological_process	P2	RRAGC|HSPA5|SH3GLB1|GBA1|SESN2|GABARAPL1|CPEB4|ATF4|ZFP36|IFI16|LAMP2|UPP1|RIPOR1|UCP2|XBP1|SRD5A1|SSTR1|FAS|ADM|FOS|MAP1LC3A|PIK3C2B|ATF3|MAP1LC3B|PLIN3|DSC2|ZC3H12A|CDKN1A|DAP|SLC38A2|PMAIP1|WIPI1|FADS1|PLIN2	34	0.00641045
muscle cell proliferation (GO:0033002)	biological_process	P2	MYD88|S1PR1|TNFAIP3|IL18|MMP9|TRIB1|TPM1|CYBA|THBS1|SERPINF2|HBEGF|TGFB2|EDN1|ITGB3|PPARD|ITGA2|PTAFR|ID2|EREG|FGF20|NDRG4|P2RY6|TGFB1|PTGIR|STAT1|PIM1|RUNX1|IL6|FOS|CDKN1A|HMOX1|TLR4|SELENON|PTGS2|AGT|IL10|AKT1	37	0.00706775
actomyosin structure organization (GO:0031032)	biological_process	P2	S1PR1|TACSTD2|RHPN2|CCN2|MYOZ2|TPM1|SERPINF2|CSRP1|EDN1|ITGB1|PTK2B|PXN|ITGB1BP1|CNN2|PDLIM1|MET|MYL9|CNN3|KRT19|KRT8|PHACTR1|CFL2|TMOD1|SLC9A1|SYNPO2L|SDC4|PHLDB2|ANKRD1|FRMD5|ARHGAP6|FLNC|EPB41|F11R	33	0.00748966
receptor signaling pathway via JAK-STAT (GO:0007259)	biological_process	P2	GADD45A|LYN|IL18|SH2B3|SOCS3|EPHB2|STAT3|OSM|CLCF1|CD40|CSF2RB|IL6ST|TNFRSF1A|LIF|BCL3|PTK2B|PKD2|IL24|PARP9|CD300A|CCL2|JAK1|STAT1|IL6|CYP1B1|AGT|IL10|EGF|CRLF1	29	0.00756573
hexose transmembrane transport (GO:0008645)	biological_process	P2	ZDHHC7|ITLN1|SESN2|TRIB3|PEA15|DRD1|EDN1|IL1B|SLC2A3|C1QTNF12|PPARD|SLC50A1|OCLN|RTN2|SORT1|RHOQ|C3|GPC3|ENPP1|SLC2A12|AKT1|IRS2	22	0.00841009
endothelium development (GO:0003158)	biological_process	P2	MYD88|S1PR1|GPX1|NRG1|CXCR4|CCM2|IL1B|TNFRSF1A|HPSE|XDH|MET|MSN|CLDN1|F2RL1|RDX|ICAM1|FASN|EZR|JAG1|CEACAM1|CLIC4|HEG1|ITGAX|F11R	24	0.00915733
connective tissue development (GO:0061448)	biological_process	P2	SH3PXD2B|SLC39A14|CBS|ARID5A|HRAS|CCN2|TGFBI|GREM1|LOXL2|RFLNA|SULF2|TIMP1|ESRRA|PLAAT3|EDN1|SPI1|ITGB3|SLC25A25|XBP1|CSGALNACT1|ECM1|ZMPSTE24|PPARD|OPTC|BMP1|DLX2|MSX1|HIF1A|CCN1|TGFB1|CHRDL2|NR1H4|SLC39A13|CHI3L1|BMP8B|EFEMP1|SELENOM|CD44|RUNX2|ZBTB16|MATN3	41	0.00942896
receptor signaling pathway via STAT (GO:0097696)	biological_process	P2	GADD45A|LYN|IL18|SH2B3|SOCS3|EPHB2|STAT3|OSM|CLCF1|CD40|CSF2RB|IL6ST|TNFRSF1A|LIF|BCL3|PTK2B|PKD2|IL24|PARP9|CD300A|CCL2|TGFB1|JAK1|STAT1|IL6|CYP1B1|AGT|IL10|EGF|CRLF1	30	0.00967326
biomineral tissue development (GO:0031214)	biological_process	P2	S1PR1|SGMS2|GREM1|RFLNA|ATF4|STIM1|ECM1|ZMPSTE24|CCR1|PTK2B|ITGB1BP1|CEBPB|FBXL15|HIF1A|CCN1|TGFB1|SNX10|NECTIN1|SPP1|BMP2K|P2RX7|WLS|CYP27B1|GPC3|GPM6B|TCIRG1|ENPP1|PTGS2|SLC20A1	29	0.00970239
regulation of endocytosis (GO:0030100)	biological_process	P2	SMPD1|NEDD4L|ARC|RAB31|GREM1|DNAJC6|ABCA7|ITGB3|CD14|CD2AP|CD63|NCKAP1L|SDCBP|ITGA2|SYT7|SPHK1|LGALS3|CD151|CD300A|DKK1|TOR1A|F2RL1|PRKN|BMP2K|C3|AAK1|STON1|GPC3|B2M|AP2S1|SERPINE1|ANXA2|EGF|RALA	34	0.00989749
response to acid chemical (GO:0001101)	biological_process	P2	MYD88|TMBIM6|LAMTOR2|LYN|RRAGC|CCN2|SESN2|CYBA|CYBB|CPEB4|EDN1|XBP1|ATP2B4|CEBPB|BCL2L1|PKD2|PNPLA3|NQO1|KRT8|NEURL1|PDGFC|CAPN2|GCLM|GCLC	24	0.0099887
muscle cell development (GO:0055001)	biological_process	P2	UCHL1|HDAC9|SDC1|GPX1|MYOZ2|TPM1|CSRP1|ALPK3|MYORG|EDN1|ITGB1|ZMPSTE24|ACTN4|HOMER1|MYL9|ACTN1|KRT19|KRT8|CFL2|ADM|TMOD1|SYNPO2L|PDLIM5|RGS4|ANKRD1|DNER|MYF6|SELENON|AGT|FLNC|RCAN1	31	0.0103949
maintenance of location in cell (GO:0051651)	biological_process	P2	LYN|CALM1|HEXB|HSPA5|SLC30A7|CCR5|CALR|TMSB4X|CYBA|S100A9|NOL3|TRPM2|DRD1|FTL|FTH1|ITPR2|TXN|ITGB3|LCN2|FKBP1B|PTK2B|JPH1|HSP90B1|PKD2|S100A8|P2RY6|TMSB10|TSPO|SLC25A23|GSTO1|P2RX7|CEMIP|PLCD1|VPS13D|SELENON|AKT1	36	0.0109472
negative regulation of cytotoxic T cell degranulation (GO:0043318)	biological_process	P2	NCKAP1L|FCGR2B|CEACAM1	3	0.0109934
regulation of cytotoxic T cell degranulation (GO:0043317)	biological_process	P2	NCKAP1L|FCGR2B|CEACAM1	3	0.0109934
actin polymerization or depolymerization (GO:0008154)	biological_process	P2	SH3BP1|SWAP70|TMSB4X|SNX9|SSH1|COTL1|SPTBN1|NCKAP1L|PTK2B|TMSB10|PSTPIP2|HCK|CFL2|WIPF1|TMOD1|PLEK|F2RL1|PLEKHG2|SSH3|RDX|INF2|CTTN|ARPC3|ARHGAP6|CFL1|GRB2|WASHC5|CDC42EP2|LIMA1|CSF3|CAPG	31	0.011172
cellular response to decreased oxygen levels (GO:0036294)	biological_process	P2	TMBIM6|CBS|TIGAR|MDM2|KCNK3|CYBB|CPEB4|NOL3|ATF4|JUND|EDN1|AQP3|PPARD|PLK3|HIF1A|SLC29A1|SLC9A1|FOS|P4HB|HMOX1|MALAT1|NPEPPS|PTGS2|PMAIP1|AKT1|ACAA2	26	0.0112677
monosaccharide transmembrane transport (GO:0015749)	biological_process	P2	ZDHHC7|ITLN1|SESN2|TRIB3|PEA15|DRD1|EDN1|IL1B|SLC2A3|C1QTNF12|PPARD|SLC50A1|OCLN|RTN2|SORT1|RHOQ|C3|GPC3|ENPP1|SLC2A12|AKT1|IRS2	22	0.0112677
positive regulation of monoatomic ion transmembrane transport (GO:0034767)	biological_process	P2	CALM1|ARC|NHERF1|TMSB4X|GLRX|EPHB2|ATP1B3|KCNK3|P2RX4|DRD1|STIM1|EDN1|PTAFR|ACTN4|PKD2|P2RY6|RNF207|COX17|CCL2|BAK1|SLC9A1|GSTO1|STAC|P2RX7|CTSS|CEMIP|CHP1|EHD3|SHANK3	29	0.0123379
fatty acid biosynthetic process (GO:0006633)	biological_process	P2	ACLY|SCD|CD74|TBXAS1|TRIB3|PRXL2B|ACOT4|ELOVL6|MGLL|DEGS1|EDN1|IL1B|XBP1|FADS3|HSD17B12|CYP1A1|ANXA1|ACADVL|ELOVL7|ELOVL1|FADS2|PTGS1|FASN|ELOVL5|CEACAM1|PTGS2|FADS1	27	0.0124069
morphogenesis of a branching structure (GO:0001763)	biological_process	P2	COL13A1|TACSTD2|GREM1|SOCS3|RTN4|MMP14|AREG|DLG5|EDN1|CTSH|HS3ST3B1|DLX2|PKD2|TGM2|SPINT2|MET|LAMA1|PAX8|ADM|ST14|LAMA5|GPC3|HS3ST3A1|RDH10|CTSZ|GRB2|AGT|IL10|CLIC4|FZD5|EGF|SPINT1	32	0.0127255
negative regulation of inflammatory response (GO:0050728)	biological_process	P2	TNFAIP3|ACP5|LYN|SLAMF8|GPX1|GBA1|SIRPA|SOCS3|RHBDF2|BCR|SIGLEC10|ZFP36|TNFRSF1A|C1QTNF12|TYRO3|SAA1|PPARD|NLRX1|HCK|NR1D1|LDLR|NR1H4|TNFRSF1B|FCGR2B|FURIN|SMPDL3B|FNDC4|IL10|SLC39A8	29	0.0132782
sulfur compound biosynthetic process (GO:0044272)	biological_process	P2	ACLY|CHPF2|CBS|BHMT2|ACSS2|BHMT|ADI1|NDST1|CHST7|B3GNT4|ELOVL6|HS3ST5|CSGALNACT1|HS3ST3B1|HSD17B12|B4GALT4|ELOVL7|ELOVL1|SLC27A2|CHST15|HS3ST3A1|ST3GAL1|ELOVL5|CHST6|PAPSS2|CHST2	26	0.0134091
establishment or maintenance of cell polarity (GO:0007163)	biological_process	P2	TRAF3IP2|NHERF1|SH3BP1|CAP2|CAP1|MAP1B|ACTR3|DLG5|PARVG|ITGB1|NCKAP1L|RAB10|PTK2B|FEZ1|PATJ|PDLIM1|RHOU|SPINT2|ACTR2|MSN|SPN|ANK1|LAMA1|CRK|CRB2|SLC9A1|RHOQ|RHOV|PHLDB2|TCIRG1|CLIC4|JAM3|DOCK2|MAP4|KIF26B	35	0.013653
positive regulation of cell growth (GO:0030307)	biological_process	P2	NEDD4L|IGFBP1|TRPV2|CXCR4|CYBA|MAP1B|S100A9|MMP14|UNC13A|ADAM10|HBEGF|CRABP2|TGFB2|EDN1|SDCBP|PTK2B|FN1|S100A8|MAP2K5|SPHK1|PRKN|SLC9A1|RPS6KA3|RPS6KA1|CD38|AKT1|SYT17	27	0.0145439
learning (GO:0007612)	biological_process	P2	LRRN4|GRIN2A|ARC|NPTX2|EPHB2|ABCA7|CTNS|SLC1A1|DRD1|ITGB1|TLR2|NDRG4|TPBG|PDE8B|TACR2|HIF1A|MAPK8IP2|DKK1|PRKN|FOS|SYNGAP1|FOSL1|HMGCR|PTGS2|AGT|SHANK3	26	0.0145445
positive regulation of supramolecular fiber organization (GO:1902905)	biological_process	P2	SWAP70|GPX1|CCN2|TPM1|MAP1B|SERPINF2|SNX9|EDN1|CLIP1|PDE4DIP|NCKAP1L|PTK2B|PXN|ITGB1BP1|SLAIN1|OCLN|MET|SYNPO2|HCK|CFL2|PLEK|F2RL1|SYNPO2L|SDC4|CTTN|GRB2|CDC42EP2|CSF3	28	0.0169064
antigen receptor-mediated signaling pathway (GO:0050851)	biological_process	P2	PRKCH|LYN|HRAS|TNFRSF21|LILRB4|CD276|BTN3A2|NFKBIZ|MNDA|ICOSLG|LAPTM5|NCKAP1L|RIPK2|LGALS3|CD300A|KLHL6|CMTM3|PTPRJ|FCGR2B|NECTIN2|GBP1|NFAM1|SHB|ZC3H12A|GRB2|EZR|CEACAM1|CD38|BTN2A2|RAB29|DUSP3	31	0.0173399
electron transport chain (GO:0022900)	biological_process	P2	PDIA5|NCF2|COX7A1|GBA1|COX4I1|ALDH4A1|LOXL2|CYBA|CYBB|MAOB|ME2|DEGS1|NDUFB1|FDX1|SRD5A1|SLC25A22|IDO1|P4HA2|BID|SLC25A13|AKR1B1|UQCR11|NDUFS8|COX6B1|ALDH2|UQCRQ|NQO2	27	0.0199339
morphogenesis of a branching epithelium (GO:0061138)	biological_process	P2	TACSTD2|GREM1|SOCS3|MMP14|AREG|DLG5|EDN1|CTSH|HS3ST3B1|PKD2|TGM2|SPINT2|MET|LAMA1|PAX8|ADM|ST14|LAMA5|GPC3|HS3ST3A1|RDH10|CTSZ|GRB2|AGT|IL10|CLIC4|FZD5|EGF|SPINT1	29	0.0274838
mitochondrion organization (GO:0007005)	biological_process	P2	TRAK2|TMEM102|ATP13A2|MLLT11|CERS1|COX7A1|MMP9|SH3GLB1|GPX1|GBA1|CDC37|APOO|SESN2|TIGAR|GABARAPL1|TMEM70|MICOS13|ABLIM3|NOL3|RAB32|BCL2A1|VAT1|UCP2|RAC2|EDN1|PLAUR|NDUFB1|RRM2B|FEZ1|SQSTM1|BCL2L1|TFRC|RHOU|HIF1A|TSPO|COX17|SLC35F6|BID|BAK1|NDUFS8|HEBP2|PRKN|SLC9A1|COX14|MAP1LC3A|TYMP|P2RX7|NECTIN2|INF2|MPV17|MAP1LC3B|CTTN|ATAD3C|MCL1|VPS13D|OPTN|NPEPPS|SELENON|GCLM|FZD5|PMAIP1|AKT1|ACAA2|RALA|WIP…	67	0.0299914
cell-cell junction assembly (GO:0007043)	biological_process	P2	PRKCH|STRN|EPHB2|CLDN6|DLG5|ZNF703|IL1B|ARVCF|PATJ|OCLN|CLDN1|HDAC7|NR1H4|CD9|CLDN16|CDH6|MYO1C|PTPRO|CLDN11|AGT|IRX3|FZD5|GJB2|JAM3|F11R	25	0.0322709
temperature homeostasis (GO:0001659)	biological_process	P2	GPR3|SCD|IL18R1|IL18|TRPV2|GPX1|ADCYAP1|ACHE|CXCR4|STAT3|ATF4|TRPM2|DRD1|UCP2|ELOVL6|IL1B|LCN2|PPARGC1B|CMKLR1|CEBPB|SQSTM1|ACADVL|ZBTB7B|NR1D1|IL4R|PDGFC|TLR4|PTGS2	28	0.0323758
cellular response to xenobiotic stimulus (GO:0071466)	biological_process	P2	UCHL1|CES2|HSPA5|CERS1|GUK1|GSTA3|CXCR4|CYP2S1|ABCC3|CYB5B|AADAC|NCEH1|ALDH3A1|EDN1|IL1B|CYP26A1|ITGB3|AHR|TFRC|NAT1|CYP1A1|NQO1|SLC29A1|GSTO1|SMOX|CYP1B1|ANKRD1|RAP2A|ABCC4	29	0.0333317
regulation of protein-containing complex assembly (GO:0043254)	biological_process	P2	MYD88|ABCA3|PIEZO1|HSPA5|SH3GLB1|GBA1|NRG1|TMSB4X|MAP1B|SNX9|INPP5J|SSH1|MAPRE3|COTL1|GBP5|SPTBN1|CLIP1|SPIDR|PDE4DIP|NCKAP1L|PTK2B|PPP2R5B|SLAIN1|OCLN|TFRC|TMSB10|MET|LGALS3|MSN|BID|TGFB1|BAK1|DKK1|HCK|TMOD1|PLEK|PLEKHG2|SSH3|MMP1|CLEC7A|RDX|TLR6|CTTN|ARPC3|GRB2|CDC42EP2|TLR4|CSF3|CAPG|FNIP2|JAM3|SEPTIN8|MAP2	53	0.0351208
cartilage development (GO:0051216)	biological_process	P2	SLC39A14|CBS|ARID5A|CCN2|TGFBI|GREM1|LOXL2|RFLNA|SULF2|TIMP1|ESRRA|EDN1|CSGALNACT1|ECM1|ZMPSTE24|OPTC|BMP1|DLX2|MSX1|HIF1A|CCN1|TGFB1|CHRDL2|CHI3L1|BMP8B|EFEMP1|CD44|RUNX2|ZBTB16|MATN3	30	0.0367872
inositol lipid-mediated signaling (GO:0048017)	biological_process	P2	IL18|PLD1|NHERF1|RASGRP1|NYAP2|OSM|TGFB2|EDN1|TYRO3|UNC5B|PPARD|PTAFR|FN1|PIK3AP1|F2RL1|PIK3C2B|PLCD1|PDGFC|EZR|CEACAM1|CSF3|AGT|FCGR3A|BTN2A2|EGF|AKT1|PLXNB1	27	0.03761
regulation of protein kinase B signaling (GO:0051896)	biological_process	P2	IL18|NHERF1|GPX1|SH2B3|RTN4|THBS1|PHLDA3|P2RX4|OSM|GDF15|MYORG|HBEGF|TXN|C1QTNF12|ITGB1|HPSE|ITGB1BP1|TPBG|XDH|TGFB1|PTPRJ|C1QTNF1|CHI3L1|RRAS|CSF3|BTN2A2|EGF	27	0.03761
negative regulation of DNA-binding transcription factor activity (GO:0043433)	biological_process	P2	TNFAIP3|HAVCR2|TRIB1|MDFI|TMSB4X|NUPR1|SPI1|BCL3|CMKLR1|ID2|PKD2|ANXA4|MAP2K5|TAX1BP1|IRAK2|PIM1|NFKBIE|NR1H4|IRAK3|CYP1B1|ZC3H12A|TRAF3|BHLHE40|HMOX1|DAP|IL10|CHP1|SIGIRR|HEYL	29	0.0378785
skin development (GO:0043588)	biological_process	P2	MYD88|PRKCH|IL18|TRAF3IP2|GBA1|CSTA|ADAMTS2|BCR|ZFP36|IRF6|NFKBIZ|ITGA3|TGFB2|DSP|REG3G|AQP3|HPSE|ADAM9|ZMPSTE24|ITGA2|EREG|KRT79|ANXA1|MET|CLDN1|DKK1|TNFRSF19|NGFR|ASAH1|ELOVL1|UGCG|ST14|LAMA5|DHCR24|CYP27B1|FRAS1|DACT2|JAG1|ERRFI1|CLIC4|ETV4|FOSL2	42	0.0420344
import across plasma membrane (GO:0098739)	biological_process	P2	SLC39A14|SLC1A3|TRPV2|SLC15A3|NHERF1|SLC38A4|ATP1B3|THBS1|SLC6A6|NALF2|TRPM2|SLC1A1|SLC2A3|LRRC8A|ITGB1|ATP2B4|SLC7A8|LRRC8C|KCNJ4|SLC9A7|SLC9A1|SCN9A|SLC12A8|RGS4|SLC43A2|SLC6A9|AGT|SLC38A2|AKT1|SLC39A8|IRS2	31	0.0421041
positive regulation of epithelial cell proliferation (GO:0050679)	biological_process	P2	TNFAIP3|LRG1|HRAS|HTRA1|RTN4|CYBA|STAT3|NEAT1|FZD7|AREG|NRP2|ZNF703|ITGB3|REG3G|XBP1|LAMB1|C5AR1|ECM1|MAP2K5|HIF1A|CLDN1|LAMC1|PTPRN|DLX5|VEGFC|SCG2|HMOX1|RUNX2|IL10|EGF|AKT1|IRS2	32	0.0429667
monocarboxylic acid transport (GO:0015718)	biological_process	P2	SLCO3A1|NHERF1|ABCC3|BDKRB2|THBS1|P2RX4|CRABP2|AQP9|EDN1|IL1B|CROT|PPARD|RBP1|ANXA1|NMB|SLC27A2|SLC16A4|P2RX7|FABP3|CEACAM1|PTGS2|ABCC4|AKT1|SLC17A5|IRS2|SLC16A13|PLIN2	27	0.0453493
regulation of cell death (GO:0010941)	biological_process	P2	TMBIM6|TNFAIP3|GADD45A|NPC1|CD74|PRKCH|SMPD1|LYN|TPD52L1|CBS|GRIN2A|GBE1|CCNG1|HP|HTRA4|ATP13A2|HSPA5|BCL2L10|MLLT11|GADD45B|HRAS|HTRA1|NHERF1|MMP9|GPX1|GBA1|CCN2|RIPK1|CXCR4|ITGA5|TIGAR|EFNA1|CALR|STK17A|BDKRB2|GREM1|SOCS3|RTN4|MDM2|MIEN1|VSTM2L|TIMP1|THBS1|MPO|PHLDA3|SIAH2|HTATIP2|TNFRSF10C|S100A9|CPEB4|NOL3|ATF4|ITPRIP|DDIT4|CTSD|ZFP36|ARG2|SLC6A6|AARS1|BCL2A1|STRADB|HSPB1|PEA15|CASP8|TRPM2|CL…	245	3.1296e-14
regulation of programmed cell death (GO:0043067)	biological_process	P2	TMBIM6|TNFAIP3|GADD45A|CD74|PRKCH|SMPD1|LYN|TPD52L1|CBS|GRIN2A|GBE1|CCNG1|HTRA4|HSPA5|BCL2L10|MLLT11|GADD45B|HRAS|HTRA1|NHERF1|MMP9|GPX1|GBA1|RIPK1|CXCR4|ITGA5|TIGAR|EFNA1|CALR|STK17A|BDKRB2|GREM1|SOCS3|RTN4|MDM2|MIEN1|VSTM2L|TIMP1|THBS1|MPO|PHLDA3|SIAH2|HTATIP2|TNFRSF10C|S100A9|CPEB4|NOL3|ATF4|ITPRIP|CTSD|ZFP36|ARG2|AARS1|BCL2A1|STRADB|HSPB1|PEA15|CASP8|CLCF1|SLC1A1|NUPR1|UCP2|MNDA|CD40|PRDX5|DL…	225	1.27436e-13
regulation of apoptotic process (GO:0042981)	biological_process	P2	TMBIM6|TNFAIP3|GADD45A|CD74|PRKCH|SMPD1|LYN|TPD52L1|CBS|GRIN2A|GBE1|CCNG1|HTRA4|HSPA5|BCL2L10|MLLT11|GADD45B|HRAS|HTRA1|NHERF1|MMP9|GPX1|GBA1|RIPK1|ITGA5|TIGAR|EFNA1|CALR|STK17A|BDKRB2|GREM1|SOCS3|RTN4|MDM2|MIEN1|VSTM2L|TIMP1|THBS1|MPO|PHLDA3|SIAH2|HTATIP2|TNFRSF10C|S100A9|CPEB4|NOL3|ATF4|ITPRIP|CTSD|ZFP36|ARG2|AARS1|BCL2A1|STRADB|HSPB1|PEA15|CASP8|CLCF1|SLC1A1|NUPR1|UCP2|MNDA|CD40|PRDX5|DLG5|FAP…	218	7.77158e-13
negative regulation of response to wounding (GO:1903035)	biological_process	P2	SH2B3|THBS1|SERPINF2|SIGLEC10|PLAU|FAP|EDN1|PLAUR|CERS2|CRK|SPP1|SERPINB2|CD9|C1QTNF1|PHLDB2|KREMEN1|CEACAM1|SERPINE1|ANXA2	19	0.00669355
polysaccharide biosynthetic process (GO:0000271)	biological_process	P2	GBE1|NDST1|GYG2|HAS3|B3GNT4|CSGALNACT1|B4GALT5|GYS1|TGFB1|NR1D1|ENPP1|CLTC|DYRK2|EGF|AKT1|IRS2	16	0.00566969
regulation of biomineral tissue development (GO:0070167)	biological_process	P2	S1PR1|SGMS2|GREM1|RFLNA|ATF4|ECM1|ZMPSTE24|CCR1|PTK2B|CEBPB|HIF1A|CCN1|TGFB1|BMP2K|P2RX7|CYP27B1|GPM6B|ENPP1	18	0.0345921
cellular carbohydrate metabolic process (GO:0044262)	biological_process	P2	GBE1|PFKFB3|MIDN|PYGB|SESN2|TIGAR|GABARAPL1|NDST1|GYG2|STAT3|HAS3|DDIT4|INPP5J|B3GNT4|GK|SCARB2|NUPR1|IL6ST|PYGL|C1QTNF12|PGD|CSGALNACT1|ZMPSTE24|PTK2B|PTAFR|B4GALT5|IDH1|GYS1|P2RY6|MOGAT2|PHLDA2|NR1D1|PFKFB2|GNPTAB|PLEK|PRKN|C1QTNF1|HKDC1|SYNJ2|ENPP1|NNMT|STBD1|DYRK2|PMAIP1|PGM2|AKT1|IRS2|ITPK1	48	0.00047719
protein localization to vacuole (GO:0072665)	biological_process	P2	TNFAIP3|ATP13A2|SH3GLB1|RTN4|MFSD1|LAMP2|SCARB2|RNF128|GPR137B|LAPTM5|SORT1|MON1B|GNPTAB|GBP1|GLMP|VPS13D|M6PR	17	0.00984535
kidney morphogenesis (GO:0060993)	biological_process	P2	TACSTD2|GREM1|BASP1|LIF|ZMPSTE24|HS3ST3B1|PKD2|PAX8|STAT1|GCNT1|LAMA5|GPC3|HS3ST3A1|FRAS1|AGT|IRX3|KIF26B	17	0.0483878
coagulation (GO:0050817)	biological_process	P2	LYN|TFPI2|SH2B3|EPHB2|THBS1|SERPINF2|CSRP1|HSPB1|PLAU|CD40|FAP|IL6ST|EDN1|PLAUR|SERPINA1|ITGB3|HS3ST5|TYRO3|CD59|HPSE|ANXA5|SAA1|AK3|PF4|ITGA2|FERMT3|ENPP4|MYL9|FCER1G|SERPINB2|IL6|PLEK|F2RL1|CD9|DGKG|RAB27A|C1QTNF1|CYP4F11|TLR4|CEACAM1|SERPINE1|ANXA2|PAPSS2|ITPK1|F11R	45	9.54066e-06
plasminogen activation (GO:0031639)	biological_process	P2	THBS1|SERPINF2|PLAU|PLAUR|MELTF|RUNX1|DHCR24|CTSZ|SERPINE1|ANXA2	10	0.0010778
olefinic compound metabolic process (GO:0120254)	biological_process	P2	DKK3|PLA2G4C|TBXAS1|GPX1|CYP17A1|CYP2S1|ALDH8A1|RETSAT|MGLL|SRD5A1|CYP1A1|ADM|AKR1B1|ELOVL1|FADS2|DHRS7|BCO2|CYP4F11|PTGS1|CYP1B1|RDH10|ELOVL5|PTGS2|RDH11|FADS1	25	0.0392902
myeloid cell activation involved in immune response (GO:0002275)	biological_process	P2	MYD88|LYN|HAVCR2|RASGRP1|BCR|DYSF|RAC2|SPI1|VAMP8|PTAFR|ANXA3|ITGB2|CD300A|ADGRE2|FCER1G|F2RL1|IL4R|IL33|HMOX1|DOCK2	20	0.00521126
negative regulation of intrinsic apoptotic signaling pathway (GO:2001243)	biological_process	P2	TMBIM6|CD74|MMP9|GPX1|BDKRB2|MDM2|NOL3|HSPB1|PLAUR|XBP1|RRM2B|BCL2L1|HIF1A|BID|PRKN|HERPUD1|PTTG1IP|CD44|PTGS2|ZNF385A|AKT1|DNAJA1	22	0.00067347
regulation of CD4-positive, alpha-beta T cell activation (GO:2000514)	biological_process	P2	IL18|CD55|BATF|ARG2|NFKBIZ|CD274|NCKAP1L|BCL6|ANXA1|JUNB|RIPK2|ZBTB7B|RUNX1|IL4R|SHB|ZC3H12A|VSIR|RUNX3	18	0.0018773
astrocyte development (GO:0014002)	biological_process	P2	S100A9|DRD1|IL1B|C5AR1|IFNGR1|S100A8|NR1D1|LDLR|IL6|TLR4	10	0.0386629
regulation of macrophage activation (GO:0043030)	biological_process	P2	CD74|HAVCR2|THBS1|MMP8|JUND|GPR137B|CTSC|VSIG4|SPHK1|NR1D1|LDLR|IL6|IL4R|FCGR2B|IL33|TLR6|ZC3H12A|TLR4|IL10	19	1.83051e-05
B cell proliferation (GO:0042100)	biological_process	P2	CD74|LYN|TNFRSF21|RASGRP1|EPHB2|NFKBIZ|CLCF1|MNDA|CD40|NCKAP1L|AHR|TFRC|BCL6|CD300A|BST1|FCGR2B|SHB|CDKN1A|TLR4|IL10|CD38|IRS2	22	0.00211431
homotypic cell-cell adhesion (GO:0034109)	biological_process	P2	LYN|SH2B3|CTNNA3|CSRP1|HSPB1|IL6ST|ZNF703|PLAUR|DSP|ITGB3|TYRO3|FERMT3|MYL9|JAK1|IL6|PLEK|CD9|RDX|C1QTNF1|DSC2|CEACAM1|F11R	22	0.000784378
extrinsic apoptotic signaling pathway in absence of ligand (GO:0097192)	biological_process	P2	BCL2L10|RIPK1|BCL2A1|STRADB|IL1B|UNC5B|PF4|BCL2L1|MAP2K5|FAS|BAK1|MCL1|AKT1	13	0.0499779
signal transduction in absence of ligand (GO:0038034)	biological_process	P2	BCL2L10|RIPK1|BCL2A1|STRADB|IL1B|UNC5B|PF4|BCL2L1|MAP2K5|FAS|BAK1|MCL1|AKT1	13	0.0499779
positive regulation of B cell activation (GO:0050871)	biological_process	P2	CD74|EPHB2|MMP14|CLCF1|CD40|SPI1|XBP1|NCKAP1L|TFRC|BCL6|TGFB1|BST1|IL6|CDKN1A|TLR4|IL10|CD38|IRS2	18	0.00593093
negative regulation of wound healing (GO:0061045)	biological_process	P2	SH2B3|THBS1|SERPINF2|PLAU|FAP|EDN1|PLAUR|CRK|SERPINB2|CD9|C1QTNF1|PHLDB2|CEACAM1|SERPINE1|ANXA2	15	0.0333317
intrinsic apoptotic signaling pathway in response to DNA damage (GO:0008630)	biological_process	P2	CD74|SHISA5|BCL2L10|PHLDA3|DDIT4|IFI16|BCL2A1|NUPR1|TNFRSF1A|BCL3|RPS27L|BCL2L1|BID|BAK1|TNFRSF1B|NACC2|MCL1|CDKN1A|CD44|HMOX1|ZNF385A|DYRK2|FNIP2	23	0.000518248
negative regulation of protein serine/threonine kinase activity (GO:0071901)	biological_process	P2	TNFAIP3|GADD45A|UCHL1|SMPD1|LYN|GBA1|SH2B3|IL1B|SPRY4|DUSP1|CD300A|PTPRJ|HIPK3|IRAK3|CDKN1A|HMGCR|AGT|HEG1|AKT1|DNAJA1	20	0.038649
B cell activation involved in immune response (GO:0002312)	biological_process	P2	SWAP70|BATF|NFKBIZ|CLCF1|CD40|SPI1|XBP1|BCL3|PTK2B|MFNG|TFRC|BCL6|TGFB1|DOCK11|IL6|FCGR2B|PARP3|ST3GAL1|TLR4|IL10	20	0.00206453
intrinsic apoptotic signaling pathway by p53 class mediator (GO:0072332)	biological_process	P2	CD74|SHISA5|BDKRB2|MDM2|PHLDA3|DDIT4|IFI16|NUPR1|RRM2B|BCL3|RPS27L|MSX1|PRKN|PERP|CDKN1A|PTTG1IP|CD44|ZNF385A|DYRK2|PMAIP1	20	0.000580705
regulation of alpha-beta T cell differentiation (GO:0046637)	biological_process	P2	IL18|LILRB4|BATF|NFKBIZ|NCKAP1L|BCL6|ANXA1|JUNB|RIPK2|ZBTB7B|RUNX1|IL4R|PNP|SHB|ZC3H12A|RUNX3|ZBTB16	17	0.00330538
regulation of epidermal growth factor receptor signaling pathway (GO:0042058)	biological_process	P2	MMP9|GPRC5A|RHBDF2|AREG|HBEGF|PLAUR|EREG|BTC|PTPRJ|NEURL1|SHKBP1|CEACAM1|AGT|ERRFI1|EGF|RALA|PTPN12|DUSP3	18	0.000954264
glial cell migration (GO:0008347)	biological_process	P2	HEXB|RTN4|P2RX4|MMP14|TGFB2|LAMB1|CERS2|TSPO|CCL2|CD9|ADGRG1|RRAS|CDK5R2	13	0.0183789
regulation of B cell proliferation (GO:0030888)	biological_process	P2	CD74|LYN|TNFRSF21|EPHB2|CLCF1|MNDA|CD40|NCKAP1L|AHR|TFRC|BCL6|CD300A|BST1|FCGR2B|CDKN1A|TLR4|IL10|CD38|IRS2	19	8.07343e-05
antigen processing and presentation (GO:0019882)	biological_process	P2	CD74|GBA1|CALR|THBS1|CTSD|RAB32|MFSD6|SLC11A1|RAB10|CTSH|CTSL|ULBP2|FCER1G|PDIA3|RAB27A|IFI30|FCGR2B|CTSS|MICB|B2M|UNC93B1|RAB33A	22	0.00614843
diterpenoid metabolic process (GO:0016101)	biological_process	P2	CYP2S1|ALDH8A1|RETSAT|CRABP2|CYP26A1|SRD5A1|PPARD|RBP1|CYP1A1|AKR1B1|SCPEP1|DHRS7|BCO2|CYP1B1|RDH10|RDH11|ALDH3A2	17	0.0199339
sterol biosynthetic process (GO:0016126)	biological_process	P2	ACLY|HMGCS1|ERG28|CYP51A1|TM7SF2|SC5D|MVD|FDPS|CH25H|MSMO1|DHCR7|LSS|DHCR24|HMGCR|IDI1|ACAA2|SQLE	17	0.000674272
bone resorption (GO:0045453)	biological_process	P2	S1PR1|TNFAIP3|ACP5|GPR137B|ITGB3|PPARGC1B|PTK2B|TFRC|SNX10|PLEKHM1|SPP1|IL6|P2RX7|SIGLEC15|TCIRG1|TPP1|NCDN|CD38|TNFRSF11B	19	6.40601e-05
neuroinflammatory response (GO:0150076)	biological_process	P2	IL18|MMP9|MMP8|NUPR1|IL1B|CTSC|ITGB1|C5AR1|IFNGR1|TLR2|SPHK1|ITGB2|NR1D1|LDLR|IL6|TNFRSF1B|IL33|BPGM|PTGS2	19	0.00043266
extrinsic apoptotic signaling pathway via death domain receptors (GO:0008625)	biological_process	P2	TNFAIP3|GPX1|THBS1|TNFRSF10C|ITPRIP|PEA15|CASP8|SPI1|TNFRSF1A|BCL2L1|LGALS3|SORT1|BID|CASP10|TNFRSF10A|TNFRSF10B|ATF3|ICAM1|HMOX1|SERPINE1|PMAIP1	21	0.000454975
regulation of response to oxidative stress (GO:1902882)	biological_process	P2	GPX1|RIPK1|SESN2|NOL3|ATF4|HSPB1|TRPM2|TXN|MET|HIF1A|PRKN|P4HB|VNN1|TLR6|MCL1|TLR4|SELENON|IL10|GCH1|AKT1	20	0.00314889
cellular polysaccharide metabolic process (GO:0044264)	biological_process	P2	GBE1|PYGB|GABARAPL1|NDST1|GYG2|HAS3|B3GNT4|IL6ST|PYGL|CSGALNACT1|B4GALT5|GYS1|PHLDA2|NR1D1|ENPP1|STBD1|DYRK2|PGM2|AKT1|IRS2	20	0.00464983
bone mineralization (GO:0030282)	biological_process	P2	S1PR1|SGMS2|GREM1|RFLNA|ATF4|ECM1|ZMPSTE24|CCR1|PTK2B|FBXL15|HIF1A|CCN1|SNX10|BMP2K|P2RX7|CYP27B1|GPC3|GPM6B|ENPP1|PTGS2	20	0.0492182
positive regulation of gliogenesis (GO:0014015)	biological_process	P2	PRKCH|LYN|CXCR4|CLCF1|IL6ST|IL1B|LIF|ID2|TLR2|TSPO|TGFB1|IL6|VEGFC|TNFRSF1B|IL33|SPINT1	16	0.00423859
cell death in response to oxidative stress (GO:0036473)	biological_process	P2	GPX1|RIPK1|NOL3|ATF4|HSPB1|TRPM2|SLC1A1|TXN|MET|HIF1A|PRKN|P4HB|VNN1|TLR6|CYP1B1|MCL1|TLR4|IL10|AKT1	19	0.00523425
long-chain fatty acid metabolic process (GO:0001676)	biological_process	P2	PLA2G4C|TBXAS1|GPX1|ACOT1|CYP2S1|ACOT4|ELOVL6|MGLL|PTGR1|PNPLA3|CYP1A1|ELOVL1|FADS2|SLC27A2|CYP4F11|PTGS1|CYP1B1|ELOVL5|PTGS2|FADS1	20	0.0207589
embryonic placenta development (GO:0001892)	biological_process	P2	SOCS3|MDFI|CASP8|LIF|CEBPB|PKD2|SPINT2|JUNB|HIF1A|CCN1|PHLDA2|KRT19|KRT8|PLCD3|ADM|ST14|GRB2|IL10|FZD5|AKT1|SPINT1	21	0.000633583
mature B cell differentiation (GO:0002335)	biological_process	P2	SLAMF8|CMTM7|NFKBIZ|SPI1|XBP1|BCL3|PTK2B|MFNG|BCL6|DOCK11|IL6|FCGR2B|ST3GAL1|IL10	14	8.07343e-05
response to estradiol (GO:0032355)	biological_process	P2	GPX1|CCN2|CALR|STAT3|MAP1B|ESRRA|AREG|CASP8|ZNF703|SRD5A1|ITGA2|SSTR1|ANXA1|NQO1|TGFB1|ARPC1B|IGFBP2|CYP1B1|PTGS2|AGT|IL10|CD38|GJB2	23	0.0053018
regulation of fibroblast proliferation (GO:0048145)	biological_process	P2	CD74|HRAS|NUPR1|FTH1|ITGB3|LIF|ZMPSTE24|FN1|EREG|S100A6|SPHK1|CD300A|NGFR|IFI30|CDKN1A|PDGFC|AGT|FOSL2	18	0.00674104
T-helper 1 type immune response (GO:0042088)	biological_process	P2	IL18R1|IL18|ARID5A|HRAS|HAVCR2|NFKBIZ|IL1B|SLC11A1|BCL3|ANXA1|RIPK2|SPN|IL4R|IL33|TLR4|EBI3|IL1R1	17	8.39589e-06
response to temperature stimulus (GO:0009266)	biological_process	P2	VGF|LYN|TRPV2|HSBP1L1|CXCR4|THBS1|CASP8|TRPM2|NR2F6|UCP2|CD14|GRIK2|ACADVL|ADM|NGFR|SLC9A1|FOS|IER5|STAC|DNAJC3|SCN9A|MICB|HMOX1|PTGS2|AKT1|DNAJA1|GCLC|LXN	28	0.0344297
negative regulation of extrinsic apoptotic signaling pathway (GO:2001237)	biological_process	P2	TNFAIP3|GPX1|RIPK1|THBS1|SIAH2|NOL3|ITPRIP|STRADB|PEA15|IL1B|UNC5B|PF4|BCL2L1|MAP2K5|LGALS3|ICAM1|CTTN|MCL1|SCG2|HMOX1|SERPINE1|GCLM|AKT1|GCLC	24	0.000128328
release of cytochrome c from mitochondria (GO:0001836)	biological_process	P2	MLLT11|MMP9|GPX1|NOL3|BCL2A1|PLAUR|BCL2L1|BID|BAK1|PRKN|MCL1|PMAIP1|AKT1	13	0.0183789
negative regulation of cysteine-type endopeptidase activity (GO:2000117)	biological_process	P2	MMP9|GPX1|THBS1|SIAH2|NOL3|IFI16|PRDX5|PLAUR|MAP2K5|TNFSF14|DHCR24|RPS6KA3|RPS6KA1|CD44|TNFAIP8|PTGS2|AKT1	17	0.0274838
glycosaminoglycan biosynthetic process (GO:0006024)	biological_process	P2	CHPF2|NDST1|CHST7|HAS3|B3GNT4|IL1B|CSGALNACT1|HS3ST3B1|B4GALT4|TGFB1|CHST15|CEMIP|HS3ST3A1|ST3GAL1|CHST6|CLTC|EGF|CHST2	18	0.00113616
response to amino acid (GO:0043200)	biological_process	P2	MYD88|TMBIM6|LAMTOR2|LYN|RRAGC|CCN2|SESN2|CYBA|CYBB|CPEB4|EDN1|XBP1|CEBPB|BCL2L1|PNPLA3|NQO1|NEURL1|PDGFC|CAPN2|GCLM|GCLC	21	0.0213063
positive regulation of interleukin-1 production (GO:0032732)	biological_process	P2	MYD88|HAVCR2|STAT3|IFI16|HSPB1|CASP8|MNDA|GBP5|SAA1|TLR8|RIPK2|IL6|F2RL1|P2RX7|CLEC7A|TLR6|TLR4|FZD5	18	0.00113616
ceramide metabolic process (GO:0006672)	biological_process	P2	SMPD1|SGMS2|HEXB|ORMDL2|CERS1|PLA2G15|GBA1|DEGS1|B4GALT5|B4GALT4|SPHK1|CERS2|CCN1|ASAH1|ELOVL1|UGCG|PNPLA1|P2RX7|ST3GAL1|NSMAF	20	0.0140245
regulation of blood coagulation (GO:0030193)	biological_process	P2	SH2B3|EPHB2|THBS1|SERPINF2|PLAU|FAP|EDN1|PLAUR|HPSE|ENPP4|SERPINB2|F2RL1|CD9|C1QTNF1|CEACAM1|SERPINE1|ANXA2	17	0.00239378
regulation of hemostasis (GO:1900046)	biological_process	P2	SH2B3|EPHB2|THBS1|SERPINF2|PLAU|FAP|EDN1|PLAUR|HPSE|ENPP4|SERPINB2|F2RL1|CD9|C1QTNF1|CEACAM1|SERPINE1|ANXA2	17	0.00330538
formation of primary germ layer (GO:0001704)	biological_process	P2	MMP9|ITGA5|DUSP4|MMP8|MMP14|FZD7|ITGA3|ITGB3|LAMB3|LAMB1|ITGB1|ITGA2|FN1|DUSP1|ITGA7|ITGB2|DUSP5|DKK1|CRB2|TXNRD1|WLS|GRB2	22	0.018136
lipopolysaccharide-mediated signaling pathway (GO:0031663)	biological_process	P2	MYD88|TNFAIP3|LYN|IL18|TRIB1|CD55|LY96|SASH1|IL1B|SPI1|CD14|PTAFR|TLR2|RIPK2|CCL2|TGFB1|IRAK2|HCK|TRIM5|TLR4|AKT1|SIGIRR	22	6.15684e-07
bone remodeling (GO:0046849)	biological_process	P2	S1PR1|TNFAIP3|ACP5|CTHRC1|GREM1|GPR137B|ITGB3|PPARGC1B|PTK2B|SYT7|TFRC|SNX10|PLEKHM1|SPP1|IL6|P2RX7|SIGLEC15|TCIRG1|TPP1|NCDN|CD38|TNFRSF11B	22	0.000207759
regulation of coagulation (GO:0050818)	biological_process	P2	SH2B3|EPHB2|THBS1|SERPINF2|PLAU|FAP|EDN1|PLAUR|HS3ST5|HPSE|ANXA5|ENPP4|SERPINB2|F2RL1|CD9|C1QTNF1|CEACAM1|SERPINE1|ANXA2	19	0.000518248
regulation of T cell mediated immunity (GO:0002709)	biological_process	P2	IL18R1|IL18|ARID5A|LILRB4|CD55|IL1B|NCKAP1L|RIPK3|AHR|ULBP2|IL6|TNFRSF1B|FCGR2B|P2RX7|NECTIN2|MICB|B2M|CEACAM1|FZD5|IL1R1	20	0.00521126
fibroblast proliferation (GO:0048144)	biological_process	P2	CD74|HRAS|GPX1|NUPR1|FTH1|ITGB3|LIF|ZMPSTE24|FN1|EREG|S100A6|SPHK1|CD300A|NGFR|IFI30|CDKN1A|PDGFC|AGT|FOSL2	19	0.0181295
regulation of cell adhesion mediated by integrin (GO:0033628)	biological_process	P2	LYN|PIEZO1|SWAP70|DPP4|EFNA1|PODXL|PLAU|TGFB2|ITGB3|LIF|ADAM9|NCKAP1L|ITGB1BP1|FERMT3|CRK|CYP1B1|SERPINE1|JAM3	18	3.20455e-06
regulation of tissue remodeling (GO:0034103)	biological_process	P2	S1PR1|TNFAIP3|IL18|GREM1|BCR|GPR137B|ITGB3|PPARGC1B|SYT7|TFRC|TGFB1|PLEKHM1|SPP1|GPNMB|RUNX1|IL6|P2RX7|SIGLEC15|CEACAM1|AGT|CD38|TNFRSF11B	22	3.66764e-05
iron ion homeostasis (GO:0055072)	biological_process	P2	SLC39A14|ATP13A2|CP|STEAP3|FTL|FTH1|LCN2|SLC11A1|ATP6V0D1|TFRC|HIF1A|MELTF|ATP6V1A|B2M|HMOX1|SLC39A8|SLC11A2	17	0.0199339
kidney epithelium development (GO:0072073)	biological_process	P2	TACSTD2|SDC1|GREM1|PODXL|ARG2|BASP1|LIF|HS3ST3B1|PKD2|PAX8|STAT1|SDC4|LAMA5|GPC3|HS3ST3A1|PTPRO|JAG1|AGT|GDF11|IRX3|CRLF1|KIF26B|HEYL	23	0.0439205
cellular extravasation (GO:0045123)	biological_process	P2	SELPLG|SIRPA|BCR|CHST4|ITGB1|PTAFR|RIPK3|LYVE1|SPN|CCL2|CRK|BST1|GCNT1|ICAM1|JAM3|IL1R1|CHST2|F11R	18	0.00113616
icosanoid metabolic process (GO:0006690)	biological_process	P2	CD74|CES2|PLA2G4C|TBXAS1|LTA4H|GPX1|CYP2S1|PRXL2B|ACOX1|MGLL|EDN1|IL1B|TNFRSF1A|PTGR1|TLR2|CYP1A1|ANXA1|AKR1B1|ALOX5AP|CYP4F11|PTGS1|CYP1B1|PTGS2|FADS1	24	0.00461395
regulation of leukocyte apoptotic process (GO:2000106)	biological_process	P2	CD74|LYN|EFNA1|ARG2|CD274|BCL3|RIPK3|BCL2L1|BCL6|ANXA1|HIF1A|IDO1|LGALS3|P2RX7|ST3GAL1|IL10|IRS2	17	0.0274838
negative regulation of ERK1 and ERK2 cascade (GO:0070373)	biological_process	P2	LYN|CHRNA9|NHERF1|SIRPA|DUSP4|EPHB2|LIF|DUSP6|ITGB1BP1|TNIP1|PTPRR|GBP1|ATF3|EZR|TLR4|ERRFI1|BTN2A2|DUSP3	18	0.00159013
response to cAMP (GO:0051591)	biological_process	P2	VGF|RAP1BL|HSPA5|SDC1|MMP19|AREG|AQP9|ITPR2|FDX1|SRD5A1|PPARGC1B|PTK2B|PTAFR|AHR|PKD2|STAT1|FOS|CYP1B1|FOSL1|EZR	20	0.00206453
terpenoid metabolic process (GO:0006721)	biological_process	P2	HMGCS1|CYP2S1|ALDH8A1|RETSAT|CRABP2|CYP26A1|SRD5A1|PPARD|RBP1|CYP1A1|FDPS|AKR1B1|SCPEP1|DHRS7|BCO2|CYP1B1|LSS|RDH10|RDH11|ALDH3A2	20	0.00583269
regulation of oxidative stress-induced cell death (GO:1903201)	biological_process	P2	GPX1|RIPK1|NOL3|ATF4|HSPB1|TRPM2|TXN|MET|HIF1A|PRKN|P4HB|VNN1|TLR6|MCL1|TLR4|IL10|AKT1	17	0.00203907
regulation of gliogenesis (GO:0014013)	biological_process	P2	PRKCH|LYN|CXCR4|CLCF1|IL6ST|IL1B|LIF|ID2|TLR2|DLX2|DLX1|CERS2|TSPO|TGFB1|NR1D1|LDLR|IL6|VEGFC|TNFRSF1B|IL33|SPINT1	21	0.00638819
retinoic acid metabolic process (GO:0042573)	biological_process	P2	CYP2S1|ALDH8A1|CRABP2|CYP26A1|RBP1|CYP1A1|SCPEP1|BCO2|RDH10	9	0.020612
negative regulation of cell-substrate adhesion (GO:0010812)	biological_process	P2	TACSTD2|THBS1|MMP14|FZD7|SPRY4|ACTN4|ITGB1BP1|BCL6|ADAM15|MELTF|GBP1|PHLDB2|ARHGAP6|CORO1C|PTPRO|JAG1|SERPINE1	17	0.000449204
Rho protein signal transduction (GO:0007266)	biological_process	P2	BCR|RIPOR1|CDC42SE1|ITGA3|ITGB1|ARHGDIA|RHOU|BCL6|MET|RHOD|NGFR|F2RL1|RHOV|SYNPO2L|ARHGAP42|ADGRG1|ARHGAP6|CFL1|PLEKHG7|EPS8L1|HEG1|F11R	22	0.0306817
phosphatidylinositol 3-kinase signaling (GO:0014065)	biological_process	P2	IL18|NHERF1|RASGRP1|NYAP2|OSM|TGFB2|EDN1|TYRO3|UNC5B|PPARD|FN1|PIK3AP1|F2RL1|PIK3C2B|PDGFC|CEACAM1|CSF3|AGT|FCGR3A|BTN2A2|EGF|AKT1|PLXNB1	23	0.0408741
regulation of glial cell differentiation (GO:0045685)	biological_process	P2	TNFRSF21|CXCR4|CLCF1|IL6ST|LIF|ID2|TLR2|DLX2|DLX1|TGFB1|NR1D1|LDLR|IL6|TNFRSF1B|IL33|SPINT1	16	0.0127255
muscle cell migration (GO:0014812)	biological_process	P2	S100A11|CORO1B|TRIB1|TPM1|PLAU|ITGB3|FOXO4|PPARD|ITGA2|ITGB1BP1|NDRG4|P2RY6|ANXA1|DOCK4|CRK|CYP1B1|TLR4|SERPINE1|AGT	19	0.0132287
aminoglycan biosynthetic process (GO:0006023)	biological_process	P2	CHPF2|NDST1|CHST7|HAS3|B3GNT4|IL1B|CSGALNACT1|B4GALT5|HS3ST3B1|B4GALT4|TGFB1|CHST15|CEMIP|HS3ST3A1|ST3GAL1|CHST6|CLTC|EGF|CHST2	19	0.000518248
regulation of cellular response to oxidative stress (GO:1900407)	biological_process	P2	GPX1|RIPK1|NOL3|ATF4|HSPB1|TRPM2|TXN|MET|HIF1A|PRKN|P4HB|VNN1|TLR6|MCL1|TLR4|IL10|GCH1|AKT1	18	0.00593093
positive regulation of protein localization to membrane (GO:1905477)	biological_process	P2	PRKCH|HRAS|EPHB2|ITGA3|SPTBN1|ATP2C1|ITGB1|ITGB1BP1|ATP2B4|SQSTM1|ITGB2|LGALS3|PRKN|STAC|CEMIP|MYO1C|EZR|CHP1|AKT1	19	0.0199902
regulation of homotypic cell-cell adhesion (GO:0034110)	biological_process	P2	LYN|SH2B3|IL6ST|ZNF703|PLAUR|JAK1|IL6|CD9|RDX|C1QTNF1|CEACAM1|F11R	12	0.00101161
positive regulation of cytokine production involved in immune response (GO:0002720)	biological_process	P2	MYD88|CD74|IL18R1|IL18|ARID5A|CD55|IL1B|LAPTM5|RIPK2|SPON2|IL6|F2RL1|P2RX7|CLEC7A|B2M|TLR4|LACC1|FZD5|IL1R1	19	0.00145563
mammary gland development (GO:0030879)	biological_process	P2	GPX1|NRG1|RTN4|IRF6|AREG|ZNF703|XBP1|ITGA2|SLC29A2|ID2|CEBPB|MSX1|LBH|XDH|HIF1A|ZBTB7B|SLC29A1|NEURL1|FASN|ELF3|EGF|AKT1|IRS2	23	0.021863
regulation of ossification (GO:0030278)	biological_process	P2	S1PR1|SGMS2|GREM1|RFLNA|ESRRA|ECM1|ZMPSTE24|CCR1|PTK2B|HIF1A|CCN1|DKK1|BMP2K|P2RX7|CYP27B1|GPM6B|ENPP1|KREMEN1|RUNX2|ZBTB16	20	0.038649
regulation of cell-matrix adhesion (GO:0001952)	biological_process	P2	GREM1|THBS1|MMP14|PLAU|ITGB3|PTK2B|ITGB1BP1|BCL6|ADAM15|PTPRJ|BST1|SLC9A1|SDC4|PHLDB2|ARHGAP6|RRAS|GPM6B|CORO1C|JAG1|LIMS1|SERPINE1|DAPK3|DUSP3	23	0.00653679
endoderm development (GO:0007492)	biological_process	P2	ARC|MMP9|ITGA5|DUSP4|MMP8|MMP14|LAMB3|LAMB1|FN1|DUSP1|ITGA7|ITGB2|DUSP5|DKK1|LAMC1|PELO|GRB2	17	0.0111419
positive regulation of smooth muscle cell proliferation (GO:0048661)	biological_process	P2	MYD88|S1PR1|IL18|MMP9|CYBA|THBS1|SERPINF2|HBEGF|EDN1|ITGB3|ITGA2|PTAFR|ID2|EREG|P2RY6|TGFB1|STAT1|IL6|HMOX1|TLR4|PTGS2|AGT|IL10|AKT1	24	5.2445e-05
zymogen activation (GO:0031638)	biological_process	P2	GRIN2A|C1R|THBS1|SERPINF2|MMP14|IFI16|CASP8|PLAU|PLAUR|CTSH|CTSL|RIPK2|MELTF|BAK1|RUNX1|C1RL|PERP|FURIN|DHCR24|CTSZ|SERPINE1|VSIR|ANXA2	23	1.23854e-07
negative regulation of cysteine-type endopeptidase activity involved in apoptotic process (GO:0043154)	biological_process	P2	MMP9|GPX1|THBS1|SIAH2|NOL3|PRDX5|PLAUR|MAP2K5|TNFSF14|DHCR24|RPS6KA3|RPS6KA1|CD44|TNFAIP8|PTGS2|AKT1	16	0.0144584
regulation of cell-substrate junction organization (GO:0150116)	biological_process	P2	LAMTOR2|GREM1|THBS1|MMP14|ITGB1BP1|PTPRJ|SLC9A1|SDC4|PHLDB2|ARHGAP6|GPM6B|CORO1C|LIMS1|DAPK3|DUSP3	15	0.0144683
fatty acid transport (GO:0015908)	biological_process	P2	SLCO3A1|BDKRB2|THBS1|P2RX4|CRABP2|EDN1|IL1B|CROT|PPARD|RBP1|ANXA1|NMB|SLC27A2|P2RX7|FABP3|PTGS2|ABCC4|AKT1|IRS2|PLIN2	20	0.038649
leukocyte homeostasis (GO:0001776)	biological_process	P2	TNFAIP3|CD74|LYN|TRAF3IP2|SH2B3|NCKAP1L|RIPK3|CXCL6|ANXA1|HIF1A|FAS|DOCK11|BAK1|IL6|P2RX7|TNFSF14|TCIRG1|PMAIP1|AKT1|JAM3	20	0.0112896
positive regulation of glial cell differentiation (GO:0045687)	biological_process	P2	CXCR4|CLCF1|IL6ST|LIF|ID2|TLR2|TGFB1|TNFRSF1B|IL33|SPINT1	10	0.0333317
cellular response to acid chemical (GO:0071229)	biological_process	P2	LAMTOR2|RRAGC|SESN2|CYBA|CYBB|CPEB4|XBP1|CEBPB|BCL2L1|PKD2|PNPLA3|NEURL1|PDGFC|CAPN2|GCLM|GCLC	16	0.0427377
odontogenesis (GO:0042476)	biological_process	P2	HTRA1|SDC1|STIM1|TGFB2|EDN1|LAMB1|AQP3|SP6|DLX2|MSX1|DLX1|SNX10|ADM|NECTIN1|NGFR|PERP|LAMA5|WLS|TCIRG1|SERPINE1|RUNX2|TNFRSF11B	22	0.0480274
positive regulation of type II interferon production (GO:0032729)	biological_process	P2	IL18R1|IL18|ARID5A|HRAS|HAVCR2|RASGRP1|CD276|BTN3A2|IL1B|CD14|SLC11A1|BCL3|TLR8|RIPK2|F2RL1|CLEC7A|TLR4|EBI3|FZD5|IL1R1	20	0.000279274
negative regulation of T cell proliferation (GO:0042130)	biological_process	P2	HAVCR2|TNFRSF21|LILRB4|ARG2|DLG5|CD274|VSIG4|CEBPB|IDO1|SPN|ZBTB7B|GPNMB|SDC4|VSIR|IL10|BTN2A2|LRRC32	17	0.00330538
T cell differentiation involved in immune response (GO:0002292)	biological_process	P2	IL18R1|IL18|BATF|STAT3|NFKBIZ|BCL3|BCL6|ANXA1|JUNB|RIPK2|SPN|ZBTB7B|FCER1G|IL6|IL4R|SHB|ZC3H12A	17	0.00868803
regulation of pattern recognition receptor signaling pathway (GO:0062207)	biological_process	P2	IRF1|TNFAIP3|LYN|SLC15A3|RTN4|CYBA|TLR1|CD14|TYRO3|NLRX1|TLR2|CD300A|NR1D1|GPR108|F2RL1|IRAK3|SMPDL3B|TLR6|TLR4|CD300LF	20	0.0102271
substrate adhesion-dependent cell spreading (GO:0034446)	biological_process	P2	TACSTD2|EFNA1|CALR|FZD7|ITGB3|PARVG|TYRO3|LAMB1|SPRY4|ACTN4|FN1|PXN|ITGB1BP1|FERMT3|MELTF|LAMC1|CRK|P4HB|GBP1|LAMA5|CORO1C|LIMS1|AKIP1	23	0.000381369
biological process involved in interaction with symbiont (GO:0051702)	biological_process	P2	MYD88|GPX1|TREM1|ZDHHC9|PF4|IGF2R|FN1|CCL8|CXCL6|PTX3|GAPDH|F2RL1|PRKN|IFI27|RAB9A|FASN|CFL1|ZC3H12A|EEA1|RAB29	20	0.0357381
positive regulation of response to wounding (GO:1903036)	biological_process	P2	HRAS|CXCR4|THBS1|SERPINF2|PLAU|HBEGF|REG3G|XBP1|ITGB1|FKBP1B|HPSE|OCLN|ENPP4|ANXA1|CLDN1|CLEC7A|SERPINE1	17	0.00383463
production of molecular mediator involved in inflammatory response (GO:0002532)	biological_process	P2	MYD88|LYN|SLAMF8|SIRPA|LILRB4|EPHB2|STAT3|IL1R2|GBP5|IL17RA|VAMP8|HIF1A|IL6|IL4R|ALOX5AP|CLEC7A|TLR6|ZC3H12A|TLR4|SERPINE1	20	0.00521126
activation of protein kinase activity (GO:0032147)	biological_process	P2	IL18|NRG1|SESN2|STRADB|SLC1A1|TGFB2|TXN|ITGB3|SLC11A1|PTK2B|RIPK3|ITGB1BP1|TRAF4|CD300A|TNFSF15|TNFRSF10A|TNFRSF10B|TLR6|CHI3L1|PDGFC|AGT	21	0.00638819
negative regulation of NF-kappaB transcription factor activity (GO:0032088)	biological_process	P2	TNFAIP3|HAVCR2|TMSB4X|SPI1|BCL3|CMKLR1|ANXA4|MAP2K5|TAX1BP1|IRAK2|NR1H4|IRAK3|CYP1B1|ZC3H12A|TRAF3|DAP|IL10|CHP1	18	0.0189677
lymphocyte migration (GO:0072676)	biological_process	P2	S1PR1|CCL22|TMEM102|GBA1|CCL7|ADAM10|HSD3B7|ITGB3|CCL20|ECM1|SAA1|PTK2B|RIPK3|CCL8|MSN|SPN|CCL2|CRK|CH25H|OXSR1|TNFSF14|AKT1|F11R	23	0.00236804
regulation of actin filament bundle assembly (GO:0032231)	biological_process	P2	S1PR1|TACSTD2|RHPN2|SWAP70|CCN2|TPM1|SERPINF2|PXN|ITGB1BP1|MET|SYNPO2|PLEK|PRKN|SLC9A1|SYNPO2L|SDC4|RDX|PHLDB2|ARHGAP6|SHANK3|F11R	21	0.00708993
regulation of intrinsic apoptotic signaling pathway by p53 class mediator (GO:1902253)	biological_process	P2	CD74|BDKRB2|MDM2|RRM2B|MSX1|PRKN|PTTG1IP|CD44|ZNF385A	9	0.0250077
positive regulation of endocytosis (GO:0045807)	biological_process	P2	SMPD1|NEDD4L|RAB31|GREM1|ABCA7|CD14|CD63|NCKAP1L|ITGA2|CD151|TOR1A|F2RL1|C3|GPC3|B2M|SERPINE1|ANXA2|EGF	18	0.0259596
negative regulation of carbohydrate metabolic process (GO:0045912)	biological_process	P2	MIDN|TIGAR|STAT3|DDIT4|NUPR1|C1QTNF12|TGFB1|PLEK|PRKN|ENPP1|CLTC	11	0.0401782
myeloid leukocyte cytokine production (GO:0061082)	biological_process	P2	MYD88|CD74|ACP5|LITAF|TGFB2|LAPTM5|NLRX1|UBE2J1|BCL6|RIPK2|TGFB1|SPON2|IRAK3|P2RX7|HMOX1|TLR4	16	0.000165455
actin cytoskeleton reorganization (GO:0031532)	biological_process	P2	S1PR1|HRAS|ABI3|TRPM2|ATP2C1|PARVG|CD2AP|ARHGDIA|PTK2B|ANXA1|SHC1|HCK|PHACTR1|PDLIM4|PLEK|CTTN|RAP2A|GRB2|EZR|CSF3|TNIK|RALA|DAPK3|F11R	24	0.00141541
regulation of regulated secretory pathway (GO:1903305)	biological_process	P2	LYN|RAP1BL|SYT12|SYN1|BCR|RAC2|LAMP1|SPI1|VAMP8|NCKAP1L|PTAFR|SYT7|ITGB2|CD300A|ADGRE2|F2RL1|IL4R|RAB27A|FCGR2B|CDK5R2|HMOX1|CEACAM1|SYT17	23	0.0155153
regulation of bone mineralization (GO:0030500)	biological_process	P2	S1PR1|SGMS2|GREM1|RFLNA|ECM1|ZMPSTE24|CCR1|PTK2B|HIF1A|CCN1|BMP2K|P2RX7|CYP27B1|GPM6B|ENPP1	15	0.0410682
blood coagulation (GO:0007596)	biological_process	P2	LYN|TFPI2|SH2B3|EPHB2|THBS1|SERPINF2|CSRP1|HSPB1|PLAU|CD40|FAP|IL6ST|EDN1|PLAUR|SERPINA1|ITGB3|TYRO3|CD59|HPSE|ANXA5|SAA1|AK3|PF4|ITGA2|FERMT3|ENPP4|MYL9|FCER1G|SERPINB2|IL6|PLEK|F2RL1|CD9|DGKG|RAB27A|C1QTNF1|CYP4F11|TLR4|CEACAM1|SERPINE1|ANXA2|PAPSS2|ITPK1|F11R	44	1.41368e-05
regulation of leukocyte degranulation (GO:0043300)	biological_process	P2	LYN|BCR|RAC2|LAMP1|SPI1|VAMP8|NCKAP1L|PTAFR|ITGB2|CD300A|ADGRE2|F2RL1|IL4R|FCGR2B|HMOX1|CEACAM1	16	5.58109e-05
positive regulation of NIK/NF-kappaB signaling (GO:1901224)	biological_process	P2	IL18R1|IL18|HAVCR2|CALR|GREM1|MMP8|SASH1|EDN1|IL1B|CD14|LAPTM5|PTP4A3|ACTN4|TLR2|SPHK1|TNFSF14|TLR4|LIMS1	18	0.00044696
focal adhesion assembly (GO:0048041)	biological_process	P2	GREM1|THBS1|BCR|MMP14|PTK2B|ITGA2|ITGB1BP1|ACTN1|RHOD|PTPRJ|SLC9A1|STON1|SDC4|PHLDB2|CTTN|ARHGAP6|GPM6B|CORO1C|LIMS1|DAPK3|DUSP3	21	0.000454975
ceramide biosynthetic process (GO:0046513)	biological_process	P2	SMPD1|SGMS2|ORMDL2|CERS1|GBA1|DEGS1|B4GALT5|B4GALT4|SPHK1|CERS2|CCN1|ASAH1|ELOVL1|UGCG|PNPLA1|P2RX7|ST3GAL1	17	0.00171882
negative regulation of tumor necrosis factor superfamily cytokine production (GO:1903556)	biological_process	P2	TNFAIP3|ACP5|HAVCR2|SIRPA|LILRB4|ARG2|CD274|BCL3|TSPO|GPNMB|NR1H4|IRAK3|ZC3H12A|TLR4|VSIR|ERRFI1|IL10	17	0.00760391
negative regulation of coagulation (GO:0050819)	biological_process	P2	SH2B3|THBS1|SERPINF2|PLAU|FAP|EDN1|PLAUR|HS3ST5|ANXA5|SERPINB2|CD9|C1QTNF1|CEACAM1|SERPINE1|ANXA2	15	0.00102963
osteoclast differentiation (GO:0030316)	biological_process	P2	FSTL3|TCTA|LILRB4|ESRRA|GPR137B|CCR1|PPARGC1B|OSTM1|CEBPB|TFRC|JUNB|SNX10|FOS|SIGLEC15|GPC3|TCIRG1|TLR4|ANXA2|TNFRSF11B	19	0.0199902
positive regulation of reactive oxygen species metabolic process (GO:2000379)	biological_process	P2	GADD45A|RIPK1|CYBA|THBS1|DUOXA1|MMP8|PTK2B|RIPK3|XDH|ITGB2|TSPO|TGFB1|F2RL1|RAB27A|CLEC7A|TLR6|CYP1B1|ZC3H12A|CDKN1A|GRB2|DUOXA2|TLR4|AGT	23	3.22123e-07
myeloid leukocyte mediated immunity (GO:0002444)	biological_process	P2	MYD88|LYN|TRAF3IP2|RASGRP1|TREM1|BCR|RAC2|SPI1|VAMP8|PTAFR|ANXA3|CXCL6|ITGB2|CD300A|ADGRE2|SPON2|IL6|F2RL1|IL4R|C3|FCGR2B|HMOX1|FCGR3A	23	0.00161929
negative regulation of leukocyte differentiation (GO:1902106)	biological_process	P2	IRF1|CD74|LYN|FSTL3|TCTA|TRIB1|LILRB4|GPR137B|ID2|BCL6|ANXA1|C1QC|ZBTB7B|RUNX1|IL4R|FCGR2B|ZC3H12A|TLR4|CEACAM1|RUNX3|TNFRSF11B	21	0.00708993
negative regulation of hemopoiesis (GO:1903707)	biological_process	P2	IRF1|CD74|LYN|FSTL3|TCTA|TRIB1|LILRB4|GPR137B|ID2|BCL6|ANXA1|C1QC|ZBTB7B|RUNX1|IL4R|FCGR2B|ZC3H12A|TLR4|CEACAM1|RUNX3|TNFRSF11B	21	0.0132414
regulation of leukocyte mediated cytotoxicity (GO:0001910)	biological_process	P2	HAVCR2|RASGRP1|LAMP1|SPI1|NCKAP1L|RIPK3|CXCL6|ULBP2|TGFB1|CRK|F2RL1|FCGR2B|P2RX7|NECTIN2|ICAM1|MICB|B2M|CEACAM1	18	0.0211197
sequestering of calcium ion (GO:0051208)	biological_process	P2	LYN|CALM1|CCR5|CALR|CYBA|NOL3|TRPM2|DRD1|ITPR2|ITGB3|FKBP1B|PTK2B|JPH1|HSP90B1|PKD2|P2RY6|SLC25A23|GSTO1|P2RX7|CEMIP|PLCD1|SELENON	22	0.0480274
regulation of ERBB signaling pathway (GO:1901184)	biological_process	P2	MMP9|RTN4|GPRC5A|RHBDF2|AREG|HBEGF|PLAUR|EREG|PTPN18|BTC|PTPRJ|NEURL1|SHKBP1|CEACAM1|AGT|ERRFI1|EGF|RALA|PTPN12|DUSP3	20	0.000341299
endothelial cell development (GO:0001885)	biological_process	P2	MYD88|GPX1|CCM2|IL1B|TNFRSF1A|HPSE|MET|MSN|CLDN1|F2RL1|RDX|ICAM1|FASN|EZR|CLIC4|HEG1|F11R	17	0.000550458
positive regulation of protein kinase B signaling (GO:0051897)	biological_process	P2	IL18|GPX1|RTN4|THBS1|P2RX4|OSM|GDF15|MYORG|HBEGF|TXN|C1QTNF12|ITGB1|HPSE|ITGB1BP1|TPBG|TGFB1|PTPRJ|C1QTNF1|CHI3L1|CSF3|EGF	21	0.0145941
lysosome organization (GO:0007040)	biological_process	P2	HEXB|GBA1|ATP6V1D|ARSB|SCARB2|LAPTM4B|LAPTM5|SYT7|HPS1|TMEM165|ATP6V1A|GNPTAB|ATP6V0B|P2RX7|WASHC5|TCIRG1|LYSET|TPP1|NAGLU	19	0.0181295
lytic vacuole organization (GO:0080171)	biological_process	P2	HEXB|GBA1|ATP6V1D|ARSB|SCARB2|LAPTM4B|LAPTM5|SYT7|HPS1|TMEM165|ATP6V1A|GNPTAB|ATP6V0B|P2RX7|WASHC5|TCIRG1|LYSET|TPP1|NAGLU	19	0.0181295
blood vessel endothelial cell migration (GO:0043534)	biological_process	P2	GADD45A|HDAC9|SH3BP1|GPX1|EFNA1|GREM1|TMSB4X|THBS1|P2RX4|HSPB1|CD40|ITGB1|MAP2K3|PTK2B|ITGB1BP1|ATP2B4|MAP2K5|ANXA1|HIF1A|TGFB1|HDAC7|VEGFC|CYP1B1|HMOX1|PTGS2|AKT1	26	0.0273568
toll-like receptor signaling pathway (GO:0002224)	biological_process	P2	MYD88|IRF1|NFKBIZ|LY96|TLR1|CD40|REG3G|TYRO3|TLR2|TLR8|TNIP1|CD300A|IRAK2|GPR108|IRAK3|CTSS|SMPDL3B|TLR6|RPS6KA3|TRAF3|TLR4|UNC93B1|CD300LF	23	4.33555e-07
regulation of antigen receptor-mediated signaling pathway (GO:0050854)	biological_process	P2	PRKCH|LYN|LILRB4|LAPTM5|LGALS3|CD300A|CMTM3|PTPRJ|FCGR2B|NECTIN2|GBP1|NFAM1|EZR|CEACAM1|BTN2A2|RAB29|DUSP3	17	0.000449204
iron ion transport (GO:0006826)	biological_process	P2	SLC39A14|CP|STEAP3|FTL|FTH1|LCN2|SLC11A1|TFRC|MELTF|NECTIN1|FLVCR2|B2M|CLTC|SLC39A8|SLC11A2	15	0.00228138
L-amino acid transport (GO:0015807)	biological_process	P2	SLC1A3|SLC38A4|CTNS|SLC1A1|UCP2|ITGB1|SLC11A1|SLC25A22|SLC7A8|SLC38A7|SLC25A13|RGS4|SLC43A2|SLC6A9|AGT|SLC38A2	16	0.0387405
positive regulation of phagocytosis (GO:0050766)	biological_process	P2	IL15RA|SIRPA|RAB31|CALR|CYBA|BCR|ABCA7|IL1B|SLC11A1|NCKAP1L|ITGA2|CCL2|PTPRJ|FCER1G|PTX3|F2RL1|SIRPB1|RAB27A|C3|FCGR2B|CLEC7A|CD300LF|DOCK2	23	1.38281e-06
positive regulation of interleukin-1 beta production (GO:0032731)	biological_process	P2	MYD88|STAT3|IFI16|HSPB1|CASP8|MNDA|GBP5|TLR8|RIPK2|IL6|F2RL1|P2RX7|CLEC7A|TLR6|TLR4|FZD5	16	0.00150521
regulation of CD4-positive, alpha-beta T cell differentiation (GO:0043370)	biological_process	P2	IL18|BATF|NFKBIZ|NCKAP1L|BCL6|ANXA1|JUNB|RIPK2|ZBTB7B|RUNX1|IL4R|SHB|ZC3H12A|RUNX3	14	0.00412785
positive regulation of lipid biosynthetic process (GO:0046889)	biological_process	P2	CD74|STAR|IL1B|ANXA1|CCN1|NR1D1|ADM|LDLR|NR1H4|RDH10|FABP3|ELOVL5|CAPN2|PTGS2|CHP1|AKT1|STARD4	17	0.0178288
regulation of smooth muscle cell migration (GO:0014910)	biological_process	P2	S100A11|CORO1B|TRIB1|TPM1|PLAU|ITGB3|FOXO4|PPARD|ITGA2|NDRG4|P2RY6|DOCK4|CRK|CYP1B1|TLR4|SERPINE1|AGT	17	0.00670796
smooth muscle cell migration (GO:0014909)	biological_process	P2	S100A11|CORO1B|TRIB1|TPM1|PLAU|ITGB3|FOXO4|PPARD|ITGA2|NDRG4|P2RY6|DOCK4|CRK|CYP1B1|TLR4|SERPINE1|AGT	17	0.015994
regulation of bone remodeling (GO:0046850)	biological_process	P2	S1PR1|TNFAIP3|GREM1|GPR137B|ITGB3|PPARGC1B|SYT7|TFRC|PLEKHM1|SPP1|IL6|P2RX7|SIGLEC15|CD38|TNFRSF11B	15	0.000410334
response to vitamin (GO:0033273)	biological_process	P2	CBS|CYP24A1|GPX1|MAP1B|NFKBIZ|CYP26A1|AQP3|FKBP1B|PPARD|ITGA2|CYP1A1|TSPO|PIM1|SPP1|CYP27B1|PTGS2|RUNX2	17	0.0199339
regulation of nitric oxide biosynthetic process (GO:0045428)	biological_process	P2	ACP5|SIRPA|P2RX4|MMP8|EDN1|IL1B|PTK2B|ATP2B4|PKD2|TSPO|PTX3|CLEC7A|TLR6|ZC3H12A|TLR4|PTGS2|AGT|IL10|AKT1	19	2.39298e-05
regulation of nitric oxide metabolic process (GO:0080164)	biological_process	P2	ACP5|SIRPA|P2RX4|MMP8|EDN1|IL1B|PTK2B|ATP2B4|PKD2|TSPO|PTX3|CLEC7A|TLR6|ZC3H12A|TLR4|PTGS2|AGT|IL10|AKT1	19	5.09107e-05
regulation of interleukin-8 production (GO:0032677)	biological_process	P2	MYD88|CD74|RIPK1|CD58|TMSB4X|STAT3|TLR1|IL1B|CD14|BCL3|TLR2|TLR8|ANXA4|MAP2K5|ANXA1|IL6|F2RL1|CLEC7A|TLR6|CHI3L1|TLR4|SERPINE1|IL10	23	0.000446862
interleukin-8 production (GO:0032637)	biological_process	P2	MYD88|CD74|RIPK1|CD58|TMSB4X|STAT3|TLR1|IL1B|CD14|BCL3|TLR2|TLR8|ANXA4|MAP2K5|ANXA1|IL6|F2RL1|CLEC7A|TLR6|CHI3L1|TLR4|SERPINE1|IL10	23	0.000518248
positive regulation of wound healing (GO:0090303)	biological_process	P2	HRAS|CXCR4|THBS1|SERPINF2|PLAU|HBEGF|REG3G|XBP1|ITGB1|HPSE|OCLN|ENPP4|ANXA1|CLDN1|CLEC7A|SERPINE1	16	0.00124836
positive regulation of chemokine production (GO:0032722)	biological_process	P2	MYD88|CD74|IL18|HAVCR2|ADCYAP1|IL1B|IL17RA|TLR2|RIPK2|HIF1A|IL6|F2RL1|IL4R|IL33|CLEC7A|HMOX1|TLR4	17	0.00203907
negative regulation of blood coagulation (GO:0030195)	biological_process	P2	SH2B3|THBS1|SERPINF2|PLAU|FAP|EDN1|PLAUR|SERPINB2|CD9|C1QTNF1|CEACAM1|SERPINE1|ANXA2	13	0.00612299
negative regulation of hemostasis (GO:1900047)	biological_process	P2	SH2B3|THBS1|SERPINF2|PLAU|FAP|EDN1|PLAUR|SERPINB2|CD9|C1QTNF1|CEACAM1|SERPINE1|ANXA2	13	0.00722777
regulation of lymphocyte migration (GO:2000401)	biological_process	P2	TMEM102|CCL7|ADAM10|ITGB3|CCL20|ECM1|PTK2B|RIPK3|MSN|SPN|CCL2|CRK|OXSR1|TNFSF14|AKT1	15	0.00839441
negative regulation of adaptive immune response based on somatic recombination of immune receptors built from immunoglobulin superfamily domains (GO:0002823)	biological_process	P2	HAVCR2|LILRB4|NCKAP1L|AHR|BCL6|ZBTB7B|IL4R|FCGR2B|IL33|PARP3|ZC3H12A|CEACAM1	12	0.0403502
T-helper cell differentiation (GO:0042093)	biological_process	P2	IL18R1|IL18|BATF|STAT3|NFKBIZ|BCL3|BCL6|ANXA1|JUNB|RIPK2|SPN|ZBTB7B|IL6|IL4R|SHB|ZC3H12A	16	0.00492971
CD4-positive, alpha-beta T cell differentiation involved in immune response (GO:0002294)	biological_process	P2	IL18R1|IL18|BATF|STAT3|NFKBIZ|BCL3|BCL6|ANXA1|JUNB|RIPK2|SPN|ZBTB7B|IL6|IL4R|SHB|ZC3H12A	16	0.00656494
alpha-beta T cell activation involved in immune response (GO:0002287)	biological_process	P2	IL18R1|IL18|BATF|STAT3|NFKBIZ|BCL3|BCL6|ANXA1|JUNB|RIPK2|SPN|ZBTB7B|IL6|IL4R|SHB|ZC3H12A	16	0.00748966
alpha-beta T cell differentiation involved in immune response (GO:0002293)	biological_process	P2	IL18R1|IL18|BATF|STAT3|NFKBIZ|BCL3|BCL6|ANXA1|JUNB|RIPK2|SPN|ZBTB7B|IL6|IL4R|SHB|ZC3H12A	16	0.00748966
unsaturated fatty acid biosynthetic process (GO:0006636)	biological_process	P2	SCD|CD74|TBXAS1|PRXL2B|ELOVL6|DEGS1|EDN1|IL1B|FADS3|ANXA1|ELOVL7|ELOVL1|FADS2|PTGS1|ELOVL5|PTGS2|FADS1	17	3.90927e-05
leukocyte degranulation (GO:0043299)	biological_process	P2	LYN|RASGRP1|BCR|RAC2|LAMP1|SPI1|VAMP8|NCKAP1L|PTAFR|ANXA3|ITGB2|CD300A|HCK|ADGRE2|F2RL1|IL4R|RAB27A|FCGR2B|HMOX1|CEACAM1|FCGR3A	21	0.000126458
interleukin-2 production (GO:0032623)	biological_process	P2	TNFAIP3|HAVCR2|LILRB4|ZFP36|IL1B|SPTBN1|LAPTM5|VSIG4|ANXA1|RIPK2|HDAC7|RUNX1|NR1H4|CLEC7A|GBP1|PNP|EZR|HOMER3	18	0.000188835
regulation of interleukin-2 production (GO:0032663)	biological_process	P2	TNFAIP3|HAVCR2|LILRB4|ZFP36|IL1B|SPTBN1|LAPTM5|VSIG4|ANXA1|RIPK2|HDAC7|RUNX1|NR1H4|CLEC7A|GBP1|PNP|EZR|HOMER3	18	0.000188835
negative regulation of lymphocyte proliferation (GO:0050672)	biological_process	P2	LYN|HAVCR2|TNFRSF21|LILRB4|ARG2|MNDA|DLG5|CD274|VSIG4|CEBPB|IDO1|CD300A|SPN|ZBTB7B|GPNMB|FCGR2B|SDC4|VSIR|IL10|BTN2A2|LRRC32	21	0.000536454
negative regulation of mononuclear cell proliferation (GO:0032945)	biological_process	P2	LYN|HAVCR2|TNFRSF21|LILRB4|ARG2|MNDA|DLG5|CD274|VSIG4|CEBPB|IDO1|CD300A|SPN|ZBTB7B|GPNMB|FCGR2B|SDC4|VSIR|IL10|BTN2A2|LRRC32	21	0.000633583
superoxide metabolic process (GO:0006801)	biological_process	P2	SH3PXD2B|ACP5|CBS|NCF2|CYBA|MPO|CYBB|SLC1A1|EDN1|ITGB2|NQO1|TGFB1|BST1|F2RL1|CLEC7A|NCF4|AGT|GCH1	18	0.000656857
regulation of extrinsic apoptotic signaling pathway via death domain receptors (GO:1902041)	biological_process	P2	TNFAIP3|GPX1|THBS1|ITPRIP|PEA15|BCL2L1|LGALS3|ATF3|ICAM1|HMOX1|SERPINE1|PMAIP1	12	0.0175792
cellular response to hypoxia (GO:0071456)	biological_process	P2	TMBIM6|CBS|TIGAR|MDM2|KCNK3|CYBB|NOL3|JUND|EDN1|AQP3|PPARD|PLK3|HIF1A|SLC29A1|SLC9A1|FOS|P4HB|HMOX1|MALAT1|NPEPPS|PTGS2|PMAIP1|ACAA2	23	0.0408741
cell adhesion mediated by integrin (GO:0033627)	biological_process	P2	LYN|PIEZO1|SWAP70|ITGA5|DPP4|EFNA1|PODXL|PLAU|ITGA3|TGFB2|ITGB3|LIF|ITGB1|ADAM9|NCKAP1L|ITGA2|ITGB1BP1|FERMT3|ITGA7|ITGB2|CRK|CYP1B1|SERPINE1|JAM3|ITGAX	25	3.55287e-06
positive regulation of interleukin-8 production (GO:0032757)	biological_process	P2	MYD88|CD74|RIPK1|CD58|STAT3|TLR1|IL1B|CD14|TLR2|TLR8|IL6|F2RL1|CLEC7A|CHI3L1|TLR4|SERPINE1	16	0.00182102
glucose transmembrane transport (GO:1904659)	biological_process	P2	ZDHHC7|ITLN1|SESN2|TRIB3|PEA15|DRD1|EDN1|IL1B|SLC2A3|C1QTNF12|PPARD|OCLN|RTN2|SORT1|RHOQ|C3|GPC3|ENPP1|SLC2A12|AKT1|IRS2	21	0.0132414
positive regulation of myeloid cell differentiation (GO:0045639)	biological_process	P2	CD74|RIPK1|TRIB1|STAT3|CASP8|LIF|NCKAP1L|CCR1|PPARGC1B|PF4|ID2|EVI2B|HIF1A|TGFB1|STAT1|RUNX1|FOS|JAG1|CSF3	19	0.0164438
collagen metabolic process (GO:0032963)	biological_process	P2	MMP9|CCN2|MMP19|ADAMTS2|SERPINF2|MMP8|MMP14|FAP|P3H2|ITGB1|MMP25|PPARD|ITGA2|CTSL|ADAM15|HIF1A|TGFB1|RUNX1|IL6|P2RX7|MMP1|FURIN|CTSS|ADAMTS14|CTSB|VSIR|ERRFI1	27	4.58442e-06
CD4-positive, alpha-beta T cell differentiation (GO:0043367)	biological_process	P2	IL18R1|IL18|BATF|STAT3|NFKBIZ|NCKAP1L|BCL3|CTSL|BCL6|ANXA1|JUNB|RIPK2|SPN|ZBTB7B|RUNX1|IL6|IL4R|SHB|ZC3H12A|RUNX3	20	0.00178877
regulation of cell killing (GO:0031341)	biological_process	P2	HAVCR2|RASGRP1|CD55|LAMP1|SPI1|CD59|NCKAP1L|RIPK3|BCL2L1|CXCL6|ULBP2|TGFB1|CRK|F2RL1|FCGR2B|P2RX7|CLEC7A|NECTIN2|ICAM1|MICB|B2M|CEACAM1	22	0.00444794
negative regulation of response to biotic stimulus (GO:0002832)	biological_process	P2	TNFAIP3|SLAMF8|HTRA1|HAVCR2|TRIB1|ARG2|IFI16|A2M|TYRO3|ZDHHC18|VSIG4|NLRX1|AHR|TRIM38|TGFB1|CRK|F2RL1|IRAK3|SAMHD1|MICB|CEACAM1|SIGIRR	22	0.0151141
protein localization to lysosome (GO:0061462)	biological_process	P2	ATP13A2|RTN4|MFSD1|LAMP2|SCARB2|RNF128|GPR137B|LAPTM5|SORT1|GNPTAB|GLMP|M6PR	12	0.0314959
autophagy of mitochondrion (GO:0000422)	biological_process	P2	ATP13A2|CERS1|GBA1|CDC37|TIGAR|GABARAPL1|SQSTM1|HIF1A|TSPO|PRKN|MAP1LC3A|MAP1LC3B|CTTN|VPS13D|OPTN|FZD5|WIPI1	17	0.0367872
mitochondrion disassembly (GO:0061726)	biological_process	P2	ATP13A2|CERS1|GBA1|CDC37|TIGAR|GABARAPL1|SQSTM1|HIF1A|TSPO|PRKN|MAP1LC3A|MAP1LC3B|CTTN|VPS13D|OPTN|FZD5|WIPI1	17	0.0367872
type 2 immune response (GO:0042092)	biological_process	P2	CD74|IL18|TRAF3IP2|BATF|ARG2|BCL3|ECM1|BCL6|ANXA1|IDO1|IL6|IL4R|IL33|IL10	14	0.000151759
regulation of cell-substrate junction assembly (GO:0090109)	biological_process	P2	GREM1|THBS1|MMP14|ITGB1BP1|PTPRJ|SLC9A1|SDC4|PHLDB2|ARHGAP6|GPM6B|CORO1C|LIMS1|DAPK3|DUSP3	14	0.0186933
regulation of focal adhesion assembly (GO:0051893)	biological_process	P2	GREM1|THBS1|MMP14|ITGB1BP1|PTPRJ|SLC9A1|SDC4|PHLDB2|ARHGAP6|GPM6B|CORO1C|LIMS1|DAPK3|DUSP3	14	0.0186933
cellular response to amino acid stimulus (GO:0071230)	biological_process	P2	LAMTOR2|RRAGC|SESN2|CYBA|CYBB|CPEB4|XBP1|CEBPB|BCL2L1|PNPLA3|NEURL1|PDGFC|CAPN2|GCLM|GCLC	15	0.0410682
collagen catabolic process (GO:0030574)	biological_process	P2	MMP9|MMP19|ADAMTS2|MMP8|MMP14|FAP|ITGB1|MMP25|CTSL|ADAM15|MMP1|FURIN|CTSS|ADAMTS14|CTSB|VSIR	16	1.13476e-05
regulation of plasminogen activation (GO:0010755)	biological_process	P2	THBS1|SERPINF2|PLAU|PLAUR|MELTF|RUNX1|CTSZ|SERPINE1|ANXA2	9	0.000236445
receptor internalization (GO:0031623)	biological_process	P2	ARC|ACHE|RAB31|LILRB4|GREM1|ITGB3|CD63|ITGB1|SDCBP|CXCL8|TFRC|DNM1|ITGB2|DKK1|FCER1G|ADM|CD9|GRB2|AP2S1|ENTREP1|EZR|CEACAM1|CLTC|ANXA2|EGF|RALA	26	0.000943445
interleukin-12 production (GO:0032615)	biological_process	P2	IRF1|ACP5|THBS1|CD40|IRF5|LAPTM5|CMKLR1|TLR2|TLR8|RIPK2|IDO1|IRAK3|CLEC7A|TLR4|UNC93B1|IL10	16	0.00217986
regulation of interleukin-12 production (GO:0032655)	biological_process	P2	IRF1|ACP5|THBS1|CD40|IRF5|LAPTM5|CMKLR1|TLR2|TLR8|RIPK2|IDO1|IRAK3|CLEC7A|TLR4|UNC93B1|IL10	16	0.00217986
regulation of lymphocyte apoptotic process (GO:0070228)	biological_process	P2	CD74|LYN|EFNA1|ARG2|CD274|BCL3|RIPK3|BCL6|HIF1A|IDO1|LGALS3|P2RX7|ST3GAL1|IL10|IRS2	15	0.00273163
negative regulation of tumor necrosis factor production (GO:0032720)	biological_process	P2	TNFAIP3|ACP5|HAVCR2|SIRPA|LILRB4|ARG2|BCL3|TSPO|GPNMB|NR1H4|IRAK3|ZC3H12A|TLR4|VSIR|ERRFI1|IL10	16	0.0144584
amine metabolic process (GO:0009308)	biological_process	P2	GRIN2A|BHMT|MAOB|SLC1A1|DRD1|TGFB2|GDE1|NAAA|ATP2B4|CYP1A1|IDO1|ITGB2|CHDH|NR1H4|PRKN|SMOX|ALDH2|NNMT|SAT1|GCH1	20	0.038649
glycogen metabolic process (GO:0005977)	biological_process	P2	GBE1|PYGB|GABARAPL1|GYG2|IL6ST|PYGL|GYS1|PHLDA2|NR1D1|ENPP1|STBD1|DYRK2|PGM2|AKT1|IRS2	15	0.0268604
cellular glucan metabolic process (GO:0006073)	biological_process	P2	GBE1|PYGB|GABARAPL1|GYG2|IL6ST|PYGL|GYS1|PHLDA2|NR1D1|ENPP1|STBD1|DYRK2|PGM2|AKT1|IRS2	15	0.0303865
glucan metabolic process (GO:0044042)	biological_process	P2	GBE1|PYGB|GABARAPL1|GYG2|IL6ST|PYGL|GYS1|PHLDA2|NR1D1|ENPP1|STBD1|DYRK2|PGM2|AKT1|IRS2	15	0.0303865
cellular response to interleukin-1 (GO:0071347)	biological_process	P2	MYD88|CCL22|SIRPA|GBP3|CCL7|IL1R2|CD40|EDN1|IL1B|CCL20|CXCL8|CCL8|CEBPB|HIF1A|IL1RL2|CCL2|IRAK2|NR1D1|IL6|IRAK3|GBP1|ANKRD1|ZC3H12A|IL1R1	24	0.000128328
monocyte chemotaxis (GO:0002548)	biological_process	P2	CCL22|LYN|SLAMF8|GREM1|CCL7|CCL20|CCR1|DUSP1|CCL8|ANXA1|LGALS3|CCL2|IL6|PLA2G7|PTPRO|SERPINE1	16	0.00124836
regulation of calcium-mediated signaling (GO:0050848)	biological_process	P2	CALM1|MYOZ2|P2RX4|CMKLR1|PTK2B|ATP2B4|BST1|PLEK|SLC9A1|CLEC7A|GBP1|DYRK2|CHP1|RCAN1|LMCD1|HOMER3	16	0.0206111
glucose import (GO:0046323)	biological_process	P2	ZDHHC7|ITLN1|SESN2|PEA15|DRD1|SLC2A3|C1QTNF12|OCLN|RTN2|SORT1|RHOQ|GPC3|ENPP1|AKT1|IRS2	15	0.0238044
regulation of platelet aggregation (GO:0090330)	biological_process	P2	LYN|SH2B3|IL6ST|IL6|CD9|C1QTNF1|CEACAM1|F11R	8	0.0447637
negative regulation of MAP kinase activity (GO:0043407)	biological_process	P2	UCHL1|SMPD1|LYN|GBA1|SH2B3|IL1B|SPRY4|DUSP1|CD300A|PTPRJ|HIPK3|IRAK3|HMGCR|AGT|DNAJA1	15	0.00329557
negative regulation of adaptive immune response (GO:0002820)	biological_process	P2	HAVCR2|LILRB4|NCKAP1L|AHR|BCL6|ZBTB7B|IL4R|FCGR2B|IL33|PARP3|ZC3H12A|CEACAM1|SAMSN1	13	0.0315564
associative learning (GO:0008306)	biological_process	P2	LRRN4|GRIN2A|NPTX2|ABCA7|CTNS|SLC1A1|DRD1|ITGB1|NDRG4|TPBG|PDE8B|HIF1A|FOS|SYNGAP1|HMGCR|AGT	16	0.0427377
lymphocyte apoptotic process (GO:0070227)	biological_process	P2	CD74|LYN|TRAF3IP2|TNFRSF21|RIPK1|EFNA1|ARG2|NFKBIZ|CASP7|CD274|BCL3|RIPK3|BCL6|HIF1A|IDO1|FAS|LGALS3|BAK1|P2RX7|ST3GAL1|IL10|AKT1|IRS2	23	1.0006e-05
macrophage cytokine production (GO:0010934)	biological_process	P2	MYD88|CD74|ACP5|LITAF|TGFB2|LAPTM5|NLRX1|UBE2J1|RIPK2|TGFB1|SPON2|IRAK3|P2RX7|TLR4	14	5.78583e-05
regulation of macrophage cytokine production (GO:0010935)	biological_process	P2	MYD88|CD74|ACP5|LITAF|TGFB2|LAPTM5|NLRX1|UBE2J1|RIPK2|TGFB1|SPON2|IRAK3|P2RX7|TLR4	14	5.78583e-05
positive regulation of apoptotic signaling pathway (GO:2001235)	biological_process	P2	TPD52L1|NHERF1|RIPK1|THBS1|S100A9|PEA15|NUPR1|CTSC|TNFRSF12A|RIPK3|CTSH|S100A8|MSX1|CTSL|FAS|BID|NGFR|PDIA3|VNN1|NACC2|ATF3|CTSS|LTBR|MCL1|AGT|PMAIP1	26	0.00413372
sphingolipid biosynthetic process (GO:0030148)	biological_process	P2	SGPP2|SMPD1|SGMS2|ORMDL2|CERS1|GBA1|ELOVL6|DEGS1|B4GALT5|B4GALT4|SPHK1|CERS2|CCN1|ELOVL7|ASAH1|ELOVL1|UGCG|PNPLA1|P2RX7|ST3GAL1|ELOVL5|ALDH3B1	22	0.0049567
activation of cysteine-type endopeptidase activity involved in apoptotic process (GO:0006919)	biological_process	P2	BCL2L10|S100A9|CASP8|SLC1A1|LAPTM5|CTSH|RPS27L|S100A8|XDH|BID|TNFSF15|BAK1|CASP10|NGFR|DAP|PMAIP1	16	0.0127255
positive regulation of mononuclear cell migration (GO:0071677)	biological_process	P2	TMEM102|CALR|CCL7|ADAM10|SPI1|ITGB3|CCL20|CCR1|PTK2B|LGALS3|SPN|OXSR1|PLA2G7|TNFSF14|SERPINE1	15	0.0144683
fibrinolysis (GO:0042730)	biological_process	P2	THBS1|SERPINF2|PLAU|FAP|PLAUR|SERPINB2|SERPINE1|ANXA2	8	0.0249091
response to alkaloid (GO:0043279)	biological_process	P2	SMPD1|SLC1A3|HSPA5|CXCR4|PEA15|SLC1A1|DRD1|CASP7|SPIDR|PTK2B|HOMER1|BCL2L1|PCSK1|TGM2|NQO1|MAP1LC3A|RGS4|SELENON	18	0.0259596
hemostasis (GO:0007599)	biological_process	P2	LYN|TFPI2|SH2B3|EPHB2|THBS1|SERPINF2|CSRP1|HSPB1|PLAU|CD40|FAP|IL6ST|EDN1|PLAUR|SERPINA1|ITGB3|TYRO3|CD59|HPSE|ANXA5|SAA1|AK3|PF4|ITGA2|FERMT3|ENPP4|MYL9|FCER1G|SERPINB2|IL6|PLEK|F2RL1|CD9|DGKG|RAB27A|C1QTNF1|CYP4F11|TLR4|CEACAM1|SERPINE1|ZNF385A|ANXA2|PAPSS2|ITPK1|F11R	45	1.20942e-05
neutrophil activation (GO:0042119)	biological_process	P2	MYD88|IL18|TRAF3IP2|BCR|SPI1|PTAFR|CXCL8|ANXA3|CXCL6|ANXA1|ITGB2|CD300A|FCER1G|F2RL1|FCGR2B	15	4.28704e-05
granulocyte activation (GO:0036230)	biological_process	P2	MYD88|IL18|TRAF3IP2|BCR|SPI1|PTAFR|CXCL8|ANXA3|CXCL6|ANXA1|ITGB2|CD300A|FCER1G|F2RL1|FCGR2B	15	0.000186125
regulation of myeloid leukocyte mediated immunity (GO:0002886)	biological_process	P2	LYN|BCR|RAC2|SPI1|VAMP8|PTAFR|CXCL6|ITGB2|CD300A|ADGRE2|F2RL1|IL4R|C3|FCGR2B|HMOX1	15	0.00329557
endothelial cell differentiation (GO:0045446)	biological_process	P2	MYD88|S1PR1|GPX1|NRG1|CXCR4|CCM2|IL1B|TNFRSF1A|HPSE|XDH|MET|MSN|CLDN1|F2RL1|RDX|ICAM1|FASN|EZR|JAG1|CEACAM1|CLIC4|HEG1|F11R	23	0.00341657
negative regulation of intrinsic apoptotic signaling pathway by p53 class mediator (GO:1902254)	biological_process	P2	CD74|BDKRB2|MDM2|RRM2B|PRKN|PTTG1IP|CD44|ZNF385A	8	0.0052145
antigen processing and presentation of peptide antigen (GO:0048002)	biological_process	P2	CD74|CALR|CTSD|MFSD6|SLC11A1|CTSL|ULBP2|FCER1G|PDIA3|IFI30|FCGR2B|CTSS|MICB|B2M|UNC93B1	15	0.0144683
positive regulation of alpha-beta T cell activation (GO:0046635)	biological_process	P2	IL18|LILRB4|CD55|NFKBIZ|NCKAP1L|ANXA1|RIPK2|ZBTB7B|RUNX1|IL4R|PNP|SHB|EBI3|RUNX3|ZBTB16	15	0.0165401
positive regulation of cysteine-type endopeptidase activity involved in apoptotic process (GO:0043280)	biological_process	P2	BCL2L10|CCN2|S100A9|CTSD|CASP8|SLC1A1|LAPTM5|CTSH|RPS27L|S100A8|XDH|FAS|CCN1|BID|TNFSF15|BAK1|CASP10|NGFR|CLEC7A|FOXL2|DAP|PMAIP1	22	0.018136
negative regulation of hormone secretion (GO:0046888)	biological_process	P2	MIDN|OSM|IL11|UCP2|EDN1|IL1B|LIF|FKBP1B|TACR2|TSPO|NMB|F2RL1|PRKN|RAB11FIP1	14	0.0213106
cholesterol biosynthetic process (GO:0006695)	biological_process	P2	ACLY|HMGCS1|CYP51A1|TM7SF2|SC5D|MVD|FDPS|MSMO1|DHCR7|LSS|DHCR24|HMGCR|IDI1|ACAA2	14	0.0057686
secondary alcohol biosynthetic process (GO:1902653)	biological_process	P2	ACLY|HMGCS1|CYP51A1|TM7SF2|SC5D|MVD|FDPS|MSMO1|DHCR7|LSS|DHCR24|HMGCR|IDI1|ACAA2	14	0.0057686
myeloid leukocyte activation (GO:0002274)	biological_process	P2	MYD88|CD74|LYN|IL18|TRAF3IP2|HAVCR2|RHOH|RASGRP1|LILRB4|BATF3|THBS1|BATF|BCR|DYSF|MMP8|JUND|TLR1|GPR137B|RAC2|ADAM10|SPI1|VAMP8|CTSC|C5AR1|SLC11A1|ADAM9|VSIG4|MT1G|PTAFR|FN1|IFNGR1|TLR2|CXCL8|ANXA3|SPHK1|CXCL6|ANXA1|ITGB2|TMEM229B|CD300A|ADGRE2|NR1D1|FCER1G|LDLR|IL6|F2RL1|IL4R|FCGR2B|IL33|NECTIN2|TLR6|LTBR|ZC3H12A|HMOX1|TLR4|IL10|FCGR3A|CD300LF|DOCK2	59	2.05621e-11
intrinsic apoptotic signaling pathway (GO:0097193)	biological_process	P2	TMBIM6|CD74|SHISA5|CHAC1|BCL2L10|MLLT11|HRAS|NHERF1|MMP9|GPX1|PPP1R15A|BDKRB2|TRIB3|MDM2|PHLDA3|S100A9|NOL3|ATF4|DDIT4|IFI16|BCL2A1|HSPB1|NUPR1|PLAUR|TNFRSF1A|XBP1|RRM2B|BCL3|RIPK3|RPS27L|CASP4|CEBPB|BCL2L1|S100A8|MSX1|HIF1A|BID|BAK1|PRKN|TNFRSF1B|P4HB|VNN1|NACC2|PERP|HERPUD1|TNFRSF10B|CYP1B1|MCL1|CDKN1A|PTTG1IP|CD44|HMOX1|PTGS2|ZNF385A|DYRK2|LGALS12|PMAIP1|AKT1|FNIP2|DNAJA1	60	7.08498e-08
regulation of response to wounding (GO:1903034)	biological_process	P2	TNFAIP3|HRAS|CXCR4|SH2B3|EPHB2|THBS1|SERPINF2|SIGLEC10|PLAU|FAP|HBEGF|EDN1|PLAUR|REG3G|XBP1|ITGB1|FKBP1B|HPSE|TNFRSF12A|OCLN|ENPP4|ANXA1|CADM4|CERS2|CLDN1|CRK|SPP1|SERPINB2|F2RL1|MAP2K2|CD9|CLEC7A|C1QTNF1|PHLDB2|KREMEN1|CEACAM1|SERPINE1|IL10|ANXA2	39	7.47758e-07
B cell activation (GO:0042113)	biological_process	P2	TNFAIP3|CD74|LYN|SLAMF8|HDAC9|TRAF3IP2|SWAP70|TNFRSF21|RASGRP1|EPHB2|BATF|MMP14|CMTM7|CASP8|NFKBIZ|IL11|CLCF1|KLF6|MNDA|CD40|ICOSLG|SPI1|XBP1|LRRC8A|LAPTM5|ITGB1|NCKAP1L|BCL3|PTK2B|ID2|AHR|MFNG|TFRC|BCL6|CD300A|TGFB1|DOCK11|BAK1|PTPRJ|BST1|IL6|FCGR2B|PARP3|NFAM1|SHB|ST3GAL1|CDKN1A|TCIRG1|TLR4|SAMSN1|IL10|CD38|IRS2	53	3.42023e-06
negative regulation of apoptotic signaling pathway (GO:2001234)	biological_process	P2	TMBIM6|TNFAIP3|CD74|MMP9|GPX1|RIPK1|BDKRB2|MDM2|THBS1|SIAH2|NOL3|ITPRIP|STRADB|HSPB1|PEA15|IL1B|PLAUR|XBP1|RRM2B|UNC5B|PF4|BCL2L1|MAP2K5|HIF1A|LGALS3|SLC35F6|MAPK8IP2|BID|BAK1|PRKN|HERPUD1|ICAM1|CTTN|MCL1|PTTG1IP|SCG2|CD44|HMOX1|SERPINE1|PTGS2|ZNF385A|GCLM|AKT1|ACAA2|DNAJA1|GCLC	46	4.48661e-06
lymphocyte activation involved in immune response (GO:0002285)	biological_process	P2	CD74|IL18R1|IL18|HAVCR2|SWAP70|BATF|STAT3|NFKBIZ|CLCF1|CD40|LAMP1|SPI1|XBP1|SLC11A1|NCKAP1L|BCL3|PTK2B|MFNG|TFRC|BCL6|ANXA1|JUNB|RIPK2|LGALS3|SPN|ZBTB7B|TGFB1|DOCK11|FCER1G|IL6|F2RL1|IL4R|RAB27A|FCGR2B|PARP3|ICAM1|SHB|ST3GAL1|ZC3H12A|TLR4|CEACAM1|IL10|FCGR3A	43	6.13758e-06
regulation of body fluid levels (GO:0050878)	biological_process	P2	LYN|TFPI2|TRAF3IP2|SH2B3|EPHB2|CYBA|THBS1|SERPINF2|P2RY2|CSRP1|HSPB1|PLAU|CD40|FAP|IL6ST|EDN1|PLAUR|SERPINA1|ITGB3|XBP1|TYRO3|VAMP8|CD59|AQP3|HPSE|ANXA5|SAA1|AK3|PF4|ITGA2|SLC29A2|FERMT3|ENPP4|XDH|HIF1A|MYL9|ZBTB7B|SLC29A1|FCER1G|ADM|AKR1B1|SERPINB2|IL6|PLEK|F2RL1|CD9|DGKG|NEURL1|RAB27A|C1QTNF1|CYP4F11|PTPRO|NPPB|TLR4|CEACAM1|SERPINE1|ZNF385A|ANXA2|HEG1|PAPSS2|ITPK1|F11R	62	1.0174e-05
positive regulation of vascular endothelial growth factor production (GO:0010575)	biological_process	P2	SULF2|ATF4|C3AR1|IL6ST|IL1B|C5AR1|HPSE|HIF1A|TGFB1|IL6|C3|CYP1B1|PTGS2	13	1.54428e-05
heterotypic cell-cell adhesion (GO:0034113)	biological_process	P2	SIRPA|ITGA5|CD58|CTNNA3|IL1B|DSP|ITGB3|ITGB1|NRCAM|MAP2K5|ITGA7|ITGB2|PERP|RNASE10|DSC2|CD44|IL10|JAM3|ITGAX	19	3.10673e-05
transition metal ion transport (GO:0000041)	biological_process	P2	SLC39A14|SLC30A7|CP|TRPM2|SLC1A1|STEAP3|FTL|FTH1|ATP2C1|LCN2|SLC11A1|TFRC|MELTF|COX17|TMEM165|SLC39A11|NECTIN1|ATOX1|SLC39A13|FLVCR2|B2M|CLTC|SLC39A8|TCN1|SLC11A2	25	3.43804e-05
hormone metabolic process (GO:0042445)	biological_process	P2	DKK3|SRD5A3|CYP17A1|CYP2S1|DPP4|ALDH8A1|DUOXA1|RETSAT|ADAM10|CRABP2|CYP26A1|FDX1|SRD5A1|ZMPSTE24|RBP1|CTSL|PCSK1|HSD17B12|CYP1A1|PDE8B|HIF1A|TSPO|HSD3B2|PAX8|ADM|AKR1B1|SPP1|DHCR7|SCPEP1|ECE1|DHRS7|PLA2G7|P4HB|BCO2|FURIN|CYP1B1|HSD17B4|CYP27B1|RDH10|CTSZ|SELENOM|CTSB|DUOXA2|RDH11|PAPSS2	45	4.24435e-05
carbohydrate metabolic process (GO:0005975)	biological_process	P2	SLC39A14|GBE1|HEXB|PFKFB3|MIDN|SIAE|PYGB|CHI3L2|SESN2|TIGAR|GABARAPL1|NDST1|GYG2|STAT3|CHST7|HAS3|ATF4|DDIT4|INPP5J|B3GNT4|NANS|CHST4|GK|MAN1A1|ALDOC|SCARB2|NUPR1|UCP2|IL6ST|MYORG|MAN2B1|SLC2A3|PYGL|C1QTNF12|PGD|CSGALNACT1|MOGS|ZMPSTE24|PPARD|PTK2B|PTAFR|B4GALT5|IDH1|GYS1|FUCA1|B4GALT4|PKM|P2RY6|MOGAT2|HIF1A|TGFB1|PGM1|PHLDA2|NR1D1|SLC25A13|PFKFB2|AKR1B1|GAPDH|GNPTAB|PLEK|NUDT5|PRKN|GSTO1|P2RX7|A…	88	4.58073e-05
acute-phase response (GO:0006953)	biological_process	P2	SERPINA3|HP|APOL2|SERPINF2|IL1B|A2M|SERPINA1|REG3G|SAA1|FN1|CD163|CEBPB|TFRC|IL6|PTGS2|SIGIRR	16	7.44575e-05
branching involved in labyrinthine layer morphogenesis (GO:0060670)	biological_process	P2	SOCS3|SPINT2|ADM|ST14|GRB2|IL10|FZD5|SPINT1	8	0.000108427
positive regulation of signaling receptor activity (GO:2000273)	biological_process	P2	ARC|GREM1|EPHB2|AREG|HBEGF|EDN1|ITGB1|EREG|HIF1A|BTC|CCL2|NEURL1|IL10|EGF|SHANK3	15	0.00014232
isoprenoid biosynthetic process (GO:0008299)	biological_process	P2	SRD5A3|HMGCS1|ALDH8A1|CRABP2|MVD|RBP1|CYP1A1|FDPS|LSS|RDH10|HMGCR|IDI1	12	0.000145261
defense response to protozoan (GO:0042832)	biological_process	P2	MYD88|HRAS|BATF|CD40|SLC11A1|BCL3|PF4|IL4R|CLEC7A|BPGM|IL10	11	0.000270803
positive regulation of acute inflammatory response (GO:0002675)	biological_process	P2	OSM|IL6ST|IL1B|C2CD4A|IL6|ALOX5AP|C3|C2CD4B|PTGS2|CREB3L3|OSMR	11	0.000270803
mature B cell differentiation involved in immune response (GO:0002313)	biological_process	P2	NFKBIZ|SPI1|XBP1|BCL3|PTK2B|MFNG|BCL6|DOCK11|IL6|FCGR2B|ST3GAL1|IL10	12	0.000292763
protein catabolic process in the vacuole (GO:0007039)	biological_process	P2	ATP13A2|GBA1|LAMP2|RNF128|MARCHF2|LAPTM4B|LDLR|MGAT3|TCIRG1|TPP1	10	0.000342275
extracellular matrix disassembly (GO:0022617)	biological_process	P2	SH3PXD2B|MMP9|DPP4|MMP19|MMP8|MMP14|ADAM10|FAP|ADAM15|MELTF|TGFB1|LAMC1|IL6|MMP1|FURIN|CTSS|ADAMTS4	17	0.000362829
regulation of neuroinflammatory response (GO:0150077)	biological_process	P2	IL18|MMP9|MMP8|NUPR1|IL1B|CTSC|SPHK1|NR1D1|LDLR|IL6|TNFRSF1B|IL33|PTGS2	13	0.000396541
negative regulation of interleukin-2 production (GO:0032703)	biological_process	P2	TNFAIP3|HAVCR2|LILRB4|ZFP36|LAPTM5|VSIG4|HDAC7|NR1H4|GBP1|EZR|HOMER3	11	0.000399003
negative regulation of B cell activation (GO:0050869)	biological_process	P2	TNFAIP3|LYN|TNFRSF21|MNDA|LAPTM5|ID2|BCL6|CD300A|FCGR2B|PARP3|SAMSN1|IL10	12	0.000559144
response to protozoan (GO:0001562)	biological_process	P2	MYD88|HRAS|BATF|CD40|SLC11A1|BCL3|PF4|IL4R|CLEC7A|BPGM|IL10	11	0.000560961
regulation of protein localization to plasma membrane (GO:1903076)	biological_process	P2	PRKCH|ZDHHC7|ABI3|EPHB2|MMP14|ITGA3|LYPD1|SPTBN1|ATP2C1|VAMP8|ITGB1|ATP2B4|SQSTM1|BCL2L1|LGALS3|TGFB1|MRAP|RHOQ|STAC|GBP1|EZR|CLTC|AKT1	23	0.000697802
regulation of T-helper 1 type immune response (GO:0002825)	biological_process	P2	IL18R1|IL18|ARID5A|HAVCR2|IL1B|SLC11A1|ANXA1|RIPK2|IL4R|IL33|IL1R1	11	0.000784378
ossification (GO:0001503)	biological_process	P2	S1PR1|SGMS2|CBS|COL13A1|FSTL3|NR1I3|CYP24A1|CTHRC1|CCN2|ACHE|GREM1|RFLNA|ATF4|ESRRA|TP53INP2|MMP14|AREG|JUND|IL6ST|CHRD|CSGALNACT1|ECM1|ZMPSTE24|CCR1|PPARGC1B|PTK2B|BMP1|CEBPB|FBXL15|JUNB|HIF1A|CCN1|SORT1|SNX10|DKK1|DLX5|NOCT|HDAC7|CHRDL2|SPP1|IL6|BMP2K|VEGFC|CEBPD|P2RX7|HSD17B4|CYP27B1|GPC3|FASN|BMP8B|GPM6B|TNC|TCIRG1|ENPP1|KREMEN1|JAG1|PTGS2|RUNX2|CLTC|ZBTB16|AKT1|PLXNB1	62	0.000817752
positive regulation of nitric oxide biosynthetic process (GO:0045429)	biological_process	P2	P2RX4|MMP8|EDN1|IL1B|PTK2B|PKD2|PTX3|CLEC7A|TLR6|TLR4|PTGS2|AGT|AKT1	13	0.000902822
negative regulation of I-kappaB kinase/NF-kappaB signaling (GO:0043124)	biological_process	P2	TNFAIP3|RHOH|RIPK1|LILRB4|CASP8|NLRX1|TNIP1|CARD19|NR1D1|STAT1|NR1H4|ZC3H12A|OPTN|SLC39A8	14	0.000990881
hydrogen peroxide metabolic process (GO:0042743)	biological_process	P2	HP|GPX1|PXDN|CYBA|MPO|CYBB|DUOXA1|ACOX1|MAOB|CTNS|RAC2|PRDX5|CYP1A1|GPX3|DUOXA2	15	0.00102963
regulation of bone resorption (GO:0045124)	biological_process	P2	S1PR1|TNFAIP3|GPR137B|ITGB3|PPARGC1B|TFRC|PLEKHM1|SPP1|IL6|P2RX7|SIGLEC15|CD38|TNFRSF11B	13	0.00115555
phagocytosis, engulfment (GO:0006911)	biological_process	P2	SH3BP1|RAB31|THBS1|MSR1|ABCA7|NCKAP1L|ITGA2|ITGB2|CD300A|F2RL1|C3|FCGR2B|XKR4|MARCO	14	0.00123995
ruffle organization (GO:0031529)	biological_process	P2	TACSTD2|HRAS|ABI3|SH3BP1|CORO1B|TPM1|SNX10|PLEKHM1|PLEK|STON1|RDX|TCIRG1|CORO1C|LIMA1|EPS8L1	15	0.00126532
labyrinthine layer morphogenesis (GO:0060713)	biological_process	P2	SOCS3|SPINT2|CCN1|ADM|ST14|GRB2|IL10|FZD5|SPINT1	9	0.00141161
negative regulation of antigen receptor-mediated signaling pathway (GO:0050858)	biological_process	P2	LILRB4|LAPTM5|LGALS3|CD300A|PTPRJ|FCGR2B|GBP1|EZR|CEACAM1|BTN2A2|DUSP3	11	0.00144658
positive regulation of nitric oxide metabolic process (GO:1904407)	biological_process	P2	P2RX4|MMP8|EDN1|IL1B|PTK2B|PKD2|PTX3|CLEC7A|TLR6|TLR4|PTGS2|AGT|AKT1	13	0.00146797
positive regulation of macrophage activation (GO:0043032)	biological_process	P2	HAVCR2|THBS1|MMP8|JUND|CTSC|IL4R|IL33|TLR6|TLR4|IL10	10	0.00148903
macrophage differentiation (GO:0030225)	biological_process	P2	MMP9|GBA1|RIPK1|TRIB1|CASP8|UCP2|SPI1|LIF|PF4|ID2|TLR2|C1QC|TGFB1|CASP10|IL33	15	0.00154806
respiratory burst (GO:0045730)	biological_process	P2	NCF2|SLAMF8|CD55|CYBA|MPO|CYBB|BCR|RAC2|SLC11A1|HCK|CLEC7A|NCF4	12	0.00171011
response to activity (GO:0014823)	biological_process	P2	CXCR4|CYBA|EDN1|ITGB3|SLC25A25|SRD5A1|PPARD|ITGA2|HIF1A|IL6|FOS|SELENON|AGT|GCLM|IL10|SLC38A2|GCLC	17	0.00171882
regulation of neutrophil migration (GO:1902622)	biological_process	P2	MYD88|CD74|SLAMF8|DPP4|C3AR1|RAC2|EDN1|C5AR1|NCKAP1L|CXCL8|BST1|JAM3|IL1R1	13	0.00185405
prostaglandin metabolic process (GO:0006693)	biological_process	P2	CD74|CES2|TBXAS1|CYP2S1|PRXL2B|ACOX1|EDN1|IL1B|TNFRSF1A|PTGR1|ANXA1|AKR1B1|PTGS1|PTGS2	14	0.00190887
prostanoid metabolic process (GO:0006692)	biological_process	P2	CD74|CES2|TBXAS1|CYP2S1|PRXL2B|ACOX1|EDN1|IL1B|TNFRSF1A|PTGR1|ANXA1|AKR1B1|PTGS1|PTGS2	14	0.00190887
gliogenesis (GO:0042063)	biological_process	P2	PRKCH|LYN|HEXB|TNFRSF21|GBA1|CXCR4|RTN4|STAT3|S100A9|P2RX4|MMP14|AREG|CLCF1|DRD1|IL6ST|TGFB2|IL1B|LIF|LAMB1|C5AR1|PTK2B|B4GALT5|ID2|IFNGR1|TLR2|DLX2|S100A8|DLX1|ANXA1|CERS2|TSPO|GAP43|CCL2|TGFB1|NR1D1|LDLR|IL6|CD9|VEGFC|TNFRSF1B|IL33|ADGRG1|RRAS|GPM6B|CDK5R2|DNER|TLR4|AKT1|SPINT1	49	0.00215505
positive regulation of ERBB signaling pathway (GO:1901186)	biological_process	P2	MMP9|RTN4|AREG|HBEGF|PLAUR|EREG|BTC|NEURL1|SHKBP1|AGT|EGF|RALA	12	0.00217986
plasma membrane invagination (GO:0099024)	biological_process	P2	SH3BP1|RAB31|THBS1|MSR1|SNX9|ABCA7|NCKAP1L|ITGA2|ITGB2|CD300A|F2RL1|C3|FCGR2B|XKR4|MARCO	15	0.00228138
labyrinthine layer development (GO:0060711)	biological_process	P2	SOCS3|CASP8|SPINT2|JUNB|CCN1|PLCD3|ADM|ST14|GRB2|IL10|FZD5|AKT1|SPINT1	13	0.00286089
integrated stress response signaling (GO:0140467)	biological_process	P2	HSPA5|PPP1R15A|BATF3|BATF|ATF4|ABCA7|CEBPB|JUNB|FOS|CEBPD|FOSL1|NFE2L3	12	0.00345355
superoxide anion generation (GO:0042554)	biological_process	P2	SH3PXD2B|ACP5|NCF2|CYBA|CYBB|EDN1|ITGB2|TGFB1|F2RL1|CLEC7A|NCF4|AGT	12	0.00345355
cell surface toll-like receptor signaling pathway (GO:0140895)	biological_process	P2	TNFAIP3|LYN|CYBA|LY96|TLR1|CD14|RIPK2|NR1D1|NR1H4|PIK3AP1|F2RL1|TLR6|TLR4	13	0.00350015
interleukin-17 production (GO:0032620)	biological_process	P2	MYD88|IL18|ARID5A|ARG2|OSM|NCKAP1L|SPHK1|ZBTB7B|TGFB1|NR1H4|IL6|TLR4|VSIR	13	0.00350015
negative regulation of production of molecular mediator of immune response (GO:0002701)	biological_process	P2	TMBIM6|ACP5|LILRB4|TGFB2|NLRX1|BCL6|TGFB1|IRAK3|FCGR2B|IL33|PARP3|HMOX1|IL10	13	0.00350015
regulation of interleukin-17 production (GO:0032660)	biological_process	P2	MYD88|IL18|ARID5A|ARG2|OSM|NCKAP1L|SPHK1|ZBTB7B|TGFB1|NR1H4|IL6|TLR4|VSIR	13	0.00350015
decidualization (GO:0046697)	biological_process	P2	LIF|PPARD|JUNB|SPP1|NDP|CYP27B1|CTSB|PTGS2|GJB2	9	0.00383463
negative regulation of T cell receptor signaling pathway (GO:0050860)	biological_process	P2	LILRB4|LAPTM5|LGALS3|PTPRJ|GBP1|EZR|CEACAM1|BTN2A2|DUSP3	9	0.00383463
vascular endothelial growth factor production (GO:0010573)	biological_process	P2	SULF2|ATF4|C3AR1|IL6ST|IL1B|C5AR1|HPSE|HIF1A|TGFB1|IL6|C3|CYP1B1|ADGRG1|PTGS2	14	0.00412785
leukocyte activation involved in inflammatory response (GO:0002269)	biological_process	P2	MYD88|TRAF3IP2|MMP8|CTSC|C5AR1|IFNGR1|TLR2|SPHK1|ITGB2|NR1D1|LDLR|IL6|IL33	13	0.00426931
cellular response to low-density lipoprotein particle stimulus (GO:0071404)	biological_process	P2	MYD88|NPC1|ITGB1|ITGB2|FCER1G|LDLR|CD9|TLR6|TLR4|AKT1	10	0.00469852
endoderm formation (GO:0001706)	biological_process	P2	MMP9|ITGA5|DUSP4|MMP8|MMP14|LAMB3|LAMB1|FN1|DUSP1|ITGA7|ITGB2|DUSP5|DKK1|GRB2	14	0.00491614
T cell apoptotic process (GO:0070231)	biological_process	P2	RIPK1|EFNA1|ARG2|CD274|BCL3|RIPK3|HIF1A|IDO1|FAS|LGALS3|BAK1|P2RX7|ST3GAL1|AKT1	14	0.00491614
amyloid-beta clearance (GO:0097242)	biological_process	P2	CYP51A1|MSR1|ABCA7|C5AR1|IFNGR1|ITGB2|LDLR|C3|HMGCR|CLTC|MARCO	11	0.00510684
positive regulation of epidermal growth factor receptor signaling pathway (GO:0045742)	biological_process	P2	MMP9|AREG|HBEGF|PLAUR|EREG|BTC|NEURL1|SHKBP1|AGT|EGF|RALA	11	0.00510684
positive regulation of cytokine production involved in inflammatory response (GO:1900017)	biological_process	P2	MYD88|STAT3|GBP5|IL17RA|HIF1A|IL6|CLEC7A|TLR6|TLR4	9	0.00511845
positive regulation of T cell cytokine production (GO:0002726)	biological_process	P2	IL18R1|IL18|ARID5A|CD55|IL1B|IL6|B2M|FZD5|IL1R1	9	0.00511845
intrinsic apoptotic signaling pathway in response to DNA damage by p53 class mediator (GO:0042771)	biological_process	P2	CD74|SHISA5|PHLDA3|DDIT4|IFI16|NUPR1|BCL3|RPS27L|CDKN1A|CD44|ZNF385A|DYRK2	12	0.00521126
regulation of T cell receptor signaling pathway (GO:0050856)	biological_process	P2	LILRB4|LAPTM5|LGALS3|CD300A|PTPRJ|NECTIN2|GBP1|EZR|CEACAM1|BTN2A2|RAB29|DUSP3	12	0.00521126
T-helper 17 type immune response (GO:0072538)	biological_process	P2	ARID5A|TRAF3IP2|EPHB2|BATF|STAT3|NFKBIZ|IL17RA|JUNB|ZBTB7B|IL6|CLEC7A|ZC3H12A	12	0.00521126
reactive oxygen species biosynthetic process (GO:1903409)	biological_process	P2	CYBA|MPO|CYBB|DUOXA1|ARG2|ACOX1|MMP8|MAOB|CTNS|CYP1A1|RAB27A|TLR6|DUOXA2|TLR4	14	0.0057686
response to lipoprotein particle (GO:0055094)	biological_process	P2	MYD88|NPC1|ITGB1|ITGB2|FCER1G|LDLR|CD9|TLR6|TLR4|AKT1	10	0.00590297
multicellular organismal response to stress (GO:0033555)	biological_process	P2	VWA1|DPP4|EPHB2|THBS1|P2RX4|SLC1A1|DRD1|AQP9|LYPD1|GRIK2|PDE8B|IDO1|TSPO|MAPK8IP2|SCN9A|SELENON|CAPN2|GCH1|AKT1	19	0.00592565
regulation of vascular endothelial growth factor production (GO:0010574)	biological_process	P2	SULF2|ATF4|C3AR1|IL6ST|IL1B|C5AR1|HPSE|HIF1A|TGFB1|IL6|C3|CYP1B1|PTGS2	13	0.00612299
regulation of T cell cytokine production (GO:0002724)	biological_process	P2	IL18R1|IL18|ARID5A|LILRB4|CD55|IL1B|IL6|TNFRSF1B|B2M|FZD5|IL1R1	11	0.00628043
T cell cytokine production (GO:0002369)	biological_process	P2	IL18R1|IL18|ARID5A|LILRB4|CD55|IL1B|IL6|TNFRSF1B|B2M|FZD5|IL1R1	11	0.00628043
embryonic placenta morphogenesis (GO:0060669)	biological_process	P2	SOCS3|SPINT2|CCN1|ADM|ST14|GRB2|IL10|FZD5|SPINT1	9	0.00665432
macrophage migration (GO:1905517)	biological_process	P2	SLAMF8|THBS1|BCR|P2RX4|MMP14|C3AR1|C5AR1|SAA1|CMKLR1|PTK2B|CNN2|LGALS3|CCL2|CD9	14	0.00678456
regulation of macrophage differentiation (GO:0045649)	biological_process	P2	RIPK1|TRIB1|CASP8|LIF|PF4|ID2|C1QC|TGFB1	8	0.00706775
membrane invagination (GO:0010324)	biological_process	P2	SH3BP1|RAB31|THBS1|MSR1|SNX9|ABCA7|NCKAP1L|ITGA2|ITGB2|CD300A|F2RL1|C3|FCGR2B|XKR4|MARCO	15	0.00722777
positive regulation of alpha-beta T cell differentiation (GO:0046638)	biological_process	P2	IL18|LILRB4|NFKBIZ|NCKAP1L|ANXA1|RIPK2|ZBTB7B|RUNX1|IL4R|PNP|SHB|RUNX3|ZBTB16	13	0.00722777
regulation of neutrophil chemotaxis (GO:0090022)	biological_process	P2	CD74|DPP4|C3AR1|RAC2|EDN1|C5AR1|NCKAP1L|CXCL8|BST1|JAM3	10	0.00738172
regulation of type 2 immune response (GO:0002828)	biological_process	P2	CD74|IL18|ARG2|ECM1|BCL6|ANXA1|IDO1|IL6|IL4R|IL33	10	0.00738172
vacuolar acidification (GO:0007035)	biological_process	P2	ATP6V0E2|ATP6V1D|SLC11A1|ATP6V0D1|ATP6V0D2|ATP6V1A|ATP6V0E1|ATP6V0B|TCIRG1|CLIC4	10	0.00738172
positive regulation of B cell proliferation (GO:0030890)	biological_process	P2	CD74|EPHB2|CLCF1|CD40|NCKAP1L|TFRC|BCL6|BST1|CDKN1A|TLR4|CD38|IRS2	12	0.00754106
response to progesterone (GO:0032570)	biological_process	P2	WBP2|THBS1|TGFB2|TLR2|TSPO|TGFB1|FOS|CYP1B1|FOSL1|CD38|GJB2	11	0.00763196
regulation of extracellular matrix organization (GO:1903053)	biological_process	P2	DPP4|FAP|ITGB3|TNFRSF1A|LAMB1|MELTF|TGFB1|LAMA1|LAMC1|RUNX1|IL6|TNFRSF1B|PHLDB2|AGT	14	0.00793635
postsynaptic specialization assembly (GO:0098698)	biological_process	P2	ABI3|PTK2B|ZDHHC12|GAP43|IL1RAP|CRK|C1QL3|C1QL2|SHANK3	9	0.00854685
regulation of oxidative stress-induced intrinsic apoptotic signaling pathway (GO:1902175)	biological_process	P2	GPX1|NOL3|HSPB1|HIF1A|PRKN|P4HB|VNN1|MCL1|AKT1	9	0.00854685
positive regulation of fibroblast proliferation (GO:0048146)	biological_process	P2	CD74|HRAS|ITGB3|LIF|FN1|EREG|S100A6|SPHK1|NGFR|CDKN1A|PDGFC|AGT|FOSL2	13	0.00857791
amino acid transmembrane transport (GO:0003333)	biological_process	P2	SLC1A3|SLC38A4|SLC7A14|SLC6A6|SLC1A1|UCP2|LRRC8A|ITGB1|SLC11A1|SLC25A22|SLC7A8|LRRC8C|SLC38A7|SLC25A13|SFXN3|RGS4|SLC43A2|SLC6A9|AGT|SLC38A2	20	0.00922421
aminoglycan catabolic process (GO:0006026)	biological_process	P2	HEXB|CHI3L2|FUCA1|LYVE1|TGFB1|CEMIP2|CHI3L1|CEMIP|CD44|GNS	10	0.00924082
intracellular sterol transport (GO:0032366)	biological_process	P2	NPC1|STAR|PIP4K2A|SYT7|LDLR|GRAMD1A|GRAMD1B|ANXA2|NPC2|STARD4	10	0.00924082
negative regulation of CD4-positive, alpha-beta T cell activation (GO:2000515)	biological_process	P2	ARG2|CD274|BCL6|ANXA1|ZBTB7B|RUNX1|IL4R|ZC3H12A|VSIR|RUNX3	10	0.00924082
regulation of cellular extravasation (GO:0002691)	biological_process	P2	BCR|CHST4|PTAFR|RIPK3|LYVE1|BST1|GCNT1|ICAM1|JAM3|IL1R1|CHST2	11	0.00934614
regulation of macrophage migration (GO:1905521)	biological_process	P2	SLAMF8|THBS1|BCR|P2RX4|MMP14|C3AR1|C5AR1|CMKLR1|PTK2B|CNN2|CD9	11	0.00934614
response to tumor cell (GO:0002347)	biological_process	P2	ABI3|HAVCR2|SPI1|CD274|LAPTM5|AHR|ADAM15|TGFB1|NECTIN2|TNFRSF10B|CEACAM1	11	0.00934614
lymphocyte chemotaxis (GO:0048247)	biological_process	P2	CCL22|TMEM102|CCL7|ADAM10|HSD3B7|CCL20|SAA1|PTK2B|CCL8|CCL2|CH25H|OXSR1|TNFSF14	13	0.0100484
negative regulation of mitochondrion organization (GO:0010823)	biological_process	P2	GPX1|TIGAR|NOL3|VAT1|BCL2L1|TFRC|TSPO|SLC35F6|BAK1|PRKN|AKT1|ACAA2|GCLC	13	0.0100484
maternal process involved in female pregnancy (GO:0060135)	biological_process	P2	CBS|APOL2|HAVCR2|ITGA3|LIF|PPARD|JUNB|SPP1|NDP|CYP27B1|CTSB|PTGS2|GJB2|AKT1	14	0.0108089
lipid export from cell (GO:0140353)	biological_process	P2	P2RX4|EDN1|IL1B|TSPO|NMB|SPP1|P2RX7|C1QTNF1|SELENOM|PTGS2|AGT|ABCC4	12	0.010852
regulation of acute inflammatory response (GO:0002673)	biological_process	P2	OSM|IL6ST|IL1B|C2CD4A|IL6|ALOX5AP|C3|FCGR2B|C2CD4B|PTGS2|CREB3L3|OSMR	12	0.010852
antigen processing and presentation of exogenous peptide antigen via MHC class II (GO:0019886)	biological_process	P2	CD74|CTSD|CTSL|FCER1G|IFI30|FCGR2B|CTSS|B2M|UNC93B1	9	0.0108752
regulation of collagen metabolic process (GO:0010712)	biological_process	P2	CCN2|SERPINF2|FAP|ITGB1|PPARD|ITGA2|TGFB1|RUNX1|IL6|VSIR|ERRFI1	11	0.0112471
regulation of T-helper cell differentiation (GO:0045622)	biological_process	P2	IL18|BATF|NFKBIZ|BCL6|ANXA1|JUNB|RIPK2|ZBTB7B|IL4R|SHB|ZC3H12A	11	0.0112471
antigen processing and presentation of peptide or polysaccharide antigen via MHC class II (GO:0002504)	biological_process	P2	CD74|THBS1|CTSD|CTSL|FCER1G|IFI30|FCGR2B|CTSS|B2M|UNC93B1	10	0.0112677
cellular response to lipoprotein particle stimulus (GO:0071402)	biological_process	P2	MYD88|NPC1|ITGB1|ITGB2|FCER1G|LDLR|CD9|TLR6|TLR4|AKT1	10	0.0112677
hyaluronan metabolic process (GO:0030212)	biological_process	P2	HEXB|HAS3|IL1B|LYVE1|TGFB1|CEMIP2|CEMIP|CD44|CLTC|EGF	10	0.0112677
maternal placenta development (GO:0001893)	biological_process	P2	LIF|PPARD|JUNB|SPP1|NDP|CYP27B1|CTSB|PTGS2|GJB2|AKT1	10	0.0112677
negative regulation of cell-matrix adhesion (GO:0001953)	biological_process	P2	THBS1|MMP14|ITGB1BP1|BCL6|ADAM15|PHLDB2|ARHGAP6|CORO1C|JAG1|SERPINE1	10	0.0112677
neutrophil mediated immunity (GO:0002446)	biological_process	P2	MYD88|TREM1|BCR|SPI1|PTAFR|ANXA3|CXCL6|ITGB2|IL6|F2RL1	10	0.0112677
cell surface pattern recognition receptor signaling pathway (GO:0002752)	biological_process	P2	TNFAIP3|LYN|CYBA|LY96|TLR1|CD14|RIPK2|NR1D1|NR1H4|PIK3AP1|F2RL1|TLR6|TLR4	13	0.0117622
positive regulation of response to cytokine stimulus (GO:0060760)	biological_process	P2	CD74|RIPK1|CXCR4|EDN1|LAPTM5|TLR2|CASP4|RIPK2|HIF1A|PARP9|PRKN|TLR4|CD300LF|IL1R1	14	0.0124069
regulation of biological process involved in symbiotic interaction (GO:0043903)	biological_process	P2	CD74|SMPD1|HS3ST5|CXCL8|TRIM38|CXCL6|CH25H|PTX3|F2RL1|P4HB|NECTIN2|FURIN|TRIM58|TRIM5	14	0.0124069
response to estrogen (GO:0043627)	biological_process	P2	ARID5A|WBP2|GBA1|ARSB|MMP14|HAPLN3|SRD5A1|KRT19|IL4R|ARPC1B|IGFBP2|CYP27B1|SLC34A2|HMOX1|TNFRSF11B	15	0.0127067
establishment of endothelial barrier (GO:0061028)	biological_process	P2	MYD88|IL1B|TNFRSF1A|HPSE|MSN|CLDN1|F2RL1|RDX|ICAM1|FASN|EZR|F11R	12	0.0127255
placenta blood vessel development (GO:0060674)	biological_process	P2	SOCS3|PKD2|JUNB|CCN1|PLCD3|FOSL1|FZD5|AKT1|SPINT1	9	0.0135527
regulation of epidermal growth factor-activated receptor activity (GO:0007176)	biological_process	P2	GPRC5A|AREG|HBEGF|EREG|SHC1|BTC|NEURL1|ERRFI1|EGF	9	0.0135527
epiboly involved in wound healing (GO:0090505)	biological_process	P2	LRG1|ITGA5|HBEGF|ITGB1|CCN1|CD151|TOR1A|PHLDB2|CD44|CEACAM1	10	0.0138769
wound healing, spreading of cells (GO:0044319)	biological_process	P2	LRG1|ITGA5|HBEGF|ITGB1|CCN1|CD151|TOR1A|PHLDB2|CD44|CEACAM1	10	0.0138769
regulation of membrane permeability (GO:0090559)	biological_process	P2	TMEM102|LAPTM4B|LAPTM5|BCL2L1|SLC35F6|BID|BAK1|HEBP2|SLC9A1|HEG1|PMAIP1|ACAA2|JAM3|GCLC|F11R	15	0.0144683
regulation of mitochondrial membrane potential (GO:0051881)	biological_process	P2	MLLT11|CTNS|UCP2|BCL2L1|TSPO|BID|BAK1|HEBP2|PRKN|P2RX7|BCO2|GCLM|PMAIP1|AKT1|GCLC	15	0.0144683
cellular response to glucose starvation (GO:0042149)	biological_process	P2	HSPA5|SH3GLB1|SESN2|CPEB4|ATF4|IFI16|UPP1|XBP1|PLIN3|ZC3H12A|PMAIP1|PLIN2	12	0.0150102
regulation of vascular permeability (GO:0043114)	biological_process	P2	BDKRB2|BCR|PTP4A3|OCLN|TACR2|C2CD4A|TGFB1|PTPRJ|ADM|C2CD4B|NPPB|CEACAM1	12	0.0150102
response to dexamethasone (GO:0071548)	biological_process	P2	GBA1|PAPPA|DDIT4|FBXO32|EDN1|SRD5A1|PTAFR|CLDN1|CYP1B1|ERRFI1|GJB2	11	0.0161767
intracellular iron ion homeostasis (GO:0006879)	biological_process	P2	SLC39A14|ATP13A2|CP|FTL|FTH1|LCN2|SLC11A1|ATP6V0D1|TFRC|HIF1A|ATP6V1A|HMOX1|SLC39A8|SLC11A2	14	0.0164555
intrinsic apoptotic signaling pathway in response to endoplasmic reticulum stress (GO:0070059)	biological_process	P2	TMBIM6|CHAC1|PPP1R15A|TRIB3|ATF4|XBP1|CASP4|CEBPB|BCL2L1|BAK1|PRKN|HERPUD1|TNFRSF10B|PMAIP1	14	0.0164555
positive regulation of oxidoreductase activity (GO:0051353)	biological_process	P2	CYBA|PPM1H|EDN1|IL1B|FDX1|PTK2B|RIPK3|HIF1A|COX17|CYP27B1|AGT|GCH1|AKT1|PDP1	14	0.0164555
positive regulation of blood vessel endothelial cell migration (GO:0043536)	biological_process	P2	HDAC9|TMSB4X|THBS1|P2RX4|HSPB1|CD40|MAP2K3|ANXA1|HIF1A|TGFB1|HDAC7|VEGFC|HMOX1|PTGS2|AKT1	15	0.0165401
epiboly (GO:0090504)	biological_process	P2	LRG1|ITGA5|HBEGF|ITGB1|CCN1|CD151|TOR1A|PHLDB2|CD44|CEACAM1	10	0.0168312
negative regulation of exocytosis (GO:0045920)	biological_process	P2	RAP1BL|BCR|SPI1|NCKAP1L|ANXA1|CD300A|PRKN|FCGR2B|HMOX1|CEACAM1	10	0.0168312
intracellular lipid transport (GO:0032365)	biological_process	P2	NPC1|STAR|PIP4K2A|GLTP|SYT7|LDLR|FABP3|GRAMD1A|GRAMD1B|ANXA2|NPC2|STARD4	12	0.0175792
neutral amino acid transport (GO:0015804)	biological_process	P2	SLC1A3|SLC38A4|SLC6A6|CTNS|SLC1A1|SLC7A8|SLC38A7|SLC25A13|SFXN3|RGS4|SLC43A2|SLC6A9|SLC38A2	13	0.0183789
positive regulation of myeloid leukocyte differentiation (GO:0002763)	biological_process	P2	CD74|RIPK1|TRIB1|CASP8|LIF|CCR1|PPARGC1B|PF4|ID2|EVI2B|TGFB1|RUNX1|FOS	13	0.0183789
cellular response to vascular endothelial growth factor stimulus (GO:0035924)	biological_process	P2	HSPB1|NRP2|CD63|PTP4A3|MAP2K3|MT1G|ITGB1BP1|ATP2B4|SPHK1|ANXA1|XDH|CADM4|VEGFC|MYO1C|AKT1	15	0.0186933
interleukin-10 production (GO:0032613)	biological_process	P2	TNFRSF21|LILRB4|STAT3|MMP8|CD274|BCL3|TLR2|IDO1|IL6|F2RL1|FCGR2B|CLEC7A|TLR4|VSIR	14	0.0186933
regulation of interleukin-10 production (GO:0032653)	biological_process	P2	TNFRSF21|LILRB4|STAT3|MMP8|CD274|BCL3|TLR2|IDO1|IL6|F2RL1|FCGR2B|CLEC7A|TLR4|VSIR	14	0.0186933
membrane protein ectodomain proteolysis (GO:0006509)	biological_process	P2	ADAM19|TIMP1|SNX9|ADAM10|IL1B|ADAM9|TNFRSF1B|P2RX7|FURIN|SPPL2A|IL10	11	0.0189677
postsynaptic specialization organization (GO:0099084)	biological_process	P2	ABI3|ITGB3|PTK2B|ZDHHC12|GAP43|IL1RAP|CRK|C1QL3|SYNGAP1|C1QL2|SHANK3	11	0.0189677
sarcomere organization (GO:0045214)	biological_process	P2	MYOZ2|TPM1|CSRP1|EDN1|ITGB1|KRT19|KRT8|CFL2|SYNPO2L|ANKRD1|FLNC	11	0.0189677
regulation of Notch signaling pathway (GO:0008593)	biological_process	P2	RITA1|CHAC1|STAT3|SLC35C1|MMP14|ADAM10|IL6ST|TGFB2|ITGB1BP1|MFNG|DLX2|DLX1|BCL6|BMP2K|NEURL1|AAK1|JAG1|AKT1	18	0.0189677
antigen processing and presentation of exogenous peptide antigen (GO:0002478)	biological_process	P2	CD74|CTSD|MFSD6|CTSL|FCER1G|IFI30|FCGR2B|CTSS|B2M|UNC93B1	10	0.0201305
regulation of T cell apoptotic process (GO:0070232)	biological_process	P2	EFNA1|ARG2|CD274|BCL3|RIPK3|HIF1A|IDO1|LGALS3|P2RX7|ST3GAL1	10	0.0201305
regulation of granulocyte chemotaxis (GO:0071622)	biological_process	P2	CD74|DPP4|THBS1|C3AR1|RAC2|EDN1|C5AR1|NCKAP1L|CMKLR1|CXCL8|BST1|JAM3	12	0.0204143
negative regulation of cell junction assembly (GO:1901889)	biological_process	P2	THBS1|MMP14|IL1B|TLR2|ITGB1BP1|DKK1|PHLDB2|ARHGAP6|CORO1C	9	0.020612
DNA damage response, signal transduction by p53 class mediator (GO:0030330)	biological_process	P2	CD74|SESN2|MDM2|BATF|BCL3|ZMPSTE24|RPS27L|PLK3|MSX1|ANKRD1|CDKN1A|PTTG1IP|CD44|ZNF385A|PMAIP1	15	0.0211029
lymphocyte homeostasis (GO:0002260)	biological_process	P2	TNFAIP3|CD74|LYN|TRAF3IP2|NCKAP1L|RIPK3|HIF1A|FAS|DOCK11|BAK1|P2RX7|TNFSF14|TCIRG1|PMAIP1|AKT1	15	0.0211029
microglial cell activation (GO:0001774)	biological_process	P2	MMP8|CTSC|C5AR1|IFNGR1|TLR2|SPHK1|ITGB2|NR1D1|LDLR|IL6|IL33	11	0.0223444
negative regulation of alpha-beta T cell activation (GO:0046636)	biological_process	P2	ARG2|CD274|BCL6|ANXA1|CD300A|ZBTB7B|RUNX1|IL4R|ZC3H12A|VSIR|RUNX3	11	0.0223444
regulation of postsynapse organization (GO:0099175)	biological_process	P2	ARC|ABI3|EFNA1|EPHB2|ADAM10|KIF1A|NRP2|LZTS3|NRCAM|PTK2B|HOMER1|IL1RAP|FCGR2B|PDLIM5|CFL1|ASAP1|AKT1|SHANK3	18	0.0235244
platelet aggregation (GO:0070527)	biological_process	P2	LYN|SH2B3|CSRP1|HSPB1|IL6ST|ITGB3|TYRO3|FERMT3|MYL9|IL6|PLEK|CD9|C1QTNF1|CEACAM1|F11R	15	0.0238044
regulation of hormone metabolic process (GO:0032350)	biological_process	P2	DKK3|DUOXA1|ZMPSTE24|PDE8B|HIF1A|PAX8|ADM|CYP27B1|RDH10|DUOXA2	10	0.0240585
regulation of transforming growth factor beta production (GO:0071634)	biological_process	P2	THBS1|SERPINF2|TGFB2|LAPTM4B|CD2AP|FN1|HIF1A|FURIN|PTGS2|LRRC32	10	0.0240585
membrane protein proteolysis (GO:0033619)	biological_process	P2	ADAM19|TIMP1|SNX9|ADAM10|IL1B|ADAM9|CTSH|TGFB1|TNFRSF1B|P2RX7|FURIN|SPPL2A|IL10	13	0.0241856
antigen processing and presentation of peptide antigen via MHC class II (GO:0002495)	biological_process	P2	CD74|CTSD|CTSL|FCER1G|IFI30|FCGR2B|CTSS|B2M|UNC93B1	9	0.0250077
negative regulation of protein localization to membrane (GO:1905476)	biological_process	P2	ABI3|LYPD1|ITGB1BP1|BCL2L1|TGFB1|MRAP|RHOQ|GBP1|CLTC	9	0.0250077
apoptotic cell clearance (GO:0043277)	biological_process	P2	THBS1|ABCA7|ITGB3|TYRO3|TGM2|ANXA1|CCL2|C3|XKR4|CD300LF|MARCO	11	0.0262278
modulation by host of viral process (GO:0044788)	biological_process	P2	ZDHHC9|IGF2R|CCL8|PTX3|PRKN|IFI27|FASN|CFL1|ZC3H12A|EEA1|RAB29	11	0.0262278
glial cell activation (GO:0061900)	biological_process	P2	MMP8|IL1B|CTSC|C5AR1|IFNGR1|TLR2|SPHK1|ITGB2|NR1D1|LDLR|IL6|IL33	12	0.027477
positive regulation of fat cell differentiation (GO:0045600)	biological_process	P2	ZFP36|XBP1|PPARD|CMKLR1|ID2|CEBPB|ZBTB7B|NOCT|PIM1|ZC3H12A|PTGS2|ZNF385A|ZBTB16|AKT1	14	0.0274838
response to fungus (GO:0009620)	biological_process	P2	MYD88|MPO|S100A9|COTL1|SPI1|IL17RA|S100A8|BAK1|CRK|SPON2|PTX3|GAPDH|CLEC7A|TLR4	14	0.0274838
positive regulation of smooth muscle cell migration (GO:0014911)	biological_process	P2	S100A11|ITGB3|FOXO4|ITGA2|P2RY6|DOCK4|CRK|CYP1B1|TLR4|AGT	10	0.0287692
postsynapse assembly (GO:0099068)	biological_process	P2	ABI3|EPHB2|PTK2B|ZDHHC12|GAP43|IL1RAP|CRK|C1QL3|C1QL2|SHANK3	10	0.0287692
protein targeting (GO:0006605)	biological_process	P2	ZDHHC7|TRAK2|AP1S3|HSPA5|HRAS|SH3GLB1|CDC37|ABLIM3|BHLHE40-AS1|MAN1A1|LAMP2|SCARB2|SLC1A1|USP9X|RAC2|ZDHHC18|LAPTM5|ZDHHC9|SDCBP|ITGB1BP1|RHOU|ZDHHC12|ITGB2|TSPO|ICMT|SORT1|BID|SEC61A1|MON1B|GNPTAB|PRKN|HERPUD1|CEMIP|KIF13B|MICALL1|VPS13D|MYO1C|NPEPPS|YWHAZ|ZDHHC24|FZD5|M6PR|CHP1|LTBP2|HOMER3	45	0.0290308
lipid storage (GO:0019915)	biological_process	P2	HEXB|PLA2G4C|GBA1|MSR1|IL1B|ITGB3|SOAT1|IL6|C3|PLIN3|RNF213|ZC3H12A|ENPP1|SQLE|STARD4|PLIN2	16	0.0290692
negative regulation of actin filament bundle assembly (GO:0032232)	biological_process	P2	S1PR1|TACSTD2|RHPN2|MET|PRKN|PHLDB2|ARHGAP6|SHANK3|F11R	9	0.0305114
negative regulation of extrinsic apoptotic signaling pathway in absence of ligand (GO:2001240)	biological_process	P2	RIPK1|STRADB|IL1B|UNC5B|PF4|BCL2L1|MAP2K5|MCL1|AKT1	9	0.0305114
negative regulation of signal transduction in absence of ligand (GO:1901099)	biological_process	P2	RIPK1|STRADB|IL1B|UNC5B|PF4|BCL2L1|MAP2K5|MCL1|AKT1	9	0.0305114
neuron death in response to oxidative stress (GO:0036475)	biological_process	P2	ATF4|TRPM2|SLC1A1|HIF1A|PRKN|TLR6|MCL1|TLR4|IL10	9	0.0305114
endodermal cell differentiation (GO:0035987)	biological_process	P2	MMP9|ITGA5|MMP8|MMP14|LAMB3|LAMB1|FN1|ITGA7|ITGB2|DKK1|GRB2	11	0.0306817
regulation of release of cytochrome c from mitochondria (GO:0090199)	biological_process	P2	MLLT11|MMP9|GPX1|NOL3|PLAUR|BCL2L1|BID|BAK1|PRKN|PMAIP1|AKT1	11	0.0306817
response to zinc ion (GO:0010043)	biological_process	P2	ATP13A2|LTA4H|KCNK3|P2RX4|MT2A|MT1G|S100A8|TSPO|MT1E|MT1F|P2RX7	11	0.0306817
negative regulation of leukocyte mediated immunity (GO:0002704)	biological_process	P2	HAVCR2|LILRB4|BCR|SPI1|NCKAP1L|AHR|BCL6|CD300A|TGFB1|CRK|FCGR2B|PARP3|HMOX1|CEACAM1	14	0.0309984
intracellular pH reduction (GO:0051452)	biological_process	P2	SLAMF8|ATP6V0E2|ATP6V1D|SLC11A1|ATP6V0D1|ATP6V0D2|ATP6V1A|ATP6V0E1|SLC9A7|ATP6V0B|TCIRG1|CLIC4	12	0.0314959
protein localization to cell junction (GO:1902414)	biological_process	P2	LAMTOR2|ZDHHC7|GRIN2A|HRAS|HSPB1|ADAM10|DLG5|DSP|HOMER1|ZDHHC12|GPC4|JAK1|GPC6|NECTIN1|C1QL3|HEG1|JAM3|C1QL2|F11R	19	0.0323758
regulation of defense response to virus (GO:0050688)	biological_process	P2	TNFAIP3|TRAF3IP2|HTRA1|IL1B|ZMPSTE24|NLRX1|TRIM38|CCDC92|PARP9|STAT1|F2RL1|IFNLR1|MICB|ZC3H12A|TRAF3	15	0.0333317
toll-like receptor 4 signaling pathway (GO:0034142)	biological_process	P2	TNFAIP3|LYN|LY96|CD14|RIPK2|NR1D1|NR1H4|PIK3AP1|F2RL1|TLR4	10	0.0333317
T cell migration (GO:0072678)	biological_process	P2	S1PR1|TMEM102|ADAM10|ITGB3|CCL20|ECM1|RIPK3|MSN|SPN|CCL2|CRK|OXSR1|TNFSF14|F11R	14	0.0347264
regulation of viral entry into host cell (GO:0046596)	biological_process	P2	CD74|SMPD1|HS3ST5|TRIM38|CH25H|PTX3|P4HB|NECTIN2|FURIN|TRIM58|TRIM5	11	0.0352403
response to amine (GO:0014075)	biological_process	P2	MYD88|GRIN2A|HDAC9|HSPA5|SLC1A1|DRD1|EDN1|RRM2B|ITGA2|NQO1|RGS4	11	0.0352403
visual learning (GO:0008542)	biological_process	P2	LRRN4|GRIN2A|ABCA7|CTNS|DRD1|ITGB1|NDRG4|PDE8B|HIF1A|SYNGAP1|HMGCR	11	0.0352403
cellular polysaccharide biosynthetic process (GO:0033692)	biological_process	P2	GBE1|NDST1|GYG2|HAS3|B3GNT4|CSGALNACT1|B4GALT5|GYS1|NR1D1|ENPP1|DYRK2|AKT1|IRS2	13	0.035592
response to fatty acid (GO:0070542)	biological_process	P2	SCD|TBXAS1|CCN2|UCP2|EDN1|PTAFR|TLR2|PCSK1|CLDN1|LDLR|NR1H4|ZC3H12A|PTGS2	13	0.035592
modulation by symbiont of entry into host (GO:0052372)	biological_process	P2	CD74|SMPD1|HS3ST5|CXCL8|TRIM38|CH25H|PTX3|P4HB|NECTIN2|FURIN|TRIM58|TRIM5	12	0.0357457
p38MAPK cascade (GO:0038066)	biological_process	P2	GADD45A|GADD45B|ZFP36|SASH1|IL1B|SPI1|MAP2K3|DUSP1|SPHK1|XDH|ZC3H12A|EZR	12	0.0357457
positive regulation of cytokine-mediated signaling pathway (GO:0001961)	biological_process	P2	CD74|RIPK1|CXCR4|EDN1|LAPTM5|CASP4|RIPK2|HIF1A|PARP9|PRKN|CD300LF|IL1R1	12	0.0357457
response to gamma radiation (GO:0010332)	biological_process	P2	HSPA5|HRAS|GPX1|TIGAR|MDM2|CYBA|CCL7|ZMPSTE24|BCL2L1|BAK1|DCUN1D3|CDKN1A	12	0.0357457
negative regulation of cytokine production involved in immune response (GO:0002719)	biological_process	P2	ACP5|LILRB4|TGFB2|NLRX1|BCL6|TGFB1|IRAK3|HMOX1|IL10	9	0.0359236
receptor metabolic process (GO:0043112)	biological_process	P2	SH3GLB1|ACHE|PHETA1|CTSD|USP9X|LAPTM5|TGFB1|LDLR|ECE1|FURIN|OPTN|ANXA2|EHD3|RAB29	14	0.0386629
negative regulation of type II interferon production (GO:0032689)	biological_process	P2	HAVCR2|LILRB4|CD274|LAPTM5|NR1H4|IL33|ZC3H12A|TLR4|VSIR|IL10	10	0.0386629
transforming growth factor beta production (GO:0071604)	biological_process	P2	THBS1|SERPINF2|TGFB2|LAPTM4B|CD2AP|FN1|HIF1A|FURIN|PTGS2|LRRC32	10	0.0386629
kidney development (GO:0001822)	biological_process	P2	TACSTD2|TRAF3IP2|MMP9|SDC1|GREM1|SULF2|PODXL|ARG2|DLG5|ITGA3|TGFB2|BASP1|CYP26A1|ITGB3|LIF|RRM2B|ZMPSTE24|CTSH|HS3ST3B1|PKD2|PAX8|STAT1|AKR1B1|SEC61A1|GCNT1|SDC4|MPV17|LAMA5|GPC3|HS3ST3A1|RDH10|FRAS1|PTPRO|DACT2|JAG1|AGT|GDF11|IRX3|CRLF1|ZBTB16|KIF26B|HEYL	42	0.0400308
cellular response to amino acid starvation (GO:0034198)	biological_process	P2	RRAGC|SH3GLB1|SESN2|ATF4|UCP2|FAS|MAP1LC3A|ATF3|CDKN1A|DAP|SLC38A2	11	0.0401782
selective autophagy (GO:0061912)	biological_process	P2	CERS1|CDC37|SESN2|TIGAR|GABARAPL1|CALR|LGALS8|HSPB8|SQSTM1|RIPK2|TGFB1|PRKN|MAP1LC3B|RNF213|VPS13D|OPTN|STBD1	17	0.0402725
negative regulation of small GTPase mediated signal transduction (GO:0051058)	biological_process	P2	SH3BP1|EPHB2|ITGA3|TGFB2|SPRY4|CD2AP|ITGB1|BCL6|MET|SYNGAP1|ARHGAP42|HEG1	12	0.0403502
L-alpha-amino acid transmembrane transport (GO:1902475)	biological_process	P2	SLC1A3|SLC38A4|SLC1A1|UCP2|ITGB1|SLC11A1|SLC25A22|SLC7A8|SLC38A7|SLC25A13|RGS4|SLC43A2|SLC6A9|AGT|SLC38A2	15	0.0410682
astrocyte differentiation (GO:0048708)	biological_process	P2	STAT3|S100A9|CLCF1|DRD1|IL6ST|IL1B|LIF|C5AR1|ID2|IFNGR1|S100A8|GAP43|NR1D1|LDLR|IL6|TLR4	16	0.0427377
striated muscle cell development (GO:0055002)	biological_process	P2	SDC1|MYOZ2|TPM1|CSRP1|EDN1|ITGB1|MYL9|KRT19|KRT8|CFL2|TMOD1|SYNPO2L|ANKRD1|FLNC	14	0.0428611
positive regulation of interleukin-12 production (GO:0032735)	biological_process	P2	IRF1|CD40|IRF5|LAPTM5|TLR2|RIPK2|IDO1|CLEC7A|TLR4|UNC93B1	10	0.0447637
positive regulation of epithelial to mesenchymal transition (GO:0010718)	biological_process	P2	LRG1|BCL9L|LOXL2|ZNF703|TGFB2|IL1B|SDCBP|TGFB1|IL6|CRB2|JAG1|GLIPR2	12	0.0453687
T cell mediated cytotoxicity (GO:0001913)	biological_process	P2	CTSC|NCKAP1L|RIPK3|CTSH|ULBP2|RAB27A|FCGR2B|P2RX7|NECTIN2|MICB|B2M|CEACAM1	12	0.0453687
lamellipodium organization (GO:0097581)	biological_process	P2	S1PR1|ENPP2|ABI3|CORO1B|ABLIM3|ACTR3|RAC2|ITGB1|ABLIM2|OCLN|ACTR2|RHOD|CTTN|CD44|CORO1C|PTPRO	16	0.0471795
cytokine production involved in inflammatory response (GO:0002534)	biological_process	P2	MYD88|SIRPA|LILRB4|EPHB2|STAT3|IL1R2|GBP5|IL17RA|HIF1A|IL6|CLEC7A|TLR6|ZC3H12A|TLR4	14	0.0479019
regulation of cytokine production involved in inflammatory response (GO:1900015)	biological_process	P2	MYD88|SIRPA|LILRB4|EPHB2|STAT3|IL1R2|GBP5|IL17RA|HIF1A|IL6|CLEC7A|TLR6|ZC3H12A|TLR4	14	0.0479019
negative regulation of lymphocyte apoptotic process (GO:0070229)	biological_process	P2	CD74|EFNA1|ARG2|BCL3|BCL6|HIF1A|IDO1|ST3GAL1|IRS2	9	0.049632
negative regulation of ossification (GO:0030279)	biological_process	P2	GREM1|RFLNA|ECM1|CCR1|PTK2B|HIF1A|DKK1|ENPP1|KREMEN1	9	0.049632
regulation of autophagy of mitochondrion (GO:1903146)	biological_process	P2	ATP13A2|CERS1|TIGAR|HIF1A|TSPO|PRKN|CTTN|VPS13D|FZD5	9	0.049632
regulation of DNA damage response, signal transduction by p53 class mediator (GO:0043516)	biological_process	P2	CD74|MDM2|ZMPSTE24|MSX1|ANKRD1|PTTG1IP|CD44|ZNF385A|PMAIP1	9	0.049632
hormone biosynthetic process (GO:0042446)	biological_process	P2	DKK3|SRD5A3|CYP17A1|FDX1|SRD5A1|HSD17B12|PDE8B|HIF1A|TSPO|HSD3B2|ADM|AKR1B1|CYP27B1	13	0.0499779
transmission of nerve impulse (GO:0019226)	biological_process	P2	S1PR1|GBA1|P2RX4|DRD1|FKBP1B|NRCAM|ITGA2|GRIK2|KCNMB4|TYMP|AGT|JAM3|SCN1B	13	0.0499779
regulation of defense response (GO:0031347)	biological_process	P2	MYD88|IRF1|TNFAIP3|ACP5|LYN|SLAMF8|IL18|SLC15A3|TRAF3IP2|HTRA1|MMP9|HAVCR2|GPX1|GBA1|SIRPA|CDC37|RIPK1|RASGRP1|SOCS3|RTN4|TMSB4X|EPHB2|CYBA|S100A9|NEAT1|RHBDF2|BCR|SIGLEC10|DUOXA1|ZFP36|ARG2|MMP8|IFI16|OSM|CASP8|NFKBIZ|LY96|TLR1|NUPR1|MNDA|CD40|LAMP1|IL6ST|MGLL|IL1B|GBP5|A2M|SPI1|CD14|REG3G|TNFRSF1A|IL17RA|C1QTNF12|TYRO3|VAMP8|ZDHHC18|CTSC|VSIG4|ZMPSTE24|SAA1|PPARD|ITGA2|NLRX1|TLR2|TLR8|EREG|TNIP…	135	1.06311e-13
regulation of biological quality (GO:0065008)	biological_process	P2	MYD88|S1PR1|TMBIM6|USP53|SLC39A14|DKK3|VGF|LYN|CALM1|ABCA3|TFPI2|CBS|SRD5A3|GRIN2A|NEDD4L|RAP1BL|ARC|PIEZO1|CHRNA6|TMEM102|MIDN|SLC1A3|ADM2|ATP13A2|TRPV2|TBXAS1|BORCS6|SYT12|MLLT11|TRAF3IP2|HRAS|CHRNA9|NHERF1|ABI3|SH3BP1|SWAP70|SH3GLB1|GPX1|GBA1|ATP6V1D|SYN1|CYP17A1|PPP1R15A|CDC37|ADCYAP1|ACHE|CYP2S1|DPP4|SH2B3|EFNA1|CDK16|CALR|BDKRB2|TPM1|RTN4|MDM2|TMSB4X|CD55|GLRX|EPHB2|ATP1B3|CYBA|THBS1|KCNK3|…	363	1.7364e-13
apoptotic signaling pathway (GO:0097190)	biological_process	P2	TMBIM6|TNFAIP3|CD74|TPD52L1|SHISA5|CHAC1|TMEM102|BCL2L10|MLLT11|HRAS|NHERF1|MMP9|GPX1|PPP1R15A|RIPK1|BDKRB2|TRIB3|MDM2|THBS1|PHLDA3|SIAH2|TNFRSF10C|S100A9|NOL3|ATF4|ITPRIP|DDIT4|P2RX4|IFI16|BCL2A1|STRADB|HSPB1|PEA15|CASP8|NFKBIZ|NUPR1|TGFB2|IL1B|PLAUR|SPI1|TNFRSF1A|XBP1|CTSC|RRM2B|UNC5B|BCL3|PPARD|PF4|TNFRSF12A|RIPK3|CTSH|RPS27L|CASP4|CEBPB|BCL2L1|S100A8|MSX1|CTSL|MAP2K5|KRT18|HIF1A|FAS|LGALS3|SL…	115	2.27678e-13
vesicle-mediated transport (GO:0016192)	biological_process	P2	MYD88|ENPP2|WASHC2A|IL15RA|NPC1|RTN3|SMPD1|LYN|NCF2|NEDD4L|SLC17A9|RAP1BL|ARC|DENND5A|AP1S3|ATP13A2|SYNGR2|SYT12|PLD1|HRAS|SH3BP1|SDC1|ARAP3|ATP6V1D|SYN1|SIRPA|ACHE|DPP4|RAB31|CDK16|RASGRP1|CALR|LILRB4|GREM1|BICD2|LOXL2|EPHB2|CYBA|THBS1|CAP1|PHETA1|MSR1|DNAJC6|AP5B1|SNX9|BCR|RAB32|ABCA7|DYSF|SCARB2|ARF3|SCAMP2|PIP4K2A|UNC13A|SLC1A1|CDC42SE1|RAC2|KIF1A|LEPROTL1|LAMP1|MCFD2|IL1B|SPTBN1|SPI1|ITGB3|A…	226	8.16921e-13
cellular developmental process (GO:0048869)	biological_process	P2	DNASE2|MYD88|IRF1|S1PR1|ENPP2|SH3PXD2B|IL15RA|UCHL1|RTN3|CD74|SLC39A14|PRKCH|ZDHHC7|LYN|SPOCK2|IL18R1|CD53|RITA1|GRIN2A|COL13A1|TRAK2|CHAC1|TACSTD2|NEDD4L|ARC|PIEZO1|HEXB|SLAMF8|HDAC9|FSTL3|DENND5A|IL18|SLC1A3|LRG1|NR1I3|ARID5A|TRPV2|HSPA5|TRAF3IP2|GADD45B|BCL9L|HTRA1|LTA4H|NHERF1|ABI3|SH3BP1|MMP9|SDC1|CYP24A1|KNDC1|GPX1|TNFRSF21|CRTAC1|GBA1|CORO1B|CTHRC1|CCN2|SYN1|RHOH|CSTA|TGFBI|RIPK1|ADCYAP1|T…	511	8.86397e-13
cell differentiation (GO:0030154)	biological_process	P2	DNASE2|MYD88|IRF1|S1PR1|SH3PXD2B|IL15RA|UCHL1|RTN3|CD74|SLC39A14|PRKCH|ZDHHC7|LYN|SPOCK2|IL18R1|CD53|RITA1|GRIN2A|COL13A1|TRAK2|CHAC1|TACSTD2|NEDD4L|ARC|PIEZO1|HEXB|SLAMF8|HDAC9|FSTL3|DENND5A|IL18|SLC1A3|LRG1|NR1I3|ARID5A|TRPV2|HSPA5|TRAF3IP2|GADD45B|BCL9L|HTRA1|LTA4H|NHERF1|ABI3|SH3BP1|MMP9|SDC1|CYP24A1|KNDC1|GPX1|TNFRSF21|CRTAC1|GBA1|CTHRC1|CCN2|SYN1|RHOH|CSTA|TGFBI|RIPK1|ADCYAP1|TCTA|ACHE|GPRI…	507	1.45611e-12
regulation of developmental process (GO:0050793)	biological_process	P2	IRF1|S1PR1|ENPP2|TNFAIP3|IL15RA|GADD45A|PALMD|CD74|PRKCH|LYN|SGMS2|SPOCK2|CD53|TACSTD2|NEDD4L|ARC|PIEZO1|HEXB|SLAMF8|HDAC9|FSTL3|IL18|LRG1|ADM2|TRPV2|BCL9L|NHERF1|ABI3|MMP9|KNDC1|TNFRSF21|CORO1B|CTHRC1|CCN2|RHOH|RIPK1|TCTA|NRG1|CXCR4|ITGA5|EFNA1|RASGRP1|TRIB1|CALR|LILRB4|TRIB3|TPM1|GREM1|SOCS3|RTN4|MDM2|LOXL2|EPHB2|RFLNA|THBS1|CCL7|CCM2|BATF|STAT3|HTATIP2|PAEP|SHROOM3|MAP1B|MSR1|SERPINF2|CYBB|ATF…	329	9.3762e-13
positive regulation of intracellular signal transduction (GO:1902533)	biological_process	P2	MYD88|GPR3|GADD45A|NEK6|CD74|CCL22|LAMTOR2|LYN|IL18R1|TPD52L1|SHISA5|IL18|RRAGC|TRAF3IP2|GADD45B|HRAS|NHERF1|HAVCR2|GPX1|CCN2|RIPK1|ADCYAP1|NRG1|EFNA1|RASGRP1|CALR|GREM1|RTN4|NDST1|THBS1|CCL7|IFIT5|S100A9|SERPINF2|ABCA7|P2RX4|MMP8|FZD7|OSM|CTNS|CASP8|IL11|SASH1|USP9X|NUPR1|GDF15|GPR137B|LITAF|CD40|DLG5|MYORG|HBEGF|LURAP1L|TGFB2|EDN1|IL1B|SPI1|TXN|ITGB3|ATP2C1|CD14|TNFRSF1A|LIF|C1QTNF12|LAPTM5|ITG…	162	1.00064e-12
regulation of cell population proliferation (GO:0042127)	biological_process	P2	MYD88|IRF1|S1PR1|TNFAIP3|SGPP2|CD74|PRKCH|LYN|S100A11|TACSTD2|IL18|LRG1|HRAS|HTRA1|NHERF1|MMP9|HAVCR2|GPX1|TNFRSF21|CTHRC1|CCN2|CXCL5|NRG1|DPP4|SH2B3|TRIB1|CALR|STRN|LILRB4|TPM1|GREM1|RTN4|MDM2|CD55|EPHB2|CYBA|SULF2|TIMP1|THBS1|STAT3|CD276|SERPINF2|NEAT1|ESRRA|ZFP36|ARG2|CAPNS1|IRF6|FZD7|OSM|AREG|JUND|IL11|PLAU|CLCF1|NUPR1|HAPLN3|RAC2|ADAM10|MNDA|CD40|NAMPT|DLG5|FTH1|ICOSLG|CSF2RB|FAP|IL6ST|NRP2|…	246	1.07146e-12
cell population proliferation (GO:0008283)	biological_process	P2	TACC2|MYD88|IRF1|S1PR1|TNFAIP3|UCHL1|SGPP2|CD74|PRKCH|LYN|S100A11|TACSTD2|IL18|LRG1|HRAS|HTRA1|NHERF1|MMP9|HAVCR2|GPX1|TNFRSF21|GBA1|CTHRC1|CCN2|CXCL5|TGFBI|NRG1|DPP4|SH2B3|RASGRP1|TRIB1|CALR|STRN|LILRB4|TPM1|GREM1|RTN4|NDST1|MDM2|LOXL2|CD55|EPHB2|CYBA|SULF2|TIMP1|THBS1|STAT3|CD276|SERPINF2|NEAT1|ESRRA|ZFP36|ARG2|CAPNS1|MMP14|IRF6|FZD7|OSM|AREG|JUND|NFKBIZ|IL11|PLAU|CLCF1|NUPR1|HAPLN3|RAC2|ADAM10…	278	1.13214e-12
response to abiotic stimulus (GO:0009628)	biological_process	P2	MYD88|IRF1|TMBIM6|GADD45A|USP53|LRRN4|VGF|SMPD1|LYN|CBS|GRIN2A|CCNG1|PIEZO1|SLC1A3|TRPV2|OPN1SW|HSPA5|CERS1|HSBP1L1|HRAS|CHRNA9|MMP9|GPX1|GBA1|CCN2|PLOD2|CXCR4|TIGAR|DPP4|CALR|BDKRB2|MDM2|LOXL2|CYBA|TIMP1|THBS1|CCL7|KCNK3|MPO|DDB2|MAP1B|CYBB|CPEB4|NOL3|ATF4|DDIT4|ARSB|ABCA7|MMP14|IFI16|JUND|CTNS|CASP8|TRPM2|PLAU|NR2F6|SLC1A1|DRD1|UCP2|CD40|CASP7|ICOSLG|TNFRSF8|TGFB2|EDN1|IL1B|ITPR2|TXN|ITGB3|CD14…	178	1.33425e-12
reactive oxygen species metabolic process (GO:0072593)	biological_process	P2	SH3PXD2B|GADD45A|ACP5|CBS|NCF2|HP|GPX1|CCN2|RIPK1|SESN2|TIGAR|STK17A|PXDN|CYBA|THBS1|MPO|CYBB|BCR|DDIT4|DUOXA1|ARG2|ACOX1|MMP8|MAOB|CTNS|SLC1A1|UCP2|RAC2|PRDX5|EDN1|PTK2B|RIPK3|CYP1A1|XDH|HIF1A|ITGB2|NQO1|TSPO|CCN1|TGFB1|BST1|F2RL1|PRKN|RAB27A|P2RX7|GPX3|BCO2|CLEC7A|TLR6|CYP1B1|MPV17|NCF4|ZC3H12A|CDKN1A|GRB2|DUOXA2|TLR4|AGT|GCH1|PMAIP1	60	1.93434e-12
negative regulation of intracellular signal transduction (GO:1902532)	biological_process	P2	TMBIM6|TNFAIP3|NPC1|UCHL1|CD74|SMPD1|LYN|CHRNA9|NHERF1|SH3BP1|MMP9|GPX1|GBA1|RHOH|SIRPA|RIPK1|SESN2|SH2B3|EFNA1|LILRB4|MYOZ2|DUSP4|BDKRB2|MDM2|TMSB4X|EPHB2|THBS1|PHLDA3|NOL3|DDIT4|ABCA7|HSPB1|CASP8|LITAF|DLG5|ITGA3|TGFB2|IL1B|PLAUR|SPI1|LIF|XBP1|DUSP6|SPRY4|RRM2B|CD2AP|ITGB1|MAP2K3|NLRX1|DUSP1|ITGB1BP1|TNIP1|ATP2B4|BCL2L1|BCL6|XDH|MET|HIF1A|CD300A|BID|DUSP5|PTPRJ|CARD19|NR1D1|HIPK3|STAT1|HDAC7|NR…	104	2.48989e-12
regulation of protein phosphorylation (GO:0001932)	biological_process	P2	ENPP2|TNFAIP3|GADD45A|UCHL1|CD74|SMPD1|LYN|CALM1|TPD52L1|CBS|ITLN1|CCNG1|TMEM102|IL18|SLCO3A1|GADD45B|HRAS|NHERF1|MMP9|KNDC1|GBA1|CCN2|SIRPA|CDC37|RIPK1|ADCYAP1|NRG1|SESN2|ITGA5|SH2B3|EFNA1|RASGRP1|TRIB1|LILRB4|BDKRB2|TRIB3|GREM1|SOCS3|GPRC5A|EPHB2|THBS1|SNX9|DDIT4|INPP5J|MAPRE3|STRADB|HSPB1|OSM|AREG|IL11|CLCF1|SASH1|SLC1A1|DRD1|GDF15|CD40|IL6ST|HBEGF|TGFB2|EDN1|IL1B|PLAUR|TXN|ITGB3|NIBAN1|TNFRSF…	165	1.15095e-10
protein phosphorylation (GO:0006468)	biological_process	P2	ENPP2|TNFAIP3|GADD45A|UCHL1|NEK6|CD74|PRKCH|SMPD1|LYN|CALM1|TPD52L1|CBS|ITLN1|CCNG1|TMEM102|IL18|ADM2|ATP13A2|SLCO3A1|GADD45B|HRAS|NHERF1|MMP9|KNDC1|GBA1|CCN2|SIRPA|CDC37|RIPK1|ADCYAP1|NRG1|SESN2|ITGA5|SH2B3|EFNA1|CDK16|RASGRP1|TRIB1|STK17A|LILRB4|BDKRB2|TRIB3|GREM1|SOCS3|GPRC5A|EPHB2|THBS1|HTATIP2|SNX9|BCR|DDIT4|INPP5J|MAPRE3|STRADB|HSPB1|OSM|AREG|ALPK3|IL11|CLCF1|SASH1|SLC1A1|DRD1|MAP3K6|GDF15|…	204	5.82523e-08
regulation of phosphate metabolic process (GO:0019220)	biological_process	P2	ENPP2|TNFAIP3|GADD45A|UCHL1|CD74|SMPD1|LYN|CALM1|ABCA3|TPD52L1|CBS|ITLN1|CCNG1|SLAMF8|TMEM102|IL18|MIDN|SLCO3A1|GADD45B|HRAS|NHERF1|MMP9|SWAP70|KNDC1|GBA1|CCN2|SIRPA|PPP1R15A|CDC37|RIPK1|ADCYAP1|NRG1|SESN2|ITGA5|TIGAR|SH2B3|EFNA1|RASGRP1|TRIB1|LILRB4|BDKRB2|TRIB3|GREM1|SOCS3|TMSB4X|GPRC5A|EPHB2|THBS1|STAT3|SNX9|DDIT4|INPP5J|MAPRE3|STRADB|HSPB1|FZD7|OSM|AREG|IL11|CLCF1|SASH1|PIP4K2A|SLC1A1|DRD1|NU…	202	2.99677e-12
regulation of phosphorus metabolic process (GO:0051174)	biological_process	P2	ENPP2|TNFAIP3|GADD45A|UCHL1|CD74|SMPD1|LYN|CALM1|ABCA3|TPD52L1|CBS|ITLN1|CCNG1|SLAMF8|TMEM102|IL18|MIDN|SLCO3A1|GADD45B|HRAS|NHERF1|MMP9|SWAP70|KNDC1|GBA1|CCN2|SIRPA|PPP1R15A|CDC37|RIPK1|ADCYAP1|NRG1|SESN2|ITGA5|TIGAR|SH2B3|EFNA1|RASGRP1|TRIB1|LILRB4|BDKRB2|TRIB3|GREM1|SOCS3|TMSB4X|GPRC5A|EPHB2|THBS1|STAT3|SNX9|DDIT4|INPP5J|MAPRE3|STRADB|HSPB1|FZD7|OSM|AREG|IL11|CLCF1|SASH1|PIP4K2A|SLC1A1|DRD1|NU…	202	3.20886e-12
regulation of phosphorylation (GO:0042325)	biological_process	P2	ENPP2|TNFAIP3|GADD45A|UCHL1|CD74|SMPD1|LYN|CALM1|TPD52L1|CBS|ITLN1|CCNG1|SLAMF8|TMEM102|IL18|MIDN|SLCO3A1|GADD45B|HRAS|NHERF1|MMP9|KNDC1|GBA1|CCN2|SIRPA|CDC37|RIPK1|ADCYAP1|NRG1|SESN2|ITGA5|TIGAR|SH2B3|EFNA1|RASGRP1|TRIB1|LILRB4|BDKRB2|TRIB3|GREM1|SOCS3|GPRC5A|EPHB2|THBS1|STAT3|SNX9|DDIT4|INPP5J|MAPRE3|STRADB|HSPB1|FZD7|OSM|AREG|IL11|CLCF1|SASH1|PIP4K2A|SLC1A1|DRD1|NUPR1|GDF15|CD40|IL6ST|HBEGF|TG…	181	4.94272e-11
phosphorylation (GO:0016310)	biological_process	P2	ENPP2|TNFAIP3|GADD45A|UCHL1|NEK6|CD74|PRKCH|SMPD1|LYN|SGMS2|CALM1|TPD52L1|CBS|ITLN1|CCNG1|SLAMF8|PFKFB3|TMEM102|IL18|MIDN|ADM2|ATP13A2|SLCO3A1|GUK1|GADD45B|HRAS|NHERF1|MMP9|KNDC1|GBA1|ADK|CCN2|SIRPA|CDC37|RIPK1|ADCYAP1|NRG1|SESN2|ITGA5|TIGAR|SH2B3|EFNA1|CDK16|RASGRP1|TRIB1|STK17A|LILRB4|BDKRB2|TRIB3|GREM1|SOCS3|PI4K2A|GPRC5A|EPHB2|THBS1|STAT3|HTATIP2|SNX9|BCR|DDIT4|ITPKC|INPP5J|MAPRE3|GK|ALDOC|ST…	239	2.45498e-09
regulation of protein modification process (GO:0031399)	biological_process	P2	ENPP2|TNFAIP3|GADD45A|UCHL1|CD74|SMPD1|LYN|CALM1|TPD52L1|CBS|ITLN1|CCNG1|TMEM102|IL18|ARID5A|HSPA5|SLCO3A1|GADD45B|HRAS|NHERF1|WBP2|MMP9|SWAP70|KNDC1|GBA1|CCN2|SIRPA|PPP1R15A|CDC37|RIPK1|ADCYAP1|NRG1|SESN2|ITGA5|SH2B3|EFNA1|RASGRP1|TRIB1|LILRB4|BDKRB2|TRIB3|GREM1|SOCS3|GPRC5A|EPHB2|THBS1|SIAH2|SNX9|DDIT4|INPP5J|MAPRE3|STRADB|HSPB1|OSM|AREG|IL11|CLCF1|SASH1|SLC1A1|DRD1|NUPR1|GDF15|CD40|IL6ST|HBEGF…	193	2.02325e-06
vasculature development (GO:0001944)	biological_process	P2	S1PR1|TNFAIP3|GADD45A|HDAC9|IL18|LRG1|ADM2|GPX1|CCN2|TGFBI|CXCR4|ITGA5|EFNA1|GREM1|PXDN|SOCS3|NDST1|MDM2|LOXL2|EPHB2|MCAM|THBS1|CCM2|STAT3|HTATIP2|MMP19|SERPINF2|CYBB|MMP14|HSPB1|C3AR1|CXCR3|CASP8|SASH1|SLC1A1|ADAM10|CD40|STIM1|FAP|NRP2|TGFB2|EDN1|IL1B|SPI1|ITGB3|FOXO4|LIF|XBP1|LGALS8|ITGB1|C5AR1|UNC5B|HPSE|ECM1|NRCAM|PF4|PTK2B|TNFRSF12A|FN1|ELK3|CTSH|CXCL8|AHR|ITGB1BP1|ANXA3|EREG|ATP2B4|PKD2|MAP…	133	1.34354e-11
tube morphogenesis (GO:0035239)	biological_process	P2	S1PR1|TNFAIP3|GADD45A|TACSTD2|HDAC9|IL18|LRG1|ADM2|GPX1|CTHRC1|CCN2|TGFBI|CXCR4|ITGA5|EFNA1|GREM1|PXDN|LOXL2|EPHB2|MCAM|THBS1|CCM2|STAT3|HTATIP2|MMP19|SERPINF2|CYBB|PODXL|MMP14|HSPB1|AREG|C3AR1|CXCR3|CASP8|SASH1|SLC1A1|CD40|STIM1|DLG5|FAP|NRP2|TGFB2|EDN1|IL1B|SPI1|ITGB3|FOXO4|XBP1|ITGB1|C5AR1|UNC5B|HPSE|ECM1|NRCAM|PF4|PTK2B|TNFRSF12A|FN1|ID2|ELK3|CTSH|CXCL8|HS3ST3B1|ITGB1BP1|ANXA3|EREG|ATP2B4|PKD…	146	8.51642e-11
angiogenesis (GO:0001525)	biological_process	P2	S1PR1|TNFAIP3|GADD45A|HDAC9|IL18|LRG1|ADM2|GPX1|CCN2|TGFBI|CXCR4|ITGA5|EFNA1|GREM1|PXDN|LOXL2|EPHB2|MCAM|THBS1|CCM2|STAT3|HTATIP2|MMP19|CYBB|MMP14|HSPB1|C3AR1|CXCR3|CASP8|SASH1|CD40|STIM1|FAP|NRP2|TGFB2|EDN1|IL1B|ITGB3|FOXO4|XBP1|ITGB1|C5AR1|UNC5B|HPSE|ECM1|NRCAM|PF4|PTK2B|TNFRSF12A|FN1|ELK3|CTSH|CXCL8|ITGB1BP1|ANXA3|EREG|ATP2B4|MAP2K5|PKM|SPHK1|ADAM15|ANXA1|HIF1A|SHC1|CCN1|CCL2|JAK1|STAT1|PLCD3|…	109	3.28307e-12
blood vessel morphogenesis (GO:0048514)	biological_process	P2	S1PR1|TNFAIP3|GADD45A|HDAC9|IL18|LRG1|ADM2|GPX1|CCN2|TGFBI|CXCR4|ITGA5|EFNA1|GREM1|PXDN|LOXL2|EPHB2|MCAM|THBS1|CCM2|STAT3|HTATIP2|MMP19|SERPINF2|CYBB|MMP14|HSPB1|C3AR1|CXCR3|CASP8|SASH1|SLC1A1|CD40|STIM1|FAP|NRP2|TGFB2|EDN1|IL1B|SPI1|ITGB3|FOXO4|XBP1|ITGB1|C5AR1|UNC5B|HPSE|ECM1|NRCAM|PF4|PTK2B|TNFRSF12A|FN1|ELK3|CTSH|CXCL8|ITGB1BP1|ANXA3|EREG|ATP2B4|PKD2|MAP2K5|PKM|SPHK1|ADAM15|ANXA1|JUNB|XDH|HIF…	120	6.70114e-12
blood vessel development (GO:0001568)	biological_process	P2	S1PR1|TNFAIP3|GADD45A|HDAC9|IL18|LRG1|ADM2|GPX1|CCN2|TGFBI|CXCR4|ITGA5|EFNA1|GREM1|PXDN|SOCS3|NDST1|MDM2|LOXL2|EPHB2|MCAM|THBS1|CCM2|STAT3|HTATIP2|MMP19|SERPINF2|CYBB|MMP14|HSPB1|C3AR1|CXCR3|CASP8|SASH1|SLC1A1|CD40|STIM1|FAP|NRP2|TGFB2|EDN1|IL1B|SPI1|ITGB3|FOXO4|XBP1|ITGB1|C5AR1|UNC5B|HPSE|ECM1|NRCAM|PF4|PTK2B|TNFRSF12A|FN1|ELK3|CTSH|CXCL8|AHR|ITGB1BP1|ANXA3|EREG|ATP2B4|PKD2|MAP2K5|PKM|SPHK1|ADAM…	128	3.1961e-11
tube development (GO:0035295)	biological_process	P2	S1PR1|TNFAIP3|GADD45A|ABCA3|TACSTD2|HDAC9|IL18|LRG1|ADM2|LTA4H|SDC1|GPX1|CTHRC1|CCN2|TGFBI|CXCR4|ITGA5|TIGAR|EFNA1|GREM1|PXDN|LOXL2|EPHB2|MCAM|THBS1|CCM2|STAT3|HTATIP2|MMP19|ADAMTS2|SERPINF2|CYBB|PODXL|ARG2|MMP14|HSPB1|AREG|C3AR1|CXCR3|CASP8|SASH1|SLC1A1|CD40|STIM1|DLG5|ITGA3|FAP|IL6ST|NRP2|TGFB2|EDN1|IL1B|SPI1|BASP1|ITGB3|FOXO4|CHRD|LIF|XBP1|ITGB1|C5AR1|UNC5B|HPSE|ECM1|NRCAM|PF4|PTK2B|TNFRSF12A|…	172	3.4699e-11
circulatory system development (GO:0072359)	biological_process	P2	S1PR1|TNFAIP3|SH3PXD2B|GADD45A|HDAC9|IL18|LRG1|ADM2|TRAF3IP2|GPX1|CCN2|TGFBI|NRG1|CXCR4|ITGA5|EFNA1|CALR|TPM1|GREM1|PXDN|SOCS3|RTN4|NDST1|MDM2|LOXL2|EPHB2|MCAM|THBS1|CCM2|STAT3|HTATIP2|MMP19|SERPINF2|CYBB|MMP14|HSPB1|FZD7|C3AR1|CXCR3|ALPK3|CASP8|SASH1|SLC1A1|ADAM10|CD40|STIM1|CASP7|ITGA3|FAP|NRP2|TGFB2|EDN1|IL1B|SPI1|DSP|BASP1|ITGB3|FOXO4|TNFRSF1A|LIF|XBP1|LGALS8|DUSP6|ITGB1|C5AR1|UNC5B|HPSE|ECM1…	176	1.60185e-10
response to lipid (GO:0033993)	biological_process	P2	MYD88|TNFAIP3|NPC1|SCD|ACP5|LYN|ABCA3|IL18|ARID5A|TBXAS1|WBP2|SDC1|HAVCR2|CYP24A1|GPX1|GBA1|CCN2|CXCL5|SIRPA|CCR5|TRIB1|CALR|CD55|EPHB2|CYBA|THBS1|MPO|STAT3|MAP1B|PAPPA|S100A9|CYBB|BCR|DDIT4|ESRRA|ZFP36|MAOB|FBXO32|FZD7|AREG|JUND|CASP8|NFKBIZ|LY96|SASH1|LITAF|UCP2|CSF2RB|ZNF703|TGFB2|EDN1|IL1B|A2M|SPI1|CYP26A1|CD14|FDX1|XBP1|SRD5A1|CD274|AQP3|SLC11A1|ADAM9|PPARD|PPARGC1B|PF4|MAP2K3|PTK2B|IGF2R|IT…	150	3.81064e-12
regulation of anatomical structure morphogenesis (GO:0022603)	biological_process	P2	ENPP2|TNFAIP3|GADD45A|PALMD|TACSTD2|NEDD4L|ARC|HEXB|LRG1|ADM2|TRPV2|BCL9L|NHERF1|ABI3|KNDC1|CORO1B|CTHRC1|CXCR4|ITGA5|EFNA1|TPM1|GREM1|RTN4|EPHB2|THBS1|CCL7|CCM2|STAT3|HTATIP2|SHROOM3|MAP1B|CYBB|BCR|HSPB1|SLITRK1|FGD6|FZD7|C3AR1|VAT1|SASH1|UNC13A|CDC42SE1|CD40|STIM1|KIF1A|CRABP2|TGFB2|EDN1|IL1B|ITGB3|FOXO4|LRRC4C|LIF|XBP1|NIN|LZTS3|ITGB1|C5AR1|ECM1|ZMPSTE24|PF4|PTK2B|FN1|SP6|CTSH|CXCL8|ANXA3|ATP2…	149	5.59715e-12
regulation of hydrolase activity (GO:0051336)	biological_process	P2	S1PR1|SERPINA3|TMBIM6|SLC39A14|CSTB|CCL22|LYN|CALM1|SPOCK2|TFPI2|GRIN2A|HDAC9|ATP13A2|BCL2L10|ABR|HRAS|SH3BP1|MMP9|GPX1|ARAP3|CCN2|CSTA|PPP1R15A|ADCYAP1|EFNA1|RASGRP1|TIMP1|THBS1|CCL7|STAT3|SIAH2|S100A9|SERPINF2|RHBDF2|NOL3|SNX9|BCR|SERPINB8|CTSD|IFI16|FGD6|SCARB2|CASP8|GMIP|SLC1A1|GPR137B|PI3|CD40|PRDX5|APLP2|TGFB2|A2M|PLAUR|SERPINA1|TDG|TBC1D4|WFDC8|LAPTM5|WFDC2|ITGB1|C5AR1|FKBP1B|NCKAP1L|CCL20…	154	6.04007e-12
actin cytoskeleton organization (GO:0030036)	biological_process	P2	S1PR1|WASHC2A|TACSTD2|RHPN2|HRAS|NHERF1|ABI3|SH3BP1|SWAP70|CORO1B|CCN2|RHOH|CALR|MYOZ2|TPM1|TMSB4X|RFLNA|CAP2|CAP1|SHROOM3|SERPINF2|SNX9|BCR|SSH1|CSRP1|FGD6|ACTR3|TRPM2|RAC2|COTL1|EDN1|SPTBN1|ITGB3|ATP2C1|SHROOM1|PARVG|CD2AP|ITGB1|NCKAP1L|LIMK2|ARHGDIA|PPARGC1B|SDCBP|PTK2B|MYO1D|ACTN4|PXN|ITGB1BP1|HSP90B1|TRIP10|CNN2|PDLIM1|RHOU|TMSB10|BCL6|ANXA1|PSTPIP2|ACTR2|MET|SHC1|SYNPO2|MYL9|CNN3|ACTN1|RHOD…	125	6.62754e-12
actin filament-based process (GO:0030029)	biological_process	P2	S1PR1|WASHC2A|TACSTD2|NEDD4L|RHPN2|HRAS|NHERF1|ABI3|SH3BP1|SWAP70|CORO1B|CCN2|RHOH|CALR|MYOZ2|TPM1|TMSB4X|RFLNA|CAP2|CAP1|SHROOM3|SERPINF2|SNX9|BCR|SSH1|CTNNA3|CSRP1|FGD6|ACTR3|TRPM2|RAC2|COTL1|EDN1|SPTBN1|DSP|ITGB3|ATP2C1|SHROOM1|PARVG|CD2AP|ITGB1|NCKAP1L|LIMK2|ARHGDIA|PPARGC1B|SDCBP|PTK2B|MYO1D|ACTN4|PXN|ITGB1BP1|HSP90B1|EPDR1|TRIP10|CNN2|PDLIM1|RHOU|TMSB10|BCL6|ANXA1|PSTPIP2|ACTR2|MET|RNF207|S…	133	5.36891e-11
regulation of cellular component organization (GO:0051128)	biological_process	P2	MYD88|S1PR1|ENPP2|WASHC2A|GPR3|NEK6|PRKCH|LAMTOR2|SMPD1|LYN|ABCA3|CD53|TACSTD2|NEDD4L|ARC|PIEZO1|TMEM102|DENND5A|IGFBP1|ATP13A2|TRPV2|RHPN2|HSPA5|PLD1|MLLT11|CERS1|HRAS|ABI3|SH3BP1|MMP9|SDC1|SWAP70|KNDC1|SH3GLB1|GPX1|PLEKHM2|GBA1|CORO1B|CCN2|ATF7IP2|PPP1R15A|NRG1|CXCR4|SESN2|TIGAR|DPP4|RAB31|EFNA1|CALR|TPM1|GREM1|BICD2|RTN4|TMSB4X|EPHB2|MIEN1|CYBA|THBS1|MAP1B|DNAJC6|S100A9|HAS3|SERPINF2|NOL3|SNX9…	312	7.35743e-12
response to organonitrogen compound (GO:0010243)	biological_process	P2	MYD88|TMBIM6|TNFAIP3|NPC1|SLC39A14|VGF|LAMTOR2|ZDHHC7|SMPD1|LYN|CBS|GRIN2A|CCNG1|RAP1BL|HDAC9|RRAGC|SLC1A3|IGFBP1|HSPA5|HRAS|LTA4H|NHERF1|MMP9|SDC1|GPX1|CCN2|ACHE|CXCR4|SESN2|RAB31|CALR|TRIB3|SOCS3|MDM2|EPHB2|CYBA|TIMP1|STAT3|MMP19|MAP1B|CYBB|CPEB4|ATF4|ESRRA|CTSD|SSH1|P2RX4|P2RY2|MAN1A1|PEA15|AREG|JUND|NFKBIZ|TRPM2|PIP4K2A|SLC1A1|DRD1|GDF15|UCP2|CASP7|LEPROTL1|AQP9|EDN1|IL1B|LYPD1|ITPR2|USP14|IT…	167	7.45382e-12
response to nitrogen compound (GO:1901698)	biological_process	P2	MYD88|TMBIM6|TNFAIP3|NPC1|SLC39A14|VGF|LAMTOR2|ZDHHC7|SMPD1|LYN|CBS|GRIN2A|CCNG1|RAP1BL|HDAC9|RRAGC|SLC1A3|IGFBP1|HSPA5|HRAS|LTA4H|NHERF1|MMP9|SDC1|GPX1|CCN2|ACHE|CXCR4|SESN2|RAB31|CALR|TRIB3|SOCS3|MDM2|EPHB2|CYBA|TIMP1|STAT3|MMP19|MAP1B|CYBB|CPEB4|ATF4|ESRRA|CTSD|SSH1|P2RX4|P2RY2|MAN1A1|PEA15|AREG|JUND|NFKBIZ|TRPM2|PIP4K2A|SLC1A1|DRD1|GDF15|UCP2|CASP7|LEPROTL1|AQP9|EDN1|IL1B|LYPD1|ITPR2|USP14|TX…	170	3.04219e-10
multicellular organismal process (GO:0032501)	biological_process	P2	TACC2|DNASE2|MYD88|IRF1|S1PR1|ENPP2|SERPINA3|TNFAIP3|SH3PXD2B|GPR3|IL15RA|GADD45A|NPC1|UCHL1|SCD|RTN3|CD74|USP53|SLC39A14|DKK3|CSTB|LRRN4|PRKCH|ACP5|VGF|SMPD1|LYN|SGMS2|CALM1|SPOCK2|ABCA3|DSC3|IL18R1|TFPI2|RITA1|CBS|GRIN2A|COL13A1|TRAK2|CHAC1|CCNG1|TACSTD2|NEDD4L|ARC|HEXB|APOL2|SLAMF8|PFKFB3|CHRNA6|HDAC9|FSTL3|PLA2G4C|DENND5A|IL18|SLC1A3|LRG1|IGFBP1|ADM2|NR1I3|ARID5A|TRPV2|OPN1SW|RHPN2|TBXAS1|CA1…	823	1.22596e-11
regulation of multicellular organismal development (GO:2000026)	biological_process	P2	IRF1|S1PR1|TNFAIP3|IL15RA|GADD45A|CD74|PRKCH|LYN|SGMS2|SLAMF8|FSTL3|IL18|LRG1|ADM2|TRPV2|MMP9|TNFRSF21|CCN2|RHOH|RIPK1|TCTA|CXCR4|ITGA5|EFNA1|RASGRP1|TRIB1|LILRB4|GREM1|RTN4|LOXL2|EPHB2|RFLNA|THBS1|CCM2|BATF|STAT3|HTATIP2|MAP1B|CYBB|ATF4|ESRRA|ZFP36|MMP14|HSPB1|SLITRK1|C3AR1|CASP8|NFKBIZ|CLCF1|SASH1|NUPR1|GPR137B|ADAM10|CD40|STIM1|DLG5|IL6ST|CRABP2|TGFB2|EDN1|IL1B|SPI1|BASP1|ITGB3|TDG|FOXO4|REG3G…	209	1.27688e-11
cellular response to abiotic stimulus (GO:0071214)	biological_process	P2	MYD88|IRF1|GADD45A|SMPD1|PIEZO1|OPN1SW|HSPA5|CERS1|HRAS|MMP9|CALR|BDKRB2|MDM2|CYBA|TIMP1|DDB2|ATF4|IFI16|CASP8|CD40|TNFRSF8|IL1B|ITGB3|TNFRSF1A|SPIDR|ZMPSTE24|ITGA2|PTAFR|TLR8|BCL2L1|PKD2|CNN2|FAS|TSPO|LRRC8C|BAK1|AKR1B1|SLC25A23|TNFRSF10A|OXSR1|SLC9A1|IL33|MMP1|TNFRSF10B|TNFSF14|LTBR|ANKRD1|TNKS1BP1|CDKN1A|GRB2|TLR4|PIEZO2|PTGS2|AGT|ERRFI1|SLC38A2|RDH11|CHP1|GCLC|F11R	60	6.15036e-06
cellular response to environmental stimulus (GO:0104004)	biological_process	P2	MYD88|IRF1|GADD45A|SMPD1|PIEZO1|OPN1SW|HSPA5|CERS1|HRAS|MMP9|CALR|BDKRB2|MDM2|CYBA|TIMP1|DDB2|ATF4|IFI16|CASP8|CD40|TNFRSF8|IL1B|ITGB3|TNFRSF1A|SPIDR|ZMPSTE24|ITGA2|PTAFR|TLR8|BCL2L1|PKD2|CNN2|FAS|TSPO|LRRC8C|BAK1|AKR1B1|SLC25A23|TNFRSF10A|OXSR1|SLC9A1|IL33|MMP1|TNFRSF10B|TNFSF14|LTBR|ANKRD1|TNKS1BP1|CDKN1A|GRB2|TLR4|PIEZO2|PTGS2|AGT|ERRFI1|SLC38A2|RDH11|CHP1|GCLC|F11R	60	6.15036e-06
monocarboxylic acid biosynthetic process (GO:0072330)	biological_process	P2	ACLY|SCD|CD74|STAR|TBXAS1|TRIB3|ALDH8A1|PRXL2B|ACOT4|ELOVL6|MGLL|CRABP2|DEGS1|EDN1|IL1B|HSD3B7|XBP1|RBP1|FADS3|HSD17B12|CYP1A1|ANXA1|ACADVL|IDO1|NR1D1|NR1H4|ELOVL7|ELOVL1|FADS2|SLC27A2|PTGS1|SDS|FASN|RDH10|ELOVL5|CEACAM1|PTGS2|FADS1|STARD4	39	0.000535807
terpenoid biosynthetic process (GO:0016114)	biological_process	P2	HMGCS1|ALDH8A1|CRABP2|RBP1|CYP1A1|FDPS|LSS|RDH10	8	0.00112626
fatty acid metabolic process (GO:0006631)	biological_process	P2	ACLY|SCD|CD74|CES2|PLA2G4C|TBXAS1|GPX1|ACAT2|PLA2G15|HAO2|SESN2|ACOT1|CYP2S1|TRIB3|PRXL2B|ACOX1|ACOT4|ELOVL6|MGLL|DEGS1|EDN1|IL1B|TNFRSF1A|XBP1|CROT|PPARD|PTGR1|NAAA|FADS3|HSD17B12|PNPLA3|CYP1A1|ANXA1|ACADVL|AKR1B1|MSMO1|ELOVL7|ASAH1|ELOVL1|PEDS1|ALOX5AP|FADS2|SLC27A2|C3|CYP4F11|PTGS1|CYP1B1|HSD17B4|FASN|ECHDC1|FABP3|ELOVL5|CEACAM1|PTGS2|AKT1|ACAA2|ALDH3A2|FADS1|IRS2	59	0.00119022
monocarboxylic acid metabolic process (GO:0032787)	biological_process	P2	ACLY|NPC1|SCD|CD74|CES2|HEXB|PLA2G4C|SLC1A3|STAR|TBXAS1|ACSS2|GPX1|ACAT2|PLA2G15|HAO2|SESN2|ACOT1|CYP2S1|TIGAR|TRIB3|STAT3|ALDH8A1|DDIT4|PRXL2B|ACOX1|ALDOC|NUPR1|ACOT4|ME2|UCP2|ELOVL6|MGLL|CRABP2|DEGS1|EDN1|IL1B|HSD3B7|CYP26A1|TNFRSF1A|XBP1|CROT|PGD|PPARD|PTGR1|IDH1|NAAA|RBP1|FADS3|HSD17B12|PKM|PNPLA3|CYP1A1|ANXA1|ACADVL|HIF1A|IDO1|VNN2|PGM1|NR1D1|PFKFB2|AKR1B1|GAPDH|MSMO1|NR1H4|ELOVL7|ASAH1|ELOV…	96	2.73701e-06
organic hydroxy compound biosynthetic process (GO:1901617)	biological_process	P2	ACLY|DKK3|SRD5A3|STAR|HMGCS1|ERG28|GBA1|CYP51A1|TM7SF2|ITPKC|SC5D|CTNS|TGFB2|HSD3B7|PTK2B|PTAFR|MVD|SPR|P2RY6|SPHK1|NR1D1|FDPS|CH25H|MSMO1|NR1H4|ASAH1|DHCR7|PLEK|SLC27A2|LSS|ALDH2|DHCR24|CYP27B1|HMGCR|IDI1|GCH1|ACAA2|SQLE|STARD4	39	0.00414773
alcohol metabolic process (GO:0006066)	biological_process	P2	ACLY|NPC1|SGPP2|DKK3|SMPD1|SRD5A3|APOL2|STAR|HMGCS1|ACSS2|GBA1|CYP51A1|TM7SF2|ITPKC|INPP5J|GK|SC5D|RETSAT|GDE1|FDX1|PPARD|PTK2B|PTAFR|MVD|SPR|IDH1|NAAA|CYP1A1|P2RY6|SPHK1|ACADVL|MOGAT2|SOAT1|FDPS|LDLR|AKR1B1|CH25H|MSMO1|NR1H4|ASAH1|DHCR7|PLEK|DHRS7|CYP1B1|LSS|ALDH2|DHCR24|CYP27B1|RDH10|SYNJ2|HMGCR|IDI1|LIMA1|GCH1|NPC2|RDH11|ACAA2|ALDH3A2|ALDH3B1|NFE2L1|SQLE|STARD4|ITPK1	63	1.22512e-05
steroid metabolic process (GO:0008202)	biological_process	P2	ACLY|NPC1|DKK3|SMPD1|SRD5A3|APOL2|STAR|HMGCS1|CYP24A1|ERG28|GBA1|CYP17A1|CYP51A1|TM7SF2|SC5D|HSD3B7|CYP26A1|FDX1|SRD5A1|PPARD|MVD|HSD17B12|CYP1A1|PDE8B|ACADVL|SOAT1|TSPO|HSD3B2|HSD17B14|NR1D1|FDPS|ADM|LDLR|AKR1B1|CH25H|SPP1|MSMO1|NR1H4|HSD11B1|ASAH1|DHCR7|SLC27A2|CYP1B1|LSS|HSD17B4|DHCR24|CYP27B1|HMGCR|IDI1|LIMA1|NPC2|ACAA2|YWHAH|NFE2L1|SQLE|STARD4	56	3.16996e-05
organic hydroxy compound metabolic process (GO:1901615)	biological_process	P2	ACLY|NPC1|SGPP2|DKK3|SMPD1|SRD5A3|GRIN2A|APOL2|STAR|HMGCS1|ACSS2|CYP24A1|ERG28|GBA1|TIGAR|CYP51A1|TM7SF2|ITPKC|INPP5J|DUOXA1|GK|MAOB|SC5D|CTNS|RETSAT|SLC1A1|DRD1|TGFB2|HSD3B7|CYP26A1|GDE1|FDX1|SRD5A1|PPARD|PTK2B|PTGR1|PTAFR|MVD|SPR|IDH1|NAAA|CYP1A1|P2RY6|SPHK1|ACADVL|MOGAT2|HIF1A|SOAT1|ITGB2|NQO1|NR1D1|PAX8|FDPS|PFKFB2|LDLR|AKR1B1|CH25H|MSMO1|NR1H4|ASAH1|DHCR7|PLEK|PRKN|SLC27A2|DHRS7|CYP1B1|LSS|A…	87	4.73523e-06
steroid biosynthetic process (GO:0006694)	biological_process	P2	ACLY|DKK3|SRD5A3|STAR|HMGCS1|ERG28|CYP17A1|CYP51A1|TM7SF2|SC5D|HSD3B7|FDX1|SRD5A1|MVD|HSD17B12|CYP1A1|PDE8B|TSPO|HSD3B2|NR1D1|FDPS|ADM|AKR1B1|CH25H|MSMO1|NR1H4|ASAH1|DHCR7|SLC27A2|LSS|DHCR24|CYP27B1|HMGCR|IDI1|ACAA2|SQLE|STARD4	37	1.84538e-05
oxoacid metabolic process (GO:0043436)	biological_process	P2	ACLY|TPST1|NPC1|SCD|CD74|CES2|MTHFD2|CBS|BHMT2|HEXB|PLA2G4C|SLC1A3|STAR|TBXAS1|ACSS2|LTA4H|GPX1|ACAT2|PLA2G15|BHMT|ADI1|PLOD2|GLS|HAO2|SESN2|ACOT1|CYP2S1|TIGAR|ALDH4A1|TRIB3|MPO|STAT3|ALDH8A1|ATF4|DDIT4|PRXL2B|ARG2|ACOX1|AARS1|ALDOC|CTNS|NUPR1|ACOT4|ME2|UCP2|MCCC2|ELOVL6|MGLL|CRABP2|DEGS1|GFPT2|EDN1|IL1B|TST|HSD3B7|SLC2A3|CYP26A1|TNFRSF1A|XBP1|CROT|PGD|CSGALNACT1|PPARD|PTGR1|IDH1|TLR2|NAAA|RBP1|A…	129	3.50099e-05
organic acid metabolic process (GO:0006082)	biological_process	P2	ACLY|TPST1|NPC1|SCD|CD74|CES2|MTHFD2|CBS|BHMT2|HEXB|PLA2G4C|SLC1A3|STAR|TBXAS1|ACSS2|LTA4H|GPX1|ACAT2|PLA2G15|BHMT|ADI1|PLOD2|GLS|HAO2|SESN2|ACOT1|CYP2S1|TIGAR|ALDH4A1|TRIB3|MPO|STAT3|ALDH8A1|ATF4|DDIT4|PRXL2B|ARG2|ACOX1|AARS1|ALDOC|CTNS|NUPR1|ACOT4|ME2|UCP2|MCCC2|ELOVL6|MGLL|CRABP2|DEGS1|GFPT2|EDN1|IL1B|TST|HSD3B7|SLC2A3|CYP26A1|TNFRSF1A|XBP1|CROT|PGD|CSGALNACT1|PPARD|PTGR1|IDH1|TLR2|NAAA|RBP1|A…	129	4.77225e-05
carboxylic acid metabolic process (GO:0019752)	biological_process	P2	ACLY|NPC1|SCD|CD74|CES2|MTHFD2|CBS|BHMT2|HEXB|PLA2G4C|SLC1A3|STAR|TBXAS1|ACSS2|LTA4H|GPX1|ACAT2|PLA2G15|BHMT|ADI1|PLOD2|GLS|HAO2|SESN2|ACOT1|CYP2S1|TIGAR|ALDH4A1|TRIB3|STAT3|ALDH8A1|ATF4|DDIT4|PRXL2B|ARG2|ACOX1|AARS1|ALDOC|CTNS|NUPR1|ACOT4|ME2|UCP2|MCCC2|ELOVL6|MGLL|CRABP2|DEGS1|GFPT2|EDN1|IL1B|TST|HSD3B7|SLC2A3|CYP26A1|TNFRSF1A|XBP1|CROT|PGD|CSGALNACT1|PPARD|PTGR1|IDH1|TLR2|NAAA|RBP1|ATP2B4|FADS…	125	6.89785e-05
carboxylic acid biosynthetic process (GO:0046394)	biological_process	P2	ACLY|SCD|CD74|CBS|BHMT2|SLC1A3|STAR|TBXAS1|LTA4H|BHMT|ADI1|PLOD2|GLS|TRIB3|ALDH8A1|PRXL2B|ACOT4|ELOVL6|MGLL|CRABP2|DEGS1|EDN1|IL1B|HSD3B7|XBP1|RBP1|ATP2B4|FADS3|HSD17B12|CYP1A1|ANXA1|ACADVL|IDO1|NR1D1|NR1H4|ELOVL7|ELOVL1|ALOX5AP|FADS2|SLC27A2|CYP4F11|PTGS1|SDS|FASN|RDH10|ELOVL5|CEACAM1|PTGS2|FADS1|STARD4	50	0.00208988
organic acid biosynthetic process (GO:0016053)	biological_process	P2	ACLY|SCD|CD74|CBS|BHMT2|SLC1A3|STAR|TBXAS1|LTA4H|BHMT|ADI1|PLOD2|GLS|TRIB3|ALDH8A1|PRXL2B|ACOT4|ELOVL6|MGLL|CRABP2|DEGS1|EDN1|IL1B|HSD3B7|XBP1|RBP1|ATP2B4|FADS3|HSD17B12|CYP1A1|ANXA1|ACADVL|IDO1|NR1D1|NR1H4|ELOVL7|ELOVL1|ALOX5AP|FADS2|SLC27A2|CYP4F11|PTGS1|SDS|FASN|RDH10|ELOVL5|CEACAM1|PTGS2|FADS1|STARD4	50	0.00255835
positive regulation of protein secretion (GO:0050714)	biological_process	P2	ATP13A2|ACHE|TRPM2|TGFB2|C1QTNF12|LRRC8A|CD2AP|ADAM9|PPARD|TLR2|PCSK1|TM7SF3|HIF1A|TGFB1|PFKFB2|NR1H4|F2RL1|VEGFC|P2RX7|ANKRD1|WLS|EZR|TLR4|CD38|IRS2	25	0.0158647
peptide hormone processing (GO:0016486)	biological_process	P2	DPP4|ADAM10|CTSL|PCSK1|ECE1|PLA2G7|P4HB|FURIN|CTSZ	9	0.049632
regulation of protein secretion (GO:0050708)	biological_process	P2	MIDN|ATP13A2|ACHE|CDK16|CYP51A1|RHBDF2|TRPM2|UCP2|TGFB2|IL1B|C1QTNF12|LRRC8A|CD2AP|FKBP1B|ADAM9|SAA1|PPARD|SLC25A22|TLR2|SYT7|PCSK1|DNAJC1|TM7SF3|HIF1A|TGFB1|NR1D1|PFKFB2|NR1H4|IL6|F2RL1|PRKN|VEGFC|P2RX7|ANKRD1|WLS|RAB11FIP1|HMGCR|TCIRG1|EZR|TLR4|CD38|IRS2	42	0.00390822
regulation of hormone secretion (GO:0046883)	biological_process	P2	MIDN|ADCYAP1|CDK16|OSM|TRPM2|IL11|UCP2|EDN1|IL1B|LIF|C1QTNF12|LRRC8A|VAMP8|FKBP1B|PPARD|SLC25A22|SYT7|TM7SF3|TACR2|ANXA1|HIF1A|TSPO|NMB|NR1D1|PAX8|PFKFB2|SPP1|NR1H4|IL6|F2RL1|PRKN|C1QTNF1|FOXL2|RAB11FIP1|TCIRG1|AGT|CD38|IRS2	38	0.00908196
entry into host (GO:0044409)	biological_process	P2	NPC1|CD74|SMPD1|SELPLG|CXCR4|ITGA5|CCR5|DPP4|CD55|CLDN6|SCARB2|LAMP1|ITGB3|HS3ST5|TYRO3|VAMP8|ITGB1|ITGA2|CXCL8|TRIM38|CTSL|TFRC|CLDN1|LDLR|CH25H|PTX3|NECTIN1|P4HB|NECTIN2|FURIN|TRIM58|ICAM1|TRIM5|CTSB|F11R	35	1.82478e-05
movement in host (GO:0044000)	biological_process	P2	NPC1|CD74|SMPD1|SELPLG|CXCR4|ITGA5|CCR5|DPP4|CD55|CLDN6|SCARB2|LAMP1|ITGB3|HS3ST5|TYRO3|VAMP8|ITGB1|ITGA2|CXCL8|TRIM38|CTSL|TFRC|CLDN1|LDLR|CH25H|PTX3|NECTIN1|P4HB|NECTIN2|FURIN|TRIM58|ICAM1|TRIM5|CTSB|F11R	35	0.000417419
biological process involved in interaction with host (GO:0051701)	biological_process	P2	NPC1|CD74|SMPD1|SELPLG|CXCR4|ITGA5|CCR5|DPP4|CD55|CLDN6|SCARB2|LAMP1|ITGB3|HS3ST5|TYRO3|VAMP8|ITGB1|ITGA2|CXCL8|TRIM38|BCL2L1|CTSL|TFRC|CLDN1|LDLR|CH25H|PTX3|NECTIN1|P4HB|NECTIN2|FURIN|TRIM58|ICAM1|TRIM5|CTSB|F11R	36	0.00156415
positive regulation of establishment of protein localization (GO:1904951)	biological_process	P2	ATP13A2|HRAS|SH3GLB1|ACHE|ABLIM3|TRPM2|RIPOR1|RAC2|TGFB2|IL1B|ATP2C1|C1QTNF12|LRRC8A|CD2AP|ADAM9|PTP4A3|PPARD|TLR2|ITGB1BP1|PLK3|PCSK1|RHOU|TM7SF3|HIF1A|ITGB2|TGFB1|PFKFB2|NR1H4|F2RL1|VEGFC|P2RX7|ANKRD1|WLS|CEMIP|ZC3H12A|MYO1C|EZR|NPEPPS|TLR4|PTGS2|CD38|FZD5|CHP1|IRS2|RAB29	45	0.0260334
positive regulation of protein transport (GO:0051222)	biological_process	P2	ATP13A2|HRAS|SH3GLB1|ACHE|ABLIM3|TRPM2|RIPOR1|RAC2|TGFB2|IL1B|ATP2C1|C1QTNF12|LRRC8A|CD2AP|ADAM9|PPARD|TLR2|ITGB1BP1|PLK3|PCSK1|RHOU|TM7SF3|HIF1A|ITGB2|TGFB1|PFKFB2|NR1H4|F2RL1|VEGFC|P2RX7|ANKRD1|WLS|CEMIP|ZC3H12A|MYO1C|EZR|NPEPPS|TLR4|PTGS2|CD38|FZD5|CHP1|IRS2|RAB29	44	0.0178923
regulation of establishment of protein localization (GO:0070201)	biological_process	P2	MIDN|ATP13A2|HRAS|SH3GLB1|ACHE|CDK16|ABLIM3|CYP51A1|RHBDF2|CTSD|TRPM2|SLC1A1|RIPOR1|UCP2|RAC2|TGFB2|IL1B|TXN|ATP2C1|C1QTNF12|LRRC8A|SPIDR|CD2AP|FKBP1B|ADAM9|PTP4A3|SAA1|PPARD|SLC25A22|TLR2|SYT7|UBE2J1|ITGB1BP1|PLK3|PCSK1|RHOU|DNAJC1|TM7SF3|HIF1A|ITGB2|TGFB1|NR1D1|PFKFB2|NR1H4|IL6|F2RL1|PRKN|VEGFC|IFI27|P2RX7|ANKRD1|WLS|CEMIP|ZC3H12A|RAB11FIP1|MYO1C|HMGCR|TCIRG1|EZR|NPEPPS|TLR4|PTGS2|CD38|FZD5|CHP…	68	0.0240585
protein secretion (GO:0009306)	biological_process	P2	TANGO2|VGF|MIDN|ATP13A2|ADCYAP1|ACHE|CDK16|CYP51A1|RHBDF2|TRPM2|STEAP3|UCP2|TGFB2|IL1B|C1QTNF12|LRRC8A|CD2AP|FKBP1B|ADAM9|SAA1|PPARD|SLC25A22|TLR2|SYT7|PCSK1|DNAJC1|TM7SF3|TACR2|ANXA1|HIF1A|TGFB1|PTPRN|NR1D1|PFKFB2|NR1H4|GNPTAB|IL6|PLEK|F2RL1|PRKN|VEGFC|P2RX7|ANKRD1|WLS|SCG2|RAB11FIP1|HMGCR|TCIRG1|EZR|TLR4|CD38|M6PR|LTBP2|IRS2	54	0.00254363
establishment of protein localization to extracellular region (GO:0035592)	biological_process	P2	TANGO2|VGF|MIDN|ATP13A2|ADCYAP1|ACHE|CDK16|CYP51A1|RHBDF2|TRPM2|STEAP3|UCP2|TGFB2|IL1B|C1QTNF12|LRRC8A|CD2AP|FKBP1B|ADAM9|SAA1|PPARD|SLC25A22|TLR2|SYT7|PCSK1|DNAJC1|TM7SF3|TACR2|ANXA1|HIF1A|TGFB1|PTPRN|NR1D1|PFKFB2|NR1H4|GNPTAB|IL6|PLEK|F2RL1|PRKN|VEGFC|P2RX7|ANKRD1|WLS|SCG2|RAB11FIP1|HMGCR|TCIRG1|EZR|TLR4|CD38|M6PR|LTBP2|IRS2	54	0.00269765
protein localization to extracellular region (GO:0071692)	biological_process	P2	TANGO2|VGF|MIDN|ATP13A2|ADCYAP1|ACHE|CDK16|CYP51A1|RHBDF2|TRPM2|STEAP3|UCP2|TGFB2|IL1B|C1QTNF12|LRRC8A|CD2AP|FKBP1B|ADAM9|SAA1|PPARD|SLC25A22|TLR2|SYT7|PCSK1|DNAJC1|TM7SF3|TACR2|ANXA1|HIF1A|TGFB1|PTPRN|NR1D1|PFKFB2|NR1H4|GNPTAB|IL6|PLEK|F2RL1|PRKN|VEGFC|P2RX7|ANKRD1|WLS|SCG2|RAB11FIP1|HMGCR|TCIRG1|EZR|TLR4|CD38|M6PR|LTBP2|IRS2	54	0.00438865
viral entry into host cell (GO:0046718)	biological_process	P2	NPC1|CD74|SMPD1|SELPLG|CXCR4|ITGA5|CCR5|DPP4|CD55|CLDN6|SCARB2|LAMP1|ITGB3|HS3ST5|TYRO3|VAMP8|ITGB1|ITGA2|TRIM38|CTSL|TFRC|CLDN1|LDLR|CH25H|PTX3|NECTIN1|P4HB|NECTIN2|FURIN|TRIM58|ICAM1|TRIM5|CTSB|F11R	34	1.78468e-05
biological process involved in symbiotic interaction (GO:0044403)	biological_process	P2	MYD88|NPC1|CD74|SMPD1|SELPLG|GPX1|CXCR4|ITGA5|CCR5|DPP4|TREM1|CD55|CLDN6|SCARB2|LAMP1|ITGB3|HS3ST5|TYRO3|VAMP8|ITGB1|ZDHHC9|PF4|IGF2R|ITGA2|FN1|CXCL8|TRIM38|CCL8|BCL2L1|CTSL|TFRC|CXCL6|CLDN1|LDLR|CH25H|PTX3|NECTIN1|GAPDH|F2RL1|PRKN|IFI27|P4HB|NECTIN2|FURIN|TRIM58|ICAM1|RAB9A|TRIM5|FASN|CFL1|ZC3H12A|CTSB|EEA1|RAB29|F11R	55	2.37809e-05
positive regulation of protein localization (GO:1903829)	biological_process	P2	PRKCH|ABHD17C|ATP13A2|HRAS|SH3GLB1|ACHE|SESN2|RTN4|EPHB2|ABLIM3|ABCA7|TRPM2|RIPOR1|GPR137B|RAC2|ITGA3|TGFB2|IL1B|SPTBN1|ATP2C1|LIF|C1QTNF12|LRRC8A|CD2AP|ITGB1|ADAM9|LIMK2|PTP4A3|PPARD|TLR2|ITGB1BP1|ATP2B4|PLK3|SQSTM1|PCSK1|TFRC|RHOU|TM7SF3|HIF1A|ITGB2|LGALS3|PARP9|MSN|TGFB1|PFKFB2|NGFR|NR1H4|F2RL1|PRKN|VEGFC|STAC|P2RX7|MGAT3|RDX|ANKRD1|WLS|CEMIP|ZC3H12A|MYO1C|EZR|NPEPPS|TLR4|PTGS2|CD38|FZD5|EGF|C…	71	0.000154354
positive regulation of secretion (GO:0051047)	biological_process	P2	ATP13A2|SDC1|ADCYAP1|ACHE|CYBA|P2RX4|P2RY2|TRPM2|LAMP1|TGFB2|EDN1|IL1B|C1QTNF12|XBP1|LRRC8A|VAMP8|CD2AP|ADAM9|PPARD|SDCBP|PTAFR|TLR2|SYT7|S100A8|PCSK1|TM7SF3|TACR2|HIF1A|ITGB2|NMB|TGFB1|PFKFB2|SPP1|NR1H4|F2RL1|VEGFC|IL4R|RAB27A|P2RX7|SDC4|C1QTNF1|RAB9A|ANKRD1|WLS|FOXL2|CDK5R2|EZR|NPPB|TLR4|AGT|ANXA2|CD38|IRS2	53	0.00016782
positive regulation of secretion by cell (GO:1903532)	biological_process	P2	ATP13A2|SDC1|ADCYAP1|ACHE|P2RX4|TRPM2|LAMP1|TGFB2|EDN1|IL1B|C1QTNF12|LRRC8A|VAMP8|CD2AP|ADAM9|PPARD|SDCBP|PTAFR|TLR2|SYT7|PCSK1|TM7SF3|TACR2|HIF1A|ITGB2|NMB|TGFB1|PFKFB2|SPP1|NR1H4|F2RL1|VEGFC|IL4R|RAB27A|P2RX7|SDC4|C1QTNF1|RAB9A|ANKRD1|WLS|FOXL2|CDK5R2|EZR|TLR4|AGT|ANXA2|CD38|IRS2	48	0.00047719
protein processing (GO:0016485)	biological_process	P2	ADAM19|GRIN2A|CHAC1|C1R|DPP4|THBS1|IL1R2|ADAMTS2|SERPINF2|NOL3|MMP14|IFI16|CASP8|PLAU|ADAM10|CASP7|PLAUR|ZMPSTE24|CTSH|BMP1|CASP4|CTSL|PCSK1|RIPK2|MELTF|BAK1|CPM|RUNX1|ECE1|C1RL|PLA2G7|P4HB|P2RX7|PERP|FURIN|CTSS|DHCR24|CTSZ|CAPN2|SERPINE1|VSIR|ANXA2	42	0.00104979
protein maturation (GO:0051604)	biological_process	P2	ADAM19|GRIN2A|CHAC1|C1R|DPP4|CALR|THBS1|IL1R2|ADAMTS2|SERPINF2|NOL3|MMP14|IFI16|CASP8|PLAU|ADAM10|CASP7|PLAUR|CIAO2A|FKBP1B|ZMPSTE24|CTSH|BMP1|CASP4|CTSL|PCSK1|RIPK2|MELTF|DNAJB11|BAK1|GALNT2|CPM|RUNX1|ECE1|C1RL|PLA2G7|P4HB|P2RX7|PERP|FURIN|CTSS|DHCR24|CTSZ|DUOXA2|CAPN2|SERPINE1|VSIR|ANXA2	48	0.00868803
viral process (GO:0016032)	biological_process	P2	NPC1|CD74|SMPD1|MGAT4B|SELPLG|CXCR4|ITGA5|CCR5|DPP4|CD55|IFIT5|APOBEC3D|ZFP36|IFI16|CLDN6|SCARB2|LAMP1|ITGB3|HS3ST5|TYRO3|VAMP8|ITGB1|ZDHHC9|MOGS|IGF2R|ITGA2|CXCL8|TNIP1|TRIM38|CCL8|BCL2L1|CTSL|TFRC|PARP9|CLDN1|CCL2|STAT1|LDLR|CH25H|MON1B|PTX3|NECTIN1|ZNFX1|PRKN|MX1|IFI27|P4HB|NECTIN2|FURIN|TRIM58|ICAM1|TRIM5|ST3GAL1|CFL1|ZC3H12A|CTSB|TMEM250|F11R	58	0.00946351
viral life cycle (GO:0019058)	biological_process	P2	NPC1|CD74|SMPD1|SELPLG|CXCR4|ITGA5|CCR5|DPP4|CD55|IFIT5|APOBEC3D|IFI16|CLDN6|SCARB2|LAMP1|ITGB3|HS3ST5|TYRO3|VAMP8|ITGB1|ITGA2|CXCL8|TNIP1|TRIM38|CCL8|CTSL|TFRC|CLDN1|CCL2|LDLR|CH25H|PTX3|NECTIN1|ZNFX1|PRKN|MX1|IFI27|P4HB|NECTIN2|FURIN|TRIM58|ICAM1|TRIM5|ZC3H12A|CTSB|F11R	46	0.0124518
hormone secretion (GO:0046879)	biological_process	P2	VGF|LYN|MIDN|ADCYAP1|CDK16|OSM|TRPM2|IL11|UCP2|EDN1|IL1B|LIF|C1QTNF12|LRRC8A|VAMP8|FKBP1B|PPARD|SLC25A22|SYT7|TM7SF3|TACR2|ANXA1|HIF1A|TSPO|NMB|PTPRN|NR1D1|PAX8|PFKFB2|ADM|SPP1|NR1H4|IL6|F2RL1|PRKN|C1QTNF1|FOXL2|RAB11FIP1|SELENOM|TCIRG1|AGT|CD38|IRS2	43	0.0207719
hormone transport (GO:0009914)	biological_process	P2	VGF|LYN|MIDN|ADCYAP1|CDK16|OSM|TRPM2|IL11|UCP2|EDN1|IL1B|LIF|C1QTNF12|LRRC8A|VAMP8|FKBP1B|PPARD|SLC25A22|SYT7|TM7SF3|TACR2|ANXA1|SLC7A8|HIF1A|TSPO|NMB|PTPRN|NR1D1|PAX8|PFKFB2|ADM|SPP1|NR1H4|IL6|F2RL1|PRKN|C1QTNF1|FOXL2|RAB11FIP1|SELENOM|TCIRG1|AGT|CD38|IRS2	44	0.0221181
regulation of protein transport (GO:0051223)	biological_process	P2	MIDN|ATP13A2|HRAS|SH3GLB1|ACHE|CDK16|ABLIM3|CYP51A1|RHBDF2|TRPM2|SLC1A1|RIPOR1|UCP2|RAC2|TGFB2|IL1B|TXN|ATP2C1|C1QTNF12|LRRC8A|CD2AP|FKBP1B|ADAM9|SAA1|PPARD|SLC25A22|TLR2|SYT7|UBE2J1|ITGB1BP1|PLK3|PCSK1|RHOU|DNAJC1|TM7SF3|HIF1A|ITGB2|TGFB1|NR1D1|PFKFB2|NR1H4|IL6|F2RL1|PRKN|VEGFC|IFI27|P2RX7|ANKRD1|WLS|CEMIP|ZC3H12A|RAB11FIP1|MYO1C|HMGCR|TCIRG1|EZR|NPEPPS|TLR4|PTGS2|CD38|FZD5|CHP1|DNAJA1|IRS2|RAB29	65	0.0272646
signal release (GO:0023061)	biological_process	P2	VGF|LYN|RAP1BL|CHRNA6|MIDN|SYT12|SYN1|ADCYAP1|CDK16|MYOF|DYSF|P2RX4|MAOB|OSM|TRPM2|IL11|UNC13A|UCP2|EDN1|IL1B|LIF|C1QTNF12|LRRC8A|VAMP8|FKBP1B|PPARD|SLC25A22|SYT7|FGF20|TM7SF3|TACR2|ANXA1|HIF1A|TSPO|NMB|PTPRN|NR1D1|PAX8|PFKFB2|ADM|SPP1|KCNMB4|NR1H4|IL6|F2RL1|PRKN|P2RX7|C1QTNF1|WLS|FOXL2|SNPH|RAB11FIP1|SELENOM|TCIRG1|PTGS2|AGT|ABCC4|CD38|SLC38A2|SYT17|IRS2	61	0.0323758
animal organ development (GO:0048513)	biological_process	P2	TACC2|MYD88|S1PR1|TNFAIP3|SH3PXD2B|RTN3|SLC39A14|DKK3|PRKCH|ACP5|VGF|SGMS2|CALM1|ABCA3|ADAM19|CBS|GRIN2A|COL13A1|CCNG1|TACSTD2|PFKFB3|HDAC9|IL18|LRG1|ARID5A|HSPA5|TRAF3IP2|HRAS|BCL9L|CHRNA9|HTRA1|LTA4H|NHERF1|MMP9|SDC1|KNDC1|GPX1|GBA1|CTHRC1|CCN2|CSTA|TGFBI|ACHE|NRG1|CXCR4|NFASC|ETV7|SH2B3|EFNA1|CALR|MYOZ2|TPM1|GREM1|PXDN|SOCS3|RTN4|NDST1|MDM2|MDFI|LOXL2|EPHB2|RFLNA|SULF2|TIMP1|CCM2|KCNK3|STAT3|M…	382	1.68908e-11
regulation of adaptive immune response based on somatic recombination of immune receptors built from immunoglobulin superfamily domains (GO:0002822)	biological_process	P2	TNFAIP3|IL18R1|IL18|ARID5A|HAVCR2|LILRB4|CD55|EPHB2|BATF|NFKBIZ|CLCF1|CD40|IL1B|CD274|SLC11A1|NCKAP1L|RIPK3|AHR|TFRC|BCL6|ANXA1|JUNB|RIPK2|ZBTB7B|ULBP2|TGFB1|IL6|IL4R|TNFRSF1B|C3|FCGR2B|IL33|P2RX7|CLEC7A|NECTIN2|PARP3|MICB|B2M|ZC3H12A|CEACAM1|IL10|FZD5|IL1R1	43	4.14952e-07
regulation of immune effector process (GO:0002697)	biological_process	P2	MYD88|TMBIM6|CD74|ACP5|LYN|IL18R1|SLAMF8|IL18|ARID5A|HAVCR2|RASGRP1|LILRB4|CD55|EPHB2|BATF|BCR|NFKBIZ|CLCF1|LITAF|RAC2|CD40|LAMP1|TGFB2|IL1B|A2M|SPI1|XBP1|VAMP8|LAPTM5|CD59|NCKAP1L|VSIG4|PTAFR|NLRX1|RIPK3|AHR|UBE2J1|TFRC|BCL6|CXCL6|ANXA1|JUNB|RIPK2|ITGB2|LGALS3|CD300A|ZBTB7B|ULBP2|TGFB1|PTPRJ|ADGRE2|CRK|SPON2|IL6|F2RL1|IL4R|IRAK3|TNFRSF1B|C3|FCGR2B|IL33|P2RX7|CLEC7A|NECTIN2|PARP3|ICAM1|SHB|MICB|B…	77	6.42159e-10
lymphocyte mediated immunity (GO:0002449)	biological_process	P2	MYD88|CD74|IL18R1|IL18|C1R|ARID5A|TRAF3IP2|HAVCR2|SWAP70|PLEKHM2|SLAMF7|RASGRP1|LILRB4|C1QB|CD55|BATF|BTN3A2|NFKBIZ|CLCF1|CD40|LAMP1|CSF2RB|IL1B|CTSC|NCKAP1L|BCL3|RIPK3|CTSH|TLR8|AHR|TFRC|BCL6|C1QC|ULBP2|TGFB1|CRK|FCER1G|IL6|RAB27A|C1RL|TNFRSF1B|C3|FCGR2B|P2RX7|NECTIN2|PARP3|MICB|B2M|TCIRG1|JAG1|CEACAM1|UNC93B1|IL10|FCGR3A|FZD5|IL1R1	56	2.64791e-06
production of molecular mediator of immune response (GO:0002440)	biological_process	P2	MYD88|TMBIM6|CD74|ACP5|IL18R1|IL18|ARID5A|TRAF3IP2|SWAP70|LILRB4|TREM1|CD55|EPHB2|BATF|NFKBIZ|CLCF1|LITAF|CD40|TGFB2|IL1B|XBP1|LAPTM5|NLRX1|UBE2J1|TFRC|BCL6|RIPK2|TGFB1|SPON2|IL6|F2RL1|IL4R|IRAK3|TNFRSF1B|FCGR2B|IL33|P2RX7|CLEC7A|PARP3|SAMHD1|B2M|HMOX1|TLR4|LACC1|IL10|FZD5|IL1R1	47	0.00908196
adaptive immune response based on somatic recombination of immune receptors built from immunoglobulin superfamily domains (GO:0002460)	biological_process	P2	MYD88|TNFAIP3|CD74|IL18R1|IL18|C1R|ARID5A|TRAF3IP2|HRAS|HAVCR2|SWAP70|LILRB4|C1QB|CD55|EPHB2|BATF|STAT3|BTN3A2|NFKBIZ|CLCF1|CD40|CSF2RB|IL1B|IL17RA|CD274|CTSC|SLC11A1|NCKAP1L|BCL3|RIPK3|CTSH|TLR8|AHR|TFRC|BCL6|ANXA1|JUNB|RIPK2|C1QC|SPN|ZBTB7B|KLHL6|ULBP2|TGFB1|FCER1G|IL6|IL4R|RAB27A|C1RL|TNFRSF1B|C3|FCGR2B|IL33|P2RX7|CLEC7A|NECTIN2|PARP3|MICB|B2M|ZC3H12A|TCIRG1|TLR4|JAG1|CEACAM1|UNC93B1|IL10|FCGR…	70	1.70569e-11
leukocyte mediated immunity (GO:0002443)	biological_process	P2	MYD88|CD74|LYN|IL18R1|IL18|C1R|ARID5A|TRAF3IP2|HAVCR2|SWAP70|PLEKHM2|SLAMF7|RASGRP1|LILRB4|C1QB|TREM1|CD55|BATF|BTN3A2|BCR|NFKBIZ|CLCF1|RAC2|CD40|LAMP1|CSF2RB|IL1B|SPI1|VAMP8|CTSC|NCKAP1L|BCL3|PTAFR|RIPK3|CTSH|TLR8|AHR|ANXA3|TFRC|BCL6|CXCL6|C1QC|ITGB2|CD300A|ULBP2|TGFB1|ADGRE2|CRK|FCER1G|SPON2|IL6|F2RL1|IL4R|RAB27A|C1RL|TNFRSF1B|C3|FCGR2B|P2RX7|CLEC7A|NECTIN2|PARP3|ICAM1|MICB|B2M|TCIRG1|HMOX1|TLR…	75	2.02859e-08
regulation of adaptive immune response (GO:0002819)	biological_process	P2	IRF1|TNFAIP3|IL18R1|IL18|ARID5A|HAVCR2|LILRB4|CD55|EPHB2|BATF|NFKBIZ|CLCF1|CD40|IL6ST|IL1B|CD274|SLC11A1|NCKAP1L|RIPK3|AHR|TFRC|BCL6|ANXA1|JUNB|RIPK2|ZBTB7B|ULBP2|TGFB1|IL6|IL4R|TNFRSF1B|C3|FCGR2B|IL33|P2RX7|CLEC7A|NECTIN2|PARP3|MICB|B2M|ZC3H12A|CEACAM1|SAMSN1|IL10|FZD5|IL1R1	46	1.89273e-07
regulation of production of molecular mediator of immune response (GO:0002700)	biological_process	P2	MYD88|TMBIM6|CD74|ACP5|IL18R1|IL18|ARID5A|LILRB4|CD55|EPHB2|CLCF1|LITAF|CD40|TGFB2|IL1B|XBP1|LAPTM5|NLRX1|UBE2J1|TFRC|BCL6|RIPK2|TGFB1|SPON2|IL6|F2RL1|IL4R|IRAK3|TNFRSF1B|FCGR2B|IL33|P2RX7|CLEC7A|PARP3|B2M|HMOX1|TLR4|LACC1|IL10|FZD5|IL1R1	41	3.62273e-06
immune effector process (GO:0002252)	biological_process	P2	MYD88|TMBIM6|CD74|ACP5|LYN|IL18R1|SLAMF8|IL18|C1R|ARID5A|TRAF3IP2|HAVCR2|SWAP70|PLEKHM2|SLAMF7|RASGRP1|LILRB4|C1QB|TREM1|CD55|EPHB2|BATF|MPO|STAT3|BTN3A2|BCR|DYSF|NFKBIZ|CLCF1|LITAF|RAC2|CD40|LAMP1|CSF2RB|TGFB2|IL1B|A2M|SPI1|XBP1|VAMP8|LAPTM5|CD59|CTSC|SLC11A1|NCKAP1L|VSIG4|BCL3|PTK2B|PTAFR|NLRX1|RIPK3|CTSH|TLR8|AHR|UBE2J1|ANXA3|MFNG|TFRC|BCL6|CXCL6|ANXA1|JUNB|RIPK2|C1QC|ITGB2|LGALS3|CD300A|SPN|Z…	111	2.26884e-10
regulation of leukocyte mediated immunity (GO:0002703)	biological_process	P2	LYN|IL18R1|IL18|ARID5A|HAVCR2|RASGRP1|LILRB4|CD55|BCR|CLCF1|RAC2|CD40|LAMP1|IL1B|SPI1|VAMP8|NCKAP1L|PTAFR|RIPK3|AHR|TFRC|BCL6|CXCL6|ITGB2|CD300A|ULBP2|TGFB1|ADGRE2|CRK|IL6|F2RL1|IL4R|TNFRSF1B|C3|FCGR2B|P2RX7|CLEC7A|NECTIN2|PARP3|ICAM1|MICB|B2M|HMOX1|TLR4|CEACAM1|IL10|FZD5|IL1R1	48	6.0268e-06
positive regulation of adaptive immune response based on somatic recombination of immune receptors built from immunoglobulin superfamily domains (GO:0002824)	biological_process	P2	IL18R1|IL18|ARID5A|CD55|NFKBIZ|CLCF1|CD40|IL1B|CD274|SLC11A1|TFRC|RIPK2|ULBP2|TGFB1|IL6|C3|P2RX7|CLEC7A|NECTIN2|MICB|B2M|FZD5|IL1R1	23	0.00721193
positive regulation of immune effector process (GO:0002699)	biological_process	P2	MYD88|CD74|LYN|IL18R1|IL18|ARID5A|RASGRP1|CD55|EPHB2|NFKBIZ|CLCF1|RAC2|CD40|LAMP1|IL1B|SPI1|XBP1|VAMP8|LAPTM5|PTAFR|TFRC|ANXA1|RIPK2|ITGB2|CD300A|ULBP2|TGFB1|PTPRJ|ADGRE2|SPON2|IL6|F2RL1|IL4R|C3|IL33|P2RX7|CLEC7A|NECTIN2|SHB|MICB|B2M|HMOX1|TLR4|LACC1|IL10|FZD5|IL1R1	47	0.000124728
adaptive immune response (GO:0002250)	biological_process	P2	MYD88|IRF1|TNFAIP3|CD74|LYN|IL18R1|IL18|C1R|ARID5A|TRAF3IP2|HRAS|HAVCR2|SWAP70|TNFRSF21|SLAMF7|LILRB4|C1QB|TREM1|CD55|EPHB2|BATF|STAT3|BTN3A2|SIGLEC10|ARG2|NFKBIZ|CLCF1|CD40|ICOSLG|CSF2RB|IL6ST|IL1B|IL17RA|CD274|CTSC|SLC11A1|NCKAP1L|BCL3|PTK2B|RIPK3|CTSH|TLR8|AHR|CTSL|TFRC|BCL6|ANXA1|JUNB|RIPK2|C1QC|SPN|ZBTB7B|KLHL6|ULBP2|TGFB1|FCER1G|IL6|IL4R|RAB27A|C1RL|TNFRSF1B|C3|FCGR2B|IL33|P2RX7|CLEC7A|NECT…	86	0.00350015
positive regulation of cell death (GO:0010942)	biological_process	P2	GADD45A|SMPD1|LYN|TPD52L1|GRIN2A|HP|HTRA4|MLLT11|GADD45B|HTRA1|NHERF1|MMP9|CCN2|RIPK1|TIGAR|STK17A|THBS1|PHLDA3|HTATIP2|TNFRSF10C|S100A9|ATF4|DDIT4|CTSD|SLC6A6|BCL2A1|PEA15|CASP8|TRPM2|NUPR1|UCP2|MNDA|CD40|FAP|TNFRSF8|TGFB2|IRF5|TNFRSF1A|DUSP6|CD274|LAPTM5|CTSC|ITGB1|IGF2R|ADAMTSL4|TNFRSF12A|RIPK3|CTSH|SQSTM1|S100A8|MSX1|CTSL|TGM2|BCL6|ANXA1|RIPK2|IDO1|ITGB2|FAS|NQO1|TSPO|CCN1|BID|CCL2|BAK1|PHLDA…	110	2.0171e-11
positive regulation of programmed cell death (GO:0043068)	biological_process	P2	GADD45A|SMPD1|LYN|TPD52L1|GRIN2A|HTRA4|MLLT11|GADD45B|HTRA1|NHERF1|MMP9|RIPK1|TIGAR|STK17A|THBS1|PHLDA3|HTATIP2|TNFRSF10C|S100A9|ATF4|CTSD|BCL2A1|PEA15|CASP8|NUPR1|MNDA|CD40|FAP|TNFRSF8|TGFB2|IRF5|TNFRSF1A|DUSP6|CD274|LAPTM5|CTSC|ITGB1|IGF2R|ADAMTSL4|TNFRSF12A|RIPK3|CTSH|SQSTM1|S100A8|MSX1|CTSL|TGM2|BCL6|ANXA1|RIPK2|IDO1|FAS|NQO1|TSPO|CCN1|BID|CCL2|BAK1|PHLDA2|ADM|NGFR|DCUN1D3|TNFRSF10A|IL6|PDIA3…	97	7.15545e-10
positive regulation of apoptotic process (GO:0043065)	biological_process	P2	GADD45A|SMPD1|LYN|TPD52L1|GRIN2A|HTRA4|MLLT11|GADD45B|HTRA1|NHERF1|MMP9|RIPK1|TIGAR|STK17A|THBS1|PHLDA3|TNFRSF10C|S100A9|ATF4|CTSD|BCL2A1|PEA15|CASP8|NUPR1|MNDA|CD40|FAP|TNFRSF8|TGFB2|IRF5|TNFRSF1A|DUSP6|CD274|CTSC|ITGB1|IGF2R|ADAMTSL4|TNFRSF12A|RIPK3|CTSH|SQSTM1|S100A8|MSX1|CTSL|TGM2|BCL6|ANXA1|RIPK2|IDO1|FAS|NQO1|TSPO|CCN1|BID|CCL2|BAK1|PHLDA2|ADM|NGFR|DCUN1D3|TNFRSF10A|IL6|PDIA3|SLC9A1|NEURL1|…	93	2.9605e-09
cell development (GO:0048468)	biological_process	P2	DNASE2|MYD88|IRF1|IL15RA|UCHL1|CD74|PRKCH|LYN|IL18R1|NEDD4L|ARC|HEXB|SLAMF8|HDAC9|FSTL3|DENND5A|IL18|SLC1A3|TRPV2|HSPA5|TRAF3IP2|NHERF1|ABI3|MMP9|SDC1|KNDC1|GPX1|TNFRSF21|CRTAC1|GBA1|CTHRC1|SYN1|RHOH|RIPK1|ADCYAP1|TCTA|ACHE|GPRIN3|NRG1|CXCR4|PSME4|NFASC|TIGAR|SH2B3|EFNA1|CDK16|RASGRP1|TRIB1|NYAP2|STRN|LILRB4|MYOZ2|TPM1|RTN4|BATF3|EPHB2|RFLNA|SULF2|CCM2|BATF|STAT3|PAEP|MAP1B|S100A9|ATF4|BCR|ESRRA|…	343	3.46555e-11
response to oxidative stress (GO:0006979)	biological_process	P2	TNFAIP3|HP|ATP13A2|MMP9|SDC1|GPX1|SIRPA|RIPK1|SESN2|SRXN1|CYB5B|TPM1|PXDN|MPO|NOL3|ATF4|MMP14|HSPB1|AREG|TRPM2|SLC1A1|UCP2|PRDX5|EDN1|TXN|RRM2B|FKBP1B|ADAM9|PPARGC1B|PTK2B|RIPK3|IDH1|PXN|PLK3|PKD2|PDLIM1|SPHK1|ANXA1|MET|HIF1A|NQO1|BAK1|TOR1A|PTPRN|CRK|STAT1|NDUFS8|IL6|OXSR1|PRKN|FOS|ATOX1|MAP1LC3A|PON2|P4HB|GPX3|VNN1|MGAT3|TXNRD2|PTGS1|TLR6|MPV17L2|CYP1B1|MPV17|DHCR24|MCL1|MGST1|MICB|ZC3H12A|FOSL…	84	9.40286e-11
response to reactive oxygen species (GO:0000302)	biological_process	P2	TNFAIP3|HP|MMP9|SDC1|GPX1|SIRPA|RIPK1|SESN2|TPM1|MPO|AREG|TRPM2|UCP2|PRDX5|EDN1|TXN|FKBP1B|ADAM9|PPARGC1B|PTK2B|RIPK3|PXN|PLK3|PKD2|SPHK1|ANXA1|MET|HIF1A|NQO1|BAK1|PTPRN|CRK|STAT1|IL6|FOS|MAP1LC3A|TXNRD2|MPV17L2|CYP1B1|MPV17|FOSL1|HMOX1|CAPN2|IL10|GCH1|AKT1	46	3.74026e-08
cellular response to chemical stress (GO:0062197)	biological_process	P2	TNFAIP3|ATP13A2|MMP9|GPX1|SIRPA|RIPK1|SESN2|SRXN1|BDKRB2|TPM1|MPO|NOL3|ATF4|HSPB1|TRPM2|SLC1A1|PRDX5|EDN1|TXN|PPARGC1B|RIPK3|PXN|PKD2|SPHK1|ANXA1|MET|HIF1A|FAS|NQO1|TSPO|LRRC8C|AKR1B1|SLC25A23|IL6|OXSR1|PRKN|FOS|MAP1LC3A|P4HB|VNN1|MGAT3|TLR6|MPV17L2|CYP1B1|MPV17|MCL1|MGST1|ZC3H12A|HMOX1|TLR4|SELENON|PTGS2|ERRFI1|IL10|GCH1|GJB2|AKT1|ALDH3B1|DNAJA1	59	1.72764e-05
cellular response to oxidative stress (GO:0034599)	biological_process	P2	TNFAIP3|ATP13A2|MMP9|GPX1|SIRPA|RIPK1|SESN2|SRXN1|TPM1|MPO|NOL3|ATF4|HSPB1|TRPM2|SLC1A1|PRDX5|EDN1|TXN|PPARGC1B|RIPK3|PXN|PKD2|SPHK1|ANXA1|MET|HIF1A|NQO1|IL6|PRKN|FOS|MAP1LC3A|P4HB|VNN1|MGAT3|TLR6|MPV17L2|CYP1B1|MPV17|MCL1|MGST1|ZC3H12A|HMOX1|TLR4|SELENON|IL10|GCH1|GJB2|AKT1|ALDH3B1	49	0.000106209
response to metal ion (GO:0010038)	biological_process	P2	NPC1|SMPD1|CALM1|ATP13A2|HSPA5|SYT12|LTA4H|MMP9|SDC1|TIGAR|CALR|LOXL2|THBS1|KCNK3|CYBB|ATF4|ITPKC|P2RX4|MAOB|JUND|CASP8|TRPM2|SLC1A1|STIM1|MT2A|EDN1|CD14|AQP3|ADAM9|PTK2B|MT1G|SYT7|MT1DP|HOMER1|PKD2|S100A8|PCSK1|TFRC|CYP1A1|JUNB|HIF1A|NQO1|TSPO|CLDN1|S100A16|SLC25A13|SLC25A23|KCNMB4|MT1E|MT1F|PRKN|FOS|ALOX5AP|MAP1LC3A|IGFBP2|P2RX7|B2M|TCIRG1|HMOX1|PTGS2|ANXA11|CLIC4|AKT1|SLC39A8|SYT17|TNFRSF11B|S…	68	2.00302e-07
response to inorganic substance (GO:0010035)	biological_process	P2	TNFAIP3|NPC1|SMPD1|CALM1|HP|ATP13A2|HSPA5|SYT12|LTA4H|MMP9|SDC1|GPX1|SIRPA|RIPK1|TIGAR|CALR|LOXL2|THBS1|KCNK3|MPO|MAP1B|CYBB|ATF4|ITPKC|P2RX4|MAOB|AREG|JUND|CASP8|TRPM2|SLC1A1|UCP2|STIM1|MT2A|EDN1|TXN|CD14|SPIDR|AQP3|FKBP1B|ADAM9|PTK2B|MT1G|RIPK3|SYT7|MT1DP|ATP2B4|HOMER1|PKD2|S100A8|PCSK1|TFRC|CYP1A1|SPHK1|ANXA1|JUNB|MET|HIF1A|NQO1|TSPO|CLDN1|S100A16|BAK1|KRT8|SLC25A13|CRK|STAT1|SLC25A23|KCNMB4|I…	102	9.83891e-11
cellular response to metal ion (GO:0071248)	biological_process	P2	SMPD1|ATP13A2|HSPA5|SYT12|MMP9|TIGAR|CALR|KCNK3|CYBB|ATF4|ITPKC|P2RX4|JUND|TRPM2|SLC1A1|MT2A|EDN1|MT1G|SYT7|MT1DP|PKD2|CYP1A1|JUNB|NQO1|TSPO|CLDN1|SLC25A23|MT1E|MT1F|PRKN|FOS|ALOX5AP|MAP1LC3A|B2M|HMOX1|PTGS2|CLIC4|AKT1|SYT17	39	7.08735e-05
cellular response to inorganic substance (GO:0071241)	biological_process	P2	SMPD1|ATP13A2|HSPA5|SYT12|MMP9|TIGAR|CALR|KCNK3|CYBB|ATF4|ITPKC|P2RX4|JUND|TRPM2|SLC1A1|MT2A|EDN1|SPIDR|MT1G|SYT7|MT1DP|PKD2|CYP1A1|JUNB|NQO1|TSPO|CLDN1|CRK|SLC25A23|MT1E|MT1F|PRKN|FOS|ALOX5AP|MAP1LC3A|B2M|HMOX1|PTGS2|CLIC4|AKT1|SYT17	41	0.000383751
positive regulation of developmental process (GO:0051094)	biological_process	P2	ENPP2|IL15RA|CD74|PRKCH|LYN|CD53|TACSTD2|NEDD4L|PIEZO1|IL18|LRG1|ADM2|TRPV2|BCL9L|CORO1B|CTHRC1|CCN2|RHOH|RIPK1|NRG1|CXCR4|ITGA5|RASGRP1|TRIB1|LILRB4|GREM1|SOCS3|RTN4|MDM2|LOXL2|EPHB2|THBS1|STAT3|MAP1B|MSR1|SERPINF2|CYBB|ATF4|DUOXA1|ZFP36|SLC6A6|MMP14|HSPB1|SLITRK1|JUND|C3AR1|CASP8|NFKBIZ|CLCF1|SASH1|UNC13A|GDF15|CD40|STIM1|DLG5|IL6ST|CRABP2|ZNF703|TGFB2|EDN1|IL1B|SPI1|BASP1|ITGB3|TNFRSF1A|LIF|XB…	193	1.2606e-10
positive regulation of transport (GO:0051050)	biological_process	P2	IL15RA|SMPD1|CALM1|ABCA3|ITLN1|NEDD4L|ARC|ATP13A2|TRPV2|HRAS|NHERF1|SDC1|SH3GLB1|SIRPA|ADCYAP1|ACHE|RAB31|CALR|GREM1|TMSB4X|GLRX|EPHB2|ATP1B3|CYBA|KCNK3|ABLIM3|ATF4|BCR|ABCA7|P2RX4|P2RY2|TRPM2|DRD1|RIPOR1|RAC2|STIM1|LAMP1|TGFB2|EDN1|IL1B|ATP2C1|CD14|C1QTNF12|XBP1|LRRC8A|VAMP8|CD2AP|CD63|ITGB1|SLC11A1|ADAM9|NCKAP1L|PPARD|CCR1|SDCBP|ITGA2|PTAFR|ACTN4|TLR2|SYT7|FEZ1|ITGB1BP1|HOMER1|CEBPB|PLK3|PKD2|S…	145	1.67171e-10
phagocytosis (GO:0006909)	biological_process	P2	MYD88|IL15RA|LYN|NCF2|SH3BP1|SIRPA|RAB31|CALR|CYBA|THBS1|MSR1|BCR|ABCA7|DYSF|CDC42SE1|IL1B|ITGB3|CD14|TYRO3|ITGB1|SLC11A1|NCKAP1L|ITGA2|TLR2|SYT7|ANXA3|CNN2|TGM2|P2RY6|SPHK1|ANXA1|MET|ITGB2|CD300A|CCL2|HCK|PTPRJ|FCER1G|LDLR|SPON2|PTX3|F2RL1|SIRPB1|RAB27A|C3|FCGR2B|P2RX7|CLEC7A|NCF4|XKR4|CORO1C|TLR4|ANXA11|CD300LF|DOCK2|MARCO	56	3.44772e-10
exocytosis (GO:0006887)	biological_process	P2	LYN|SLC17A9|RAP1BL|ATP13A2|SYNGR2|SYT12|SDC1|SYN1|RAB31|CDK16|RASGRP1|BCR|UNC13A|RAC2|LAMP1|SPI1|ITSN1|VAMP8|NCKAP1L|RAB10|CCR1|SDCBP|PTAFR|SDF4|SYT7|ANXA3|CCL8|ANXA1|ITGB2|CD300A|ANK1|HCK|ADGRE2|TNFAIP2|PLEK|F2RL1|PRKN|IL4R|RAB27A|FCGR2B|P2RX7|SDC4|RAB9A|CDK5R2|SNPH|RAB11FIP1|HMOX1|CEACAM1|ABCC4|FCGR3A|ANXA2|RALA|SYT17|SYNGR3	54	0.00107597
extrinsic apoptotic signaling pathway (GO:0097191)	biological_process	P2	TNFAIP3|BCL2L10|MLLT11|GPX1|RIPK1|THBS1|SIAH2|TNFRSF10C|NOL3|ITPRIP|BCL2A1|STRADB|PEA15|CASP8|NFKBIZ|TGFB2|IL1B|SPI1|TNFRSF1A|UNC5B|PF4|TNFRSF12A|BCL2L1|MAP2K5|KRT18|FAS|LGALS3|SORT1|BID|TGFB1|BAK1|KRT8|CASP10|TNFRSF10A|PDIA3|TNFRSF1B|IFI27|IL33|P2RX7|TNFRSF10B|ATF3|ICAM1|LTBR|CTTN|MCL1|DEPTOR|SCG2|HMOX1|SERPINE1|AGT|GCLM|PMAIP1|AKT1|TRAF1|GCLC	55	3.74933e-10
positive regulation of molecular function (GO:0044093)	biological_process	P2	MYD88|S1PR1|CD74|PRKCH|CCL22|LYN|CALM1|IL18R1|TPD52L1|GRIN2A|ARC|IL18|BCL2L10|SLCO3A1|ABR|HRAS|SH3BP1|MMP9|ARAP3|CTHRC1|CCN2|PPP1R15A|RIPK1|ADCYAP1|NRG1|SESN2|TIGAR|EFNA1|RASGRP1|TRIB3|TPM1|GREM1|TMSB4X|GLRX|EPHB2|ATP1B3|CYBA|THBS1|CCL7|KCNK3|STAT3|CAP2|CAP1|PPM1H|S100A9|SNX9|BCR|CTSD|MAPRE3|MMP8|IFI16|STRADB|AREG|CASP8|GMIP|SASH1|SLC1A1|DRD1|USP9X|CD40|STIM1|HBEGF|TGFB2|EDN1|IL1B|PLAUR|USP14|TXN…	206	7.04419e-10
innate immune response (GO:0045087)	biological_process	P2	MYD88|IRF1|TNFAIP3|CD74|CCL22|SMPD1|LYN|NCF2|SLAMF8|IL18|C1R|ARID5A|SLC15A3|HAVCR2|PLEKHM2|SIRPA|CDC37|SLAMF7|CD58|RASGRP1|C1QB|RTN4|TREM1|CD55|CYBA|CCL7|IFIT5|S100A9|CYBB|APOBEC3D|SIGLEC10|ARG2|TRIM43B|IFI16|ACTR3|CASP8|NFKBIZ|LY96|TLR1|PI3|MNDA|CD40|LAMP1|EDN1|GBP5|A2M|USP14|SPI1|IRF5|CD14|REG3G|IL17RA|MARCHF2|TYRO3|ZDHHC18|NEURL3|WFDC2|LCN2|SLC11A1|CCL20|VSIG4|NLRX1|IFNGR1|TLR2|TLR8|EREG|TNIP1…	141	7.4286e-10
cell junction organization (GO:0034330)	biological_process	P2	PRKCH|LAMTOR2|SPOCK2|ARC|ABI3|SH3BP1|SYN1|ACHE|ITGA5|EFNA1|STRN|C1QB|GREM1|EPHB2|THBS1|CCM2|CAP2|MAP1B|BCR|MMP14|CLDN6|SLITRK1|UNC13A|SLC1A1|DRD1|SEZ6L2|ADAM10|DLG5|KIF1A|ITGA3|NRP2|ZNF703|TGFB2|IL1B|DSP|ITGB3|WHRN|LRRC4C|LZTS3|CD2AP|ITGB1|C5AR1|NRCAM|SDCBP|PTK2B|ITGA2|SDF4|FN1|ARVCF|TLR2|PATJ|ITGB1BP1|HOMER1|OCLN|TPBG|ZDHHC12|C1QC|GAP43|IL1RAP|SORT1|CLDN1|TGFB1|ACTN1|DKK1|RHOD|PTPRJ|LAMC1|GPC4|C…	122	7.44119e-10
cell junction assembly (GO:0034329)	biological_process	P2	PRKCH|SPOCK2|ABI3|SH3BP1|ACHE|ITGA5|STRN|GREM1|EPHB2|THBS1|MAP1B|BCR|MMP14|CLDN6|SLITRK1|DRD1|DLG5|ZNF703|IL1B|ITGB3|NRCAM|SDCBP|PTK2B|ITGA2|FN1|ARVCF|TLR2|PATJ|ITGB1BP1|OCLN|TPBG|ZDHHC12|GAP43|IL1RAP|CLDN1|ACTN1|DKK1|RHOD|PTPRJ|LAMC1|GPC4|CRK|HDAC7|NECTIN1|NR1H4|AGRN|CD9|SLC9A1|SLITRK4|C1QL3|CLDN16|STON1|SDC4|CDH6|PDLIM5|PHLDB2|PLXNB2|CTTN|ARHGAP6|RAP2A|GPM6B|DNER|MYO1C|CORO1C|PTPRO|LIMS1|CLDN11…	79	8.37245e-08
negative regulation of immune system process (GO:0002683)	biological_process	P2	IRF1|TMBIM6|TNFAIP3|CD74|ACP5|LYN|SLAMF8|FSTL3|HAVCR2|GPX1|TNFRSF21|TCTA|DPP4|TRIB1|LILRB4|GREM1|CD55|THBS1|RHBDF2|BCR|ARG2|IFI16|GPR137B|MNDA|DLG5|TGFB2|A2M|SPI1|TYRO3|ZDHHC18|CD274|LAPTM5|CD59|NCKAP1L|VSIG4|NLRX1|FN1|ID2|DUSP1|AHR|CEBPB|CNN2|BCL6|ANXA1|C1QC|IDO1|LGALS3|CD300A|SPN|ZBTB7B|CCL2|TGFB1|HCK|PTPRJ|NR1D1|CRK|FCRLB|LDLR|GPNMB|GPR108|RUNX1|F2RL1|IL4R|IRAK3|FCGR2B|IL33|SDC4|GBP1|FURIN|PAR…	89	8.02088e-10
macromolecule localization (GO:0033036)	biological_process	P2	ARRDC2|TANGO2|TNFAIP3|SH3PXD2B|WASHC2A|NPC1|CD74|PRKCH|VGF|LAMTOR2|ZDHHC7|ABHD17C|ABCA3|GRIN2A|TRAK2|NEDD4L|ARC|HEXB|APOL2|PLA2G4C|RRAGC|MIDN|STAR|AP1S3|ATP13A2|HSPA5|SLC15A3|TRAF3IP2|SLCO3A1|HRAS|NHERF1|WBP2|ABI3|SWAP70|SH3GLB1|PLEKHM2|GBA1|CORO1B|ATP6V1D|PPP1R15A|CDC37|ADCYAP1|APOO|ACHE|SESN2|NFASC|RAB31|CDK16|CALR|ABCC3|LILRB4|BDKRB2|BICD2|RTN4|MDM2|MDFI|TMSB4X|EPHB2|ATP1B3|THBS1|ABLIM3|STAT3|…	359	8.27327e-10
cellular response to extracellular stimulus (GO:0031668)	biological_process	P2	LYN|CBS|RRAGC|HSPA5|CYP24A1|SH3GLB1|GBA1|SESN2|GABARAPL1|CPEB4|ATF4|IFI16|LAMP2|UPP1|RIPOR1|UCP2|XBP1|SRD5A1|AQP3|FAS|PIM1|NR1H4|FOS|MAP1LC3A|PIK3C2B|P2RX7|ATF3|CYP27B1|MAP1LC3B|PLIN3|DSC2|ZC3H12A|CDKN1A|FOSL1|HMOX1|DAP|SLC38A2|PMAIP1|WIPI1|FADS1|PLIN2	41	0.00493053
cellular response to nutrient levels (GO:0031669)	biological_process	P2	RRAGC|HSPA5|CYP24A1|SH3GLB1|GBA1|SESN2|GABARAPL1|CPEB4|ATF4|IFI16|LAMP2|UPP1|RIPOR1|UCP2|XBP1|SRD5A1|AQP3|FAS|PIM1|NR1H4|FOS|MAP1LC3A|PIK3C2B|ATF3|CYP27B1|MAP1LC3B|PLIN3|DSC2|ZC3H12A|CDKN1A|HMOX1|DAP|SLC38A2|PMAIP1|WIPI1|FADS1|PLIN2	37	0.00614455
cellular response to external stimulus (GO:0071496)	biological_process	P2	MYD88|IRF1|GADD45A|LYN|CBS|PIEZO1|RRAGC|HSPA5|CYP24A1|SH3GLB1|GBA1|SESN2|GABARAPL1|CYBA|CPEB4|ATF4|IFI16|LAMP2|CASP8|UPP1|RIPOR1|UCP2|CD40|TNFRSF8|IL1B|ITGB3|TNFRSF1A|XBP1|SRD5A1|AQP3|ITGA2|TLR8|CNN2|FAS|BAK1|PIM1|NR1H4|TNFRSF10A|SLC9A1|FOS|MAP1LC3A|PIK3C2B|IL33|P2RX7|TNFRSF10B|TNFSF14|ATF3|LTBR|ANKRD1|CYP27B1|MAP1LC3B|PLIN3|DSC2|ZC3H12A|CDKN1A|FOSL1|HMOX1|DAP|TLR4|PIEZO2|PTGS2|AGT|SLC38A2|PMAIP1…	69	8.3527e-10
response to extracellular stimulus (GO:0009991)	biological_process	P2	VGF|LYN|CBS|RRAGC|HSPA5|CYP24A1|SH3GLB1|GPX1|GBA1|SESN2|GABARAPL1|CYBA|MPO|MAP1B|CYBB|CPEB4|ATF4|ARSB|ZFP36|IFI16|LAMP2|NFKBIZ|UPP1|RIPOR1|GDF15|UCP2|A2M|CYP26A1|FOXO4|SLC25A25|XBP1|SRD5A1|AQP3|FKBP1B|PPARD|ITGA2|PCSK1|TFRC|CYP1A1|SSTR1|FAS|NQO1|TSPO|NOCT|STAT1|ADM|LDLR|PIM1|SPP1|NR1H4|FOS|MAP1LC3A|PIK3C2B|IGFBP2|P2RX7|ATF3|CYP1B1|CYP27B1|MAP1LC3B|PLIN3|DSC2|ZC3H12A|CDKN1A|FOSL1|HMOX1|DAP|PTGS2|R…	77	7.32333e-05
response to nutrient levels (GO:0031667)	biological_process	P2	VGF|CBS|RRAGC|HSPA5|CYP24A1|SH3GLB1|GPX1|GBA1|SESN2|GABARAPL1|CYBA|MPO|MAP1B|CYBB|CPEB4|ATF4|ARSB|ZFP36|IFI16|LAMP2|NFKBIZ|UPP1|RIPOR1|GDF15|UCP2|A2M|CYP26A1|FOXO4|SLC25A25|XBP1|SRD5A1|AQP3|FKBP1B|PPARD|ITGA2|PCSK1|TFRC|CYP1A1|SSTR1|FAS|NQO1|TSPO|STAT1|ADM|LDLR|PIM1|SPP1|NR1H4|FOS|MAP1LC3A|PIK3C2B|IGFBP2|ATF3|CYP1B1|CYP27B1|MAP1LC3B|PLIN3|DSC2|ZC3H12A|CDKN1A|HMOX1|DAP|PTGS2|RUNX2|GCLM|SLC38A2|PMA…	73	9.5632e-05
cellular response to endogenous stimulus (GO:0071495)	biological_process	P2	NPC1|SLC39A14|DKK3|LAMTOR2|ZDHHC7|LYN|RAP1BL|HTRA4|HDAC9|FSTL3|RRAGC|SLC1A3|LRG1|IGFBP1|ARID5A|HSPA5|HRAS|BCL9L|HTRA1|NHERF1|WBP2|CORO1B|CCN2|RIPK1|ACHE|CXCR4|SESN2|ITGA5|TIGAR|RAB31|CALR|TRIB3|GREM1|SOCS3|NDST1|MDM2|EPHB2|CYBA|SULF2|THBS1|STAT3|MAP1B|CYBB|CPEB4|FAM83G|ATF4|DDIT4|ESRRA|CTSD|ZFP36|SSH1|P2RX4|P2RY2|FBXO32|HSPB1|NFKBIZ|TRPM2|PIP4K2A|SLC1A1|DRD1|USP9X|GDF15|UCP2|CASP7|LEPROTL1|ITGA3|…	209	8.66032e-10
regulation of tumor necrosis factor superfamily cytokine production (GO:1903555)	biological_process	P2	MYD88|TNFAIP3|ACP5|ARID5A|HAVCR2|SIRPA|RIPK1|RASGRP1|LILRB4|EPHB2|CYBA|THBS1|STAT3|CYBB|ZFP36|ARG2|MMP8|HSPB1|LY96|TLR1|TNFRSF8|CD14|CD274|BCL3|PF4|PTAFR|IFNGR1|TLR2|UBE2J1|RIPK2|TSPO|SPN|PTPRJ|SPON2|GPNMB|NR1H4|IL6|IRAK3|IL33|CLEC7A|FRMD8|ZC3H12A|TLR4|VSIR|ERRFI1|IL10|FCGR3A|FZD5	48	1.01416e-09
tumor necrosis factor superfamily cytokine production (GO:0071706)	biological_process	P2	MYD88|TNFAIP3|ACP5|ARID5A|HAVCR2|SIRPA|RIPK1|RASGRP1|LILRB4|EPHB2|CYBA|THBS1|STAT3|CYBB|ZFP36|ARG2|MMP8|HSPB1|LY96|TLR1|TNFRSF8|CD14|CD274|BCL3|PF4|PTAFR|IFNGR1|TLR2|UBE2J1|RIPK2|TSPO|SPN|PTPRJ|SPON2|GPNMB|NR1H4|IL6|IRAK3|IL33|CLEC7A|FRMD8|ZC3H12A|TLR4|VSIR|ERRFI1|IL10|FCGR3A|FZD5	48	1.01416e-09
regulation of tumor necrosis factor production (GO:0032680)	biological_process	P2	MYD88|TNFAIP3|ACP5|ARID5A|HAVCR2|SIRPA|RIPK1|RASGRP1|LILRB4|EPHB2|CYBA|THBS1|STAT3|CYBB|ZFP36|ARG2|MMP8|HSPB1|LY96|TLR1|TNFRSF8|CD14|BCL3|PF4|PTAFR|IFNGR1|TLR2|UBE2J1|RIPK2|TSPO|SPN|PTPRJ|SPON2|GPNMB|NR1H4|IL6|IRAK3|IL33|CLEC7A|FRMD8|ZC3H12A|TLR4|VSIR|ERRFI1|IL10|FCGR3A|FZD5	47	1.2762e-09
tumor necrosis factor production (GO:0032640)	biological_process	P2	MYD88|TNFAIP3|ACP5|ARID5A|HAVCR2|SIRPA|RIPK1|RASGRP1|LILRB4|EPHB2|CYBA|THBS1|STAT3|CYBB|ZFP36|ARG2|MMP8|HSPB1|LY96|TLR1|TNFRSF8|CD14|BCL3|PF4|PTAFR|IFNGR1|TLR2|UBE2J1|RIPK2|TSPO|SPN|PTPRJ|SPON2|GPNMB|NR1H4|IL6|IRAK3|IL33|CLEC7A|FRMD8|ZC3H12A|TLR4|VSIR|ERRFI1|IL10|FCGR3A|FZD5	47	1.2762e-09
cellular macromolecule localization (GO:0070727)	biological_process	P2	ARRDC2|TANGO2|TNFAIP3|SH3PXD2B|WASHC2A|NPC1|CD74|PRKCH|VGF|LAMTOR2|ZDHHC7|ABHD17C|GRIN2A|TRAK2|NEDD4L|RRAGC|MIDN|AP1S3|ATP13A2|HSPA5|SLC15A3|TRAF3IP2|HRAS|NHERF1|WBP2|ABI3|SWAP70|SH3GLB1|PLEKHM2|CORO1B|ATP6V1D|PPP1R15A|CDC37|ADCYAP1|ACHE|SESN2|NFASC|RAB31|CDK16|CALR|LILRB4|BICD2|RTN4|MDM2|MDFI|TMSB4X|EPHB2|ATP1B3|ABLIM3|STAT3|SHROOM3|EFR3B|CYP51A1|MSR1|AP5B1|BHLHE40-AS1|RHBDF2|SNX9|MFSD1|BCR|CTSD…	310	1.1411e-09
protein localization (GO:0008104)	biological_process	P2	ARRDC2|TANGO2|TNFAIP3|SH3PXD2B|WASHC2A|NPC1|CD74|PRKCH|VGF|LAMTOR2|ZDHHC7|ABHD17C|GRIN2A|TRAK2|NEDD4L|RRAGC|MIDN|AP1S3|ATP13A2|HSPA5|SLC15A3|TRAF3IP2|HRAS|NHERF1|WBP2|ABI3|SWAP70|SH3GLB1|PLEKHM2|CORO1B|ATP6V1D|PPP1R15A|CDC37|ADCYAP1|ACHE|SESN2|NFASC|RAB31|CDK16|CALR|LILRB4|BICD2|RTN4|MDM2|MDFI|TMSB4X|EPHB2|ATP1B3|ABLIM3|STAT3|SHROOM3|EFR3B|CYP51A1|MSR1|AP5B1|BHLHE40-AS1|RHBDF2|SNX9|MFSD1|BCR|CTSD…	308	1.70511e-09
negative regulation of cellular process (GO:0048523)	biological_process	P2	MYD88|LRRFIP1|IRF1|S1PR1|TMBIM6|TNFAIP3|GADD45A|NPC1|UCHL1|CD74|DKK3|PRKCH|ACP5|SMPD1|LYN|CALM1|ABHD17C|RITA1|CBS|GBE1|CHAC1|CCNG1|S100A11|HP|TACSTD2|NEDD4L|RAP1BL|ARC|SLAMF8|HTRA4|HDAC9|FSTL3|DENND5A|IL18|MIDN|IGFBP1|ATP13A2|NR1I3|ARID5A|RHPN2|ORMDL2|HSPA5|BCL2L10|TRAF3IP2|CERS1|HSBP1L1|GADD45B|HRAS|BCL9L|CHRNA9|HTRA1|NHERF1|ABI3|SH3BP1|MMP9|HAVCR2|SWAP70|RGS19|GPX1|TNFRSF21|GBA1|CORO1B|CTHRC1|C…	547	1.26089e-09
response to tumor necrosis factor (GO:0034612)	biological_process	P2	TNFAIP3|CCL22|SMPD1|TRAF3IP2|TNFRSF21|GBA1|RIPK1|CD58|TMSB4X|CYBA|GBP3|THBS1|CCL7|ZFP36|CASP8|ADAM10|CD40|EDN1|CD14|TNFRSF1A|LAPTM5|ADAM9|CCL20|PTK2B|ACTN4|CXCL8|CASP4|CCL8|KRT18|SPHK1|FAS|TRAF4|CLDN1|CCL2|TNFRSF19|KRT8|NR1D1|STAT1|NR1H4|ASAH1|F2RL1|PRKN|FOS|TNFRSF1B|GBP1|CYP1B1|CHI3L1|ANKRD1|ZC3H12A|SPPL2A|TRAF3|LIMS1|PTGS2|GCH1|AKT1|TRAF1	56	1.53908e-09
cellular response to tumor necrosis factor (GO:0071356)	biological_process	P2	TNFAIP3|CCL22|TRAF3IP2|TNFRSF21|GBA1|RIPK1|CD58|TMSB4X|CYBA|GBP3|THBS1|CCL7|ZFP36|CASP8|CD40|EDN1|TNFRSF1A|LAPTM5|CCL20|PTK2B|ACTN4|CXCL8|CASP4|CCL8|KRT18|SPHK1|FAS|TRAF4|CLDN1|CCL2|TNFRSF19|KRT8|NR1D1|STAT1|NR1H4|ASAH1|F2RL1|PRKN|FOS|TNFRSF1B|GBP1|CYP1B1|CHI3L1|ANKRD1|ZC3H12A|SPPL2A|TRAF3|LIMS1|AKT1|TRAF1	50	3.43393e-08
response to hormone (GO:0009725)	biological_process	P2	NPC1|SLC39A14|VGF|ZDHHC7|LYN|ABCA3|HDAC9|IGFBP1|ARID5A|HRAS|LTA4H|WBP2|SDC1|GPX1|GBA1|CCN2|SESN2|RAB31|CALR|TRIB3|SOCS3|CYBA|TIMP1|THBS1|STAT3|MMP19|MAP1B|PAPPA|CYBB|DDIT4|ESRRA|CTSD|ARSB|ZFP36|MMP14|MAOB|FBXO32|AREG|JUND|PIP4K2A|HAPLN3|GDF15|UCP2|LEPROTL1|ITGA3|TGFB2|EDN1|IL1B|A2M|ITGB3|TBC1D4|FOXO4|REG3G|C1QTNF12|XBP1|SRD5A1|ADAM9|RAB10|PPARD|PPARGC1B|PTK2B|ITGA2|PTAFR|SLC29A2|IDH1|TLR2|CTSH|PX…	137	1.65137e-09
small molecule metabolic process (GO:0044281)	biological_process	P2	ACLY|TPST1|NPC1|SGPP2|SCD|CD74|SLC39A14|DKK3|IMPDH1|SMPD1|CES2|MTHFD2|CBS|SRD5A3|BHMT2|HEXB|APOL2|PFKFB3|PLA2G4C|MIDN|SLC1A3|STAR|TBXAS1|HMGCS1|ACSS2|GUK1|LTA4H|CYP24A1|GPX1|ACAT2|PLA2G15|GBA1|ADK|BHMT|ADI1|PLOD2|GLS|CYP17A1|MMAB|HAO2|SESN2|ACOT1|CYP2S1|TIGAR|ALDH4A1|TRIB3|TMSB4X|GLRX|MPO|STAT3|ALDH8A1|CYP51A1|APOBEC3D|ATF4|DDIT4|TM7SF2|ITPKC|INPP5J|PRXL2B|ARG2|NANS|ENTPD3|ACOX1|AARS1|GK|ATP5F1E|…	241	2.65308e-09
negative regulation of catalytic activity (GO:0043086)	biological_process	P2	SERPINA3|TMBIM6|TNFAIP3|GADD45A|UCHL1|SLC39A14|CSTB|SMPD1|LYN|SPOCK2|TFPI2|HP|HDAC9|MIDN|CERS1|GADD45B|HRAS|MMP9|GPX1|GBA1|CSTA|PPP1R15A|SH2B3|TRIB1|LILRB4|TRIB3|GPRC5A|EPHB2|TIMP1|THBS1|SIAH2|SERPINF2|NOL3|SERPINB8|ZFP36|IFI16|HSPB1|GMIP|PIP4K2A|PI3|PRDX5|APLP2|TGFB2|IL1B|A2M|PLAUR|SERPINA1|WFDC8|SPRY4|WFDC2|FKBP1B|NCKAP1L|ECM1|DUSP1|ITGB1BP1|ATP2B4|MAP2K5|SPINT2|ANXA1|DBNDD1|LGALS3|NQO1|PARP9|C…	109	3.40707e-09
positive regulation of gene expression (GO:0010628)	biological_process	P2	MYD88|IRF1|CD74|IL18R1|ADAM19|IL18|ADM2|ATP13A2|ARID5A|PLD1|TRAF3IP2|HRAS|WBP2|HAVCR2|CCN2|PPP1R15A|RIPK1|ADCYAP1|CD58|RASGRP1|CALR|CD55|EPHB2|CYBA|SULF2|THBS1|BATF|STAT3|PAEP|CD276|BTN3A2|SERPINF2|NEAT1|CYBB|ATF4|ZFP36|MMP8|MMP14|IFI16|HSPB1|OSM|C3AR1|CASP8|LY96|CLCF1|TLR1|DRD1|MNDA|CD40|ITGA3|IL6ST|TNFRSF8|IL1B|GBP5|SPTBN1|SPI1|ITGB3|NIBAN1|IRF5|CD14|WHRN|LIF|IL17RA|XBP1|CD274|LAPTM5|C5AR1|HPSE…	170	3.44905e-09
negative regulation of programmed cell death (GO:0043069)	biological_process	P2	TMBIM6|TNFAIP3|CD74|PRKCH|CBS|GBE1|CCNG1|HSPA5|BCL2L10|HRAS|MMP9|GPX1|GBA1|RIPK1|ITGA5|TIGAR|EFNA1|BDKRB2|GREM1|SOCS3|MDM2|MIEN1|VSTM2L|TIMP1|THBS1|MPO|SIAH2|HTATIP2|CPEB4|NOL3|ITPRIP|ARG2|AARS1|BCL2A1|STRADB|HSPB1|PEA15|CASP8|CLCF1|SLC1A1|NUPR1|UCP2|PRDX5|IL6ST|EDN1|IL1B|PLAUR|XBP1|TYRO3|HDGF|LAPTM5|RRM2B|ITGB1|UNC5B|NCKAP1L|ANXA5|BCL3|ARHGDIA|PPARD|PF4|PTK2B|GRIK2|CTSH|HSP90B1|CEBPB|FGF20|PLK3|…	140	3.76098e-09
negative regulation of apoptotic process (GO:0043066)	biological_process	P2	TMBIM6|TNFAIP3|CD74|PRKCH|CBS|GBE1|CCNG1|HSPA5|BCL2L10|HRAS|MMP9|GPX1|GBA1|RIPK1|ITGA5|EFNA1|BDKRB2|GREM1|SOCS3|MDM2|MIEN1|VSTM2L|TIMP1|THBS1|MPO|SIAH2|HTATIP2|CPEB4|NOL3|ITPRIP|ARG2|AARS1|BCL2A1|STRADB|HSPB1|PEA15|CLCF1|SLC1A1|NUPR1|UCP2|PRDX5|IL6ST|EDN1|IL1B|PLAUR|XBP1|TYRO3|HDGF|RRM2B|ITGB1|UNC5B|NCKAP1L|ANXA5|BCL3|ARHGDIA|PPARD|PF4|PTK2B|GRIK2|CTSH|HSP90B1|CEBPB|FGF20|PLK3|BCL2L1|ANXA4|MSX1|D…	135	1.53798e-08
negative regulation of cell death (GO:0060548)	biological_process	P2	TMBIM6|TNFAIP3|NPC1|CD74|PRKCH|CBS|GBE1|CCNG1|ATP13A2|HSPA5|BCL2L10|HRAS|MMP9|GPX1|GBA1|CCN2|RIPK1|ITGA5|TIGAR|EFNA1|BDKRB2|GREM1|SOCS3|MDM2|MIEN1|VSTM2L|TIMP1|THBS1|MPO|SIAH2|HTATIP2|CPEB4|NOL3|ATF4|ITPRIP|ARG2|AARS1|BCL2A1|STRADB|HSPB1|PEA15|CASP8|CLCF1|SLC1A1|NUPR1|UCP2|PRDX5|IL6ST|EDN1|IL1B|PLAUR|TXN|ITGB3|XBP1|TYRO3|HDGF|LAPTM5|RRM2B|ITGB1|UNC5B|NCKAP1L|ANXA5|BCL3|ARHGDIA|PPARD|PF4|PTK2B|GRI…	149	1.94969e-08
negative regulation of multicellular organismal process (GO:0051241)	biological_process	P2	IRF1|TNFAIP3|GADD45A|CD74|ACP5|LYN|IL18R1|TACSTD2|SLAMF8|HDAC9|FSTL3|HAVCR2|TNFRSF21|GBA1|SIRPA|TCTA|SH2B3|EFNA1|TRIB1|CALR|LILRB4|GREM1|RTN4|TMSB4X|LOXL2|EPHB2|RFLNA|CYBA|TIMP1|THBS1|IL1R2|PAEP|CYP51A1|SERPINF2|ATF4|BCR|ZFP36|ARG2|P2RX4|MMP8|FZD7|PLAU|RNF128|GDF15|GPR137B|MNDA|DLG5|FAP|TGFB2|EDN1|IL1B|PLAUR|SPI1|FOXO4|REG3G|TNFRSF1A|LAPTM4B|HS3ST5|TYRO3|CD274|LAPTM5|CTSC|CD2AP|FKBP1B|SLC11A1|NCK…	174	4.13938e-09
regulation of inflammatory response (GO:0050727)	biological_process	P2	MYD88|TNFAIP3|ACP5|LYN|SLAMF8|IL18|MMP9|GPX1|GBA1|SIRPA|RIPK1|SOCS3|TMSB4X|S100A9|NEAT1|RHBDF2|BCR|SIGLEC10|DUOXA1|ZFP36|MMP8|OSM|NFKBIZ|NUPR1|IL6ST|MGLL|IL1B|TNFRSF1A|IL17RA|C1QTNF12|TYRO3|VAMP8|CTSC|SAA1|PPARD|ITGA2|NLRX1|TLR2|TNIP1|CASP4|CEBPB|S100A8|SPHK1|BCL6|ANXA1|IDO1|C2CD4A|IL1RL2|HCK|NR1D1|BST1|LDLR|NR1H4|PIK3AP1|IL6|ALOX5AP|TNFRSF1B|C3|PLA2G7|FCGR2B|IL33|FURIN|C2CD4B|SMPDL3B|TNC|DUOXA2|…	77	4.99484e-09
secretion (GO:0046903)	biological_process	P2	TANGO2|CD74|VGF|LYN|SLC17A9|RAP1BL|CHRNA6|MIDN|ATP13A2|SYNGR2|SYT12|TRAF3IP2|NHERF1|SDC1|CCN2|SYN1|ADCYAP1|ACHE|NRG1|RAB31|CDK16|RASGRP1|BDKRB2|CYBA|CYP51A1|RHBDF2|MYOF|BCR|DYSF|P2RX4|P2RY2|MAOB|OSM|TRPM2|IL11|UNC13A|STEAP3|UCP2|RAC2|LAMP1|AQP9|TGFB2|EDN1|IL1B|SPI1|TNFRSF1A|LIF|C1QTNF12|XBP1|TYRO3|ITSN1|LRRC8A|VAMP8|CD2AP|FKBP1B|ADAM9|NCKAP1L|SAA1|RAB10|PPARD|CCR1|SLC25A22|SDCBP|PTAFR|SDF4|SLC29A…	144	5.87076e-09
export from cell (GO:0140352)	biological_process	P2	TANGO2|VGF|LYN|CALM1|ABCA3|SLC17A9|RAP1BL|CHRNA6|MIDN|ATP13A2|SYNGR2|SYT12|SDC1|CCN2|SYN1|ADCYAP1|ACHE|RAB31|CDK16|RASGRP1|ATP1B3|CYP51A1|RHBDF2|MYOF|BCR|DYSF|P2RX4|MAOB|OSM|TRPM2|IL11|UNC13A|STEAP3|UCP2|RAC2|LAMP1|TGFB2|EDN1|IL1B|SPI1|TNFRSF1A|LIF|C1QTNF12|TYRO3|ITSN1|LRRC8A|VAMP8|CD2AP|FKBP1B|ADAM9|NCKAP1L|SAA1|RAB10|PPARD|CCR1|SLC25A22|SDCBP|PTAFR|SDF4|TLR2|SYT7|ANXA3|CCL8|FGF20|PCSK1|DNAJC1|T…	130	3.59119e-07
secretion by cell (GO:0032940)	biological_process	P2	TANGO2|VGF|LYN|SLC17A9|RAP1BL|CHRNA6|MIDN|ATP13A2|SYNGR2|SYT12|SDC1|CCN2|SYN1|ADCYAP1|ACHE|RAB31|CDK16|RASGRP1|CYP51A1|RHBDF2|MYOF|BCR|DYSF|P2RX4|MAOB|OSM|TRPM2|IL11|UNC13A|STEAP3|UCP2|RAC2|LAMP1|TGFB2|EDN1|IL1B|SPI1|TNFRSF1A|LIF|C1QTNF12|TYRO3|ITSN1|LRRC8A|VAMP8|CD2AP|FKBP1B|ADAM9|NCKAP1L|SAA1|RAB10|PPARD|CCR1|SLC25A22|SDCBP|PTAFR|SDF4|TLR2|SYT7|ANXA3|CCL8|FGF20|PCSK1|DNAJC1|TM7SF3|TACR2|ANXA1|H…	126	2.85101e-08
regulation of secretion (GO:0051046)	biological_process	P2	CD74|LYN|RAP1BL|CHRNA6|MIDN|ATP13A2|SYT12|NHERF1|SDC1|SYN1|ADCYAP1|ACHE|NRG1|CDK16|CYBA|CYP51A1|RHBDF2|MYOF|BCR|DYSF|P2RX4|P2RY2|MAOB|OSM|TRPM2|IL11|UCP2|RAC2|LAMP1|TGFB2|EDN1|IL1B|SPI1|TNFRSF1A|LIF|C1QTNF12|XBP1|LRRC8A|VAMP8|CD2AP|FKBP1B|ADAM9|NCKAP1L|SAA1|PPARD|SLC25A22|SDCBP|PTAFR|TLR2|SYT7|FGF20|S100A8|PCSK1|DNAJC1|TM7SF3|TACR2|ANXA1|HIF1A|ITGB2|TSPO|NMB|CD300A|TGFB1|PTPRN|ADGRE2|NR1D1|PAX8|P…	103	3.0491e-08
regulation of secretion by cell (GO:1903530)	biological_process	P2	LYN|RAP1BL|CHRNA6|MIDN|ATP13A2|SYT12|SDC1|SYN1|ADCYAP1|ACHE|CDK16|CYP51A1|RHBDF2|MYOF|BCR|DYSF|P2RX4|MAOB|OSM|TRPM2|IL11|UCP2|RAC2|LAMP1|TGFB2|EDN1|IL1B|SPI1|TNFRSF1A|LIF|C1QTNF12|LRRC8A|VAMP8|CD2AP|FKBP1B|ADAM9|NCKAP1L|SAA1|PPARD|SLC25A22|SDCBP|PTAFR|TLR2|SYT7|FGF20|PCSK1|DNAJC1|TM7SF3|TACR2|ANXA1|HIF1A|ITGB2|TSPO|NMB|CD300A|TGFB1|ADGRE2|NR1D1|PAX8|PFKFB2|SPP1|KCNMB4|NR1H4|IL6|F2RL1|PRKN|VEGFC|I…	93	2.0408e-07
cellular response to organonitrogen compound (GO:0071417)	biological_process	P2	SLC39A14|LAMTOR2|ZDHHC7|LYN|RAP1BL|HDAC9|RRAGC|SLC1A3|IGFBP1|HSPA5|HRAS|NHERF1|ACHE|CXCR4|SESN2|RAB31|TRIB3|SOCS3|MDM2|EPHB2|CYBA|STAT3|MAP1B|CYBB|CPEB4|ATF4|ESRRA|CTSD|SSH1|P2RX4|P2RY2|TRPM2|PIP4K2A|SLC1A1|DRD1|GDF15|UCP2|CASP7|LEPROTL1|AQP9|EDN1|IL1B|LYPD1|ITPR2|ITGB3|TBC1D4|FOXO4|C1QTNF12|FDX1|XBP1|SRD5A1|SPIDR|RAB10|PTAFR|SLC29A2|RGS8|AHR|PXN|ATP2B4|CASP4|HSP90B1|CEBPB|BCL2L1|PKD2|PKM|PNPLA3|…	110	6.98257e-09
cellular response to nitrogen compound (GO:1901699)	biological_process	P2	SLC39A14|LAMTOR2|ZDHHC7|LYN|RAP1BL|HDAC9|RRAGC|SLC1A3|IGFBP1|HSPA5|HRAS|NHERF1|ACHE|CXCR4|SESN2|RAB31|TRIB3|SOCS3|MDM2|EPHB2|CYBA|STAT3|MAP1B|CYBB|CPEB4|ATF4|ESRRA|CTSD|SSH1|P2RX4|P2RY2|TRPM2|PIP4K2A|SLC1A1|DRD1|GDF15|UCP2|CASP7|LEPROTL1|AQP9|EDN1|IL1B|LYPD1|ITPR2|ITGB3|TBC1D4|FOXO4|C1QTNF12|FDX1|XBP1|SRD5A1|SPIDR|RAB10|PTAFR|SLC29A2|RGS8|AHR|PXN|ATP2B4|CASP4|HSP90B1|CEBPB|BCL2L1|PKD2|PKM|PNPLA3|…	111	8.15899e-08
regulation of peptidase activity (GO:0052547)	biological_process	P2	SERPINA3|CSTB|LYN|SPOCK2|TFPI2|GRIN2A|ATP13A2|BCL2L10|MMP9|GPX1|CCN2|CSTA|EFNA1|TIMP1|THBS1|STAT3|SIAH2|S100A9|SERPINF2|RHBDF2|NOL3|SERPINB8|CTSD|IFI16|CASP8|SLC1A1|PI3|PRDX5|APLP2|A2M|PLAUR|SERPINA1|WFDC8|LAPTM5|WFDC2|ECM1|CTSH|RPS27L|S100A8|CTSL|MAP2K5|SPINT2|RIPK2|XDH|FAS|CCN1|BID|TNFSF15|BAK1|CASP10|GAPDH|SERPINB2|NGFR|CRB2|PAPLN|CLEC7A|PERP|TNFSF14|FURIN|CTSS|DHCR24|GPC3|RPS6KA3|FOXL2|RPS6KA…	78	9.68447e-09
negative regulation of peptidase activity (GO:0010466)	biological_process	P2	SERPINA3|CSTB|SPOCK2|TFPI2|MMP9|GPX1|CSTA|TIMP1|THBS1|SIAH2|SERPINF2|NOL3|SERPINB8|IFI16|PI3|PRDX5|APLP2|A2M|PLAUR|SERPINA1|WFDC8|WFDC2|ECM1|MAP2K5|SPINT2|GAPDH|SERPINB2|CRB2|PAPLN|TNFSF14|DHCR24|GPC3|RPS6KA3|RPS6KA1|CD44|TNFAIP8|CTSB|SERPINE1|PTGS2|AKT1|SPINT1|PI15|LXN	43	5.2445e-05
regulation of proteolysis (GO:0030162)	biological_process	P2	SERPINA3|CSTB|LYN|SPOCK2|TFPI2|GRIN2A|CHAC1|ATP13A2|BCL2L10|MMP9|GPX1|GBA1|CCN2|CSTA|EFNA1|TRIB1|TRIB3|MDM2|TIMP1|THBS1|STAT3|SIAH2|IL1R2|S100A9|SERPINF2|RHBDF2|NOL3|SNX9|SERPINB8|CTSD|MMP14|IFI16|CASP8|PLAU|SLC1A1|USP9X|NUPR1|PI3|PRDX5|APLP2|IL1B|A2M|PLAUR|SERPINA1|USP14|WFDC8|LAPTM5|CTSC|WFDC2|ADAM9|ECM1|SDCBP|PTK2B|CTSH|TNIP1|RPS27L|PLK3|S100A8|CTSL|MAP2K5|SPINT2|DNAJC1|RIPK2|XDH|FAS|CCN1|MELT…	112	9.25343e-08
regulation of endopeptidase activity (GO:0052548)	biological_process	P2	SERPINA3|LYN|SPOCK2|GRIN2A|ATP13A2|BCL2L10|MMP9|GPX1|CCN2|EFNA1|TIMP1|THBS1|STAT3|SIAH2|S100A9|SERPINF2|RHBDF2|NOL3|SERPINB8|CTSD|IFI16|CASP8|SLC1A1|PRDX5|A2M|PLAUR|SERPINA1|LAPTM5|CTSH|RPS27L|S100A8|MAP2K5|RIPK2|XDH|FAS|CCN1|BID|TNFSF15|BAK1|CASP10|GAPDH|SERPINB2|NGFR|CRB2|CLEC7A|PERP|TNFSF14|FURIN|DHCR24|RPS6KA3|FOXL2|RPS6KA1|CD44|TNFAIP8|DAP|SERPINE1|PTGS2|VSIR|PMAIP1|AKT1	60	2.05779e-06
negative regulation of hydrolase activity (GO:0051346)	biological_process	P2	SERPINA3|TMBIM6|SLC39A14|CSTB|SPOCK2|TFPI2|HDAC9|HRAS|MMP9|GPX1|CSTA|PPP1R15A|TIMP1|THBS1|SIAH2|SERPINF2|NOL3|SERPINB8|IFI16|GMIP|PI3|PRDX5|APLP2|TGFB2|A2M|PLAUR|SERPINA1|WFDC8|WFDC2|FKBP1B|NCKAP1L|ECM1|MAP2K5|SPINT2|ANXA1|LGALS3|SORT1|PTX3|GAPDH|SERPINB2|CRB2|PAPLN|RDX|TNFSF14|DHCR24|GPC3|RPS6KA3|RPS6KA1|CD44|TNFAIP8|CTSB|ANGPTL4|SERPINE1|PTGS2|CHP1|AKT1|SPINT1|PI15|LXN|F11R	60	5.09534e-06
negative regulation of proteolysis (GO:0045861)	biological_process	P2	SERPINA3|CSTB|SPOCK2|TFPI2|CHAC1|MMP9|GPX1|CSTA|EFNA1|TIMP1|THBS1|SIAH2|IL1R2|SERPINF2|NOL3|SERPINB8|IFI16|PLAU|USP9X|PI3|PRDX5|APLP2|A2M|PLAUR|SERPINA1|USP14|WFDC8|WFDC2|ECM1|SDCBP|MAP2K5|SPINT2|DNAJC1|GAPDH|SERPINB2|CRB2|PAPLN|TNFSF14|DHCR24|GPC3|RPS6KA3|CTSZ|RPS6KA1|CD44|TNFAIP8|CTSB|SERPINE1|PTGS2|IL10|AKT1|SPINT1|PI15|LXN	53	0.000154354
regulation of cysteine-type endopeptidase activity (GO:2000116)	biological_process	P2	GRIN2A|BCL2L10|MMP9|GPX1|CCN2|THBS1|SIAH2|S100A9|NOL3|CTSD|IFI16|CASP8|SLC1A1|PRDX5|PLAUR|LAPTM5|CTSH|RPS27L|S100A8|MAP2K5|RIPK2|XDH|FAS|CCN1|BID|TNFSF15|BAK1|CASP10|NGFR|CLEC7A|PERP|TNFSF14|DHCR24|RPS6KA3|FOXL2|RPS6KA1|CD44|TNFAIP8|DAP|PTGS2|PMAIP1|AKT1	42	0.000214105
regulation of cysteine-type endopeptidase activity involved in apoptotic process (GO:0043281)	biological_process	P2	BCL2L10|MMP9|GPX1|CCN2|THBS1|SIAH2|S100A9|NOL3|CTSD|CASP8|SLC1A1|PRDX5|PLAUR|LAPTM5|CTSH|RPS27L|S100A8|MAP2K5|XDH|FAS|CCN1|BID|TNFSF15|BAK1|CASP10|NGFR|CLEC7A|TNFSF14|DHCR24|RPS6KA3|FOXL2|RPS6KA1|CD44|TNFAIP8|DAP|PTGS2|PMAIP1|AKT1	38	0.000225075
positive regulation of cell differentiation (GO:0045597)	biological_process	P2	IL15RA|CD74|PRKCH|LYN|TACSTD2|PIEZO1|IL18|LRG1|TRPV2|BCL9L|CTHRC1|CCN2|RHOH|RIPK1|NRG1|CXCR4|RASGRP1|TRIB1|LILRB4|SOCS3|MDM2|LOXL2|EPHB2|STAT3|MAP1B|MSR1|SERPINF2|DUOXA1|ZFP36|SLC6A6|MMP14|SLITRK1|JUND|CASP8|NFKBIZ|CLCF1|IL6ST|CRABP2|ZNF703|TGFB2|EDN1|IL1B|SPI1|LIF|XBP1|NIN|LAMB1|LRRC8A|ITGB1|NCKAP1L|NRCAM|PPARD|CCR1|PPARGC1B|PF4|CMKLR1|SDCBP|FN1|ID2|TLR2|FEZ1|CEBPB|FGF20|DLX2|DLX1|TGM2|EVI2B|BCL…	132	1.01491e-08
regulation of cellular process (GO:0050794)	biological_process	P2	MYD88|LRRFIP1|IRF1|S1PR1|ENPP2|TMBIM6|TNFAIP3|WASHC2A|GPR3|IL15RA|GADD45A|NPC1|UCHL1|SGPP2|NEK6|CD74|SLC39A14|DKK3|PRKCH|ACP5|CCL22|VGF|LAMTOR2|ZDHHC7|SMPD1|LYN|CALM1|SPOCK2|ABHD17C|ABCA3|IL18R1|CD53|TPD52L1|ADAM19|RITA1|CBS|GRIN2A|GBE1|ITLN1|SHISA5|CHAC1|CCNG1|S100A11|HP|TACSTD2|NEDD4L|RAP1BL|ARC|TSPAN13|PIEZO1|HEXB|SLAMF8|HTRA4|CHRNA6|HDAC9|FSTL3|TMEM102|PLA2G4C|DENND5A|IL18|RRAGC|MIDN|SLC1A3|S…	1081	1.14108e-08
cell-substrate adhesion (GO:0031589)	biological_process	P2	SPOCK2|COL13A1|TACSTD2|CCN2|ITGA5|EFNA1|CALR|GREM1|THBS1|BCR|MMP14|FZD7|PLAU|RAC2|ITGA3|ITGB3|PARVG|TYRO3|LAMB1|SPRY4|CD63|ITGB1|HPSE|ADAM9|PPARD|PTK2B|ITGA2|ACTN4|FN1|PXN|ITGB1BP1|EPDR1|HSD17B12|FERMT3|BCL6|ADAM15|ITGA7|ITGB2|CCN1|MELTF|LYVE1|ACTN1|RHOD|PTPRJ|LAMC1|CRK|BST1|SLC9A1|P4HB|STON1|SDC4|GBP1|PHLDB2|LAMA5|CTTN|ARHGAP6|RRAS|GPM6B|CD44|CORO1C|PTPRO|JAG1|LIMS1|SERPINE1|AKIP1|DAPK3|ADAMTS9|…	70	1.14108e-08
cell-matrix adhesion (GO:0007160)	biological_process	P2	COL13A1|CCN2|ITGA5|GREM1|THBS1|BCR|MMP14|PLAU|ITGA3|ITGB3|PARVG|CD63|ITGB1|HPSE|ADAM9|PTK2B|ITGA2|FN1|ITGB1BP1|EPDR1|FERMT3|BCL6|ADAM15|ITGA7|ITGB2|LYVE1|ACTN1|RHOD|PTPRJ|BST1|SLC9A1|STON1|SDC4|PHLDB2|CTTN|ARHGAP6|RRAS|GPM6B|CD44|CORO1C|JAG1|LIMS1|SERPINE1|DAPK3|ADAMTS9|JAM3|ITGAX|DUSP3	48	2.03503e-06
regulation of cell-substrate adhesion (GO:0010810)	biological_process	P2	SPOCK2|TACSTD2|ITGA5|CALR|GREM1|THBS1|MMP14|FZD7|PLAU|RAC2|ITGA3|ITGB3|SPRY4|PTK2B|ACTN4|FN1|ITGB1BP1|HSD17B12|BCL6|ADAM15|CCN1|MELTF|PTPRJ|CRK|BST1|SLC9A1|P4HB|SDC4|GBP1|PHLDB2|ARHGAP6|RRAS|GPM6B|CORO1C|PTPRO|JAG1|LIMS1|SERPINE1|DAPK3|DUSP3	40	0.000245553
negative regulation of molecular function (GO:0044092)	biological_process	P2	SERPINA3|TMBIM6|TNFAIP3|GADD45A|UCHL1|SLC39A14|DKK3|CSTB|SMPD1|LYN|CALM1|SPOCK2|TFPI2|HP|NEDD4L|HDAC9|MIDN|CERS1|GADD45B|HRAS|NHERF1|MMP9|HAVCR2|GPX1|GBA1|CSTA|PPP1R15A|SH2B3|GEM|TRIB1|LILRB4|TRIB3|MDFI|TMSB4X|GPRC5A|EPHB2|TIMP1|THBS1|SIAH2|SERPINF2|NOL3|SERPINB8|ZFP36|IFI16|HSPB1|GMIP|PIP4K2A|LYNX1|NUPR1|PI3|PRDX5|APLP2|TGFB2|IL1B|LYPD1|A2M|PLAUR|SERPINA1|SPI1|ITGB3|TDG|WFDC8|SPRY4|WFDC2|FKBP1B|…	152	1.3874e-08
regulation of protein metabolic process (GO:0051246)	biological_process	P2	ENPP2|SERPINA3|TNFAIP3|GADD45A|UCHL1|RTN3|CD74|CSTB|SMPD1|LYN|CALM1|SPOCK2|TFPI2|TPD52L1|CBS|GRIN2A|ITLN1|CHAC1|CCNG1|TMEM102|IL18|ATP13A2|ARID5A|HSPA5|PLD1|BCL2L10|SLCO3A1|GADD45B|HRAS|NHERF1|WBP2|MMP9|SWAP70|KNDC1|GPX1|GBA1|CCN2|EIF1B|SIRPA|CSTA|PPP1R15A|CDC37|RIPK1|ADCYAP1|NRG1|SESN2|ITGA5|SH2B3|EFNA1|RASGRP1|TRIB1|CALR|ASB11|LILRB4|BDKRB2|TRIB3|GREM1|SOCS3|RTN4|MDM2|GPRC5A|EPHB2|TIMP1|THBS1|S…	315	1.61159e-08
homeostatic process (GO:0042592)	biological_process	P2	DNASE2|S1PR1|SERPINA3|TMBIM6|TNFAIP3|GPR3|NPC1|SCD|CD74|SLC39A14|ACP5|VGF|LYN|CALM1|ABCA3|IL18R1|HEXB|SLAMF8|HDAC9|IL18|SLC1A3|ATP13A2|TRPV2|TBXAS1|ORMDL2|CA12|SLC30A7|TRAF3IP2|ATP6V0E2|NHERF1|CP|GPX1|GBA1|CCN2|GLS|ATP6V1D|ADCYAP1|ACHE|CXCR4|SESN2|CCR5|SH2B3|CDK16|CALR|RTN4|ATP1B3|CYBA|CCL7|STAT3|S100A9|NOL3|ATF4|BCR|ZFP36|ACOX1|TP53INP2|P2RX4|P2RY2|LAMP2|HSPB1|SLITRK1|NFKBIZ|TRPM2|SLC1A1|DRD1|ST…	223	1.62649e-08
positive regulation of catalytic activity (GO:0043085)	biological_process	P2	S1PR1|CD74|CCL22|LYN|CALM1|TPD52L1|GRIN2A|IL18|BCL2L10|ABR|HRAS|SH3BP1|ARAP3|CCN2|PPP1R15A|ADCYAP1|NRG1|SESN2|TIGAR|EFNA1|RASGRP1|TRIB3|GREM1|TMSB4X|CYBA|THBS1|CCL7|STAT3|CAP2|CAP1|PPM1H|S100A9|SNX9|BCR|CTSD|MAPRE3|IFI16|STRADB|AREG|CASP8|GMIP|SASH1|SLC1A1|DRD1|CD40|STIM1|HBEGF|TGFB2|EDN1|IL1B|TXN|ITGB3|TBC1D4|FDX1|TYRO3|LAPTM5|ITGB1|C5AR1|SLC11A1|ADAM9|CCL20|PPARGC1B|MAP2K3|PTK2B|ITGA2|PTAFR|RIP…	155	1.91254e-08
lipid biosynthetic process (GO:0008610)	biological_process	P2	ACLY|SGPP2|SCD|CD74|DKK3|SMPD1|SGMS2|ABCA3|SRD5A3|HEXB|PLA2G4C|STAR|TBXAS1|ORMDL2|HMGCS1|PLD1|CERS1|ACSS2|SLC44A3|ERG28|PLA2G15|GBA1|CYP17A1|TRIB3|SOCS3|PI4K2A|AGPAT4|ALDH8A1|EFR3B|CYP51A1|TM7SF2|ITPKC|INPP5J|PCYT1B|PRXL2B|GK|SC5D|PIP4K2A|ACOT4|PLAAT3|ELOVL6|MGLL|CRABP2|DEGS1|EDN1|IL1B|HSD3B7|FDX1|XBP1|SRD5A1|LPCAT4|PPARD|B4GALT5|MVD|IDH1|RBP1|PITPNM1|FADS3|HSD17B12|B4GALT4|PNPLA3|CYP1A1|SPHK1|PD…	116	2.04876e-08
biological regulation (GO:0065007)	biological_process	P2	DNASE2|MYD88|LRRFIP1|IRF1|S1PR1|ENPP2|SERPINA3|TMBIM6|TNFAIP3|WASHC2A|GPR3|IL15RA|GADD45A|PALMD|NPC1|UCHL1|SGPP2|SCD|RTN3|NEK6|CD74|USP53|SLC39A14|DKK3|CSTB|PRKCH|ACP5|CCL22|VGF|LAMTOR2|ZDHHC7|SMPD1|LYN|SGMS2|CALM1|SPOCK2|ABHD17C|ABCA3|IL18R1|TFPI2|CD53|TPD52L1|ADAM19|RITA1|CBS|SRD5A3|GRIN2A|GBE1|ITLN1|SHISA5|CHAC1|CCNG1|S100A11|HP|TACSTD2|NEDD4L|RAP1BL|ARC|TSPAN13|PIEZO1|HEXB|SLAMF8|HTRA4|CHRNA6…	1191	2.89884e-08
regulation of biological process (GO:0050789)	biological_process	P2	DNASE2|MYD88|LRRFIP1|IRF1|S1PR1|ENPP2|SERPINA3|TMBIM6|TNFAIP3|WASHC2A|GPR3|IL15RA|GADD45A|PALMD|NPC1|UCHL1|SGPP2|SCD|RTN3|NEK6|CD74|SLC39A14|DKK3|CSTB|PRKCH|ACP5|CCL22|VGF|LAMTOR2|ZDHHC7|SMPD1|LYN|SGMS2|CALM1|SPOCK2|ABHD17C|ABCA3|IL18R1|TFPI2|CD53|TPD52L1|ADAM19|RITA1|CBS|GRIN2A|GBE1|ITLN1|SHISA5|CHAC1|CCNG1|S100A11|HP|TACSTD2|NEDD4L|RAP1BL|ARC|TSPAN13|PIEZO1|HEXB|SLAMF8|HTRA4|CHRNA6|HDAC9|FSTL3|…	1153	4.29096e-08
negative regulation of biological process (GO:0048519)	biological_process	P2	MYD88|LRRFIP1|IRF1|S1PR1|SERPINA3|TMBIM6|TNFAIP3|GADD45A|NPC1|UCHL1|RTN3|CD74|DKK3|CSTB|PRKCH|ACP5|ZDHHC7|SMPD1|LYN|CALM1|SPOCK2|ABHD17C|IL18R1|TFPI2|RITA1|CBS|GRIN2A|GBE1|CHAC1|CCNG1|S100A11|HP|TACSTD2|NEDD4L|RAP1BL|ARC|SLAMF8|HTRA4|HDAC9|FSTL3|DENND5A|IL18|MIDN|IGFBP1|ATP13A2|NR1I3|ARID5A|RHPN2|ORMDL2|HSPA5|BCL2L10|TRAF3IP2|CERS1|HSBP1L1|GADD45B|HRAS|BCL9L|CHRNA9|HTRA1|NHERF1|ABI3|SH3BP1|MMP9|H…	619	3.04586e-08
extracellular matrix organization (GO:0030198)	biological_process	P2	SH3PXD2B|THSD4|SPOCK2|COL13A1|MMP9|VWA1|CCN2|TGFBI|DPP4|MANSC4|GREM1|PXDN|LOXL2|SULF2|MMP19|ADAMTS2|HAS3|SERPINF2|MMP8|MMP14|ADAM10|FAP|TGFB2|ITGB3|TNFRSF1A|LAMB1|CSGALNACT1|ITGB1|MMP25|BCL3|ADAMTSL4|OPTC|BMP1|HSD17B12|SPINT2|ADAM15|CCN1|MELTF|TGFB1|LAMA1|LAMC1|PTX3|RUNX1|IL6|TNFRSF1B|MMP1|FURIN|CTSS|PHLDB2|CYP1B1|MPV17|ADAMTS14|GPM6B|AGT|COL8A2|ANXA2|ELF3|SLC39A8|ADAMTS4|SPINT1|ADAMTS9|MATN3|TNF…	63	3.0491e-08
extracellular structure organization (GO:0043062)	biological_process	P2	SH3PXD2B|THSD4|SPOCK2|COL13A1|MMP9|VWA1|CCN2|TGFBI|DPP4|MANSC4|GREM1|PXDN|LOXL2|SULF2|MMP19|ADAMTS2|HAS3|SERPINF2|MMP8|MMP14|ADAM10|FAP|TGFB2|ITGB3|TNFRSF1A|LAMB1|CSGALNACT1|ITGB1|MMP25|BCL3|ADAMTSL4|OPTC|BMP1|HSD17B12|SPINT2|ADAM15|CCN1|MELTF|TGFB1|LAMA1|LAMC1|PTX3|RUNX1|IL6|TNFRSF1B|MMP1|FURIN|CTSS|PHLDB2|CYP1B1|MPV17|ADAMTS14|GPM6B|AGT|COL8A2|ANXA2|ELF3|SLC39A8|ADAMTS4|SPINT1|ADAMTS9|MATN3|TNF…	63	3.46525e-08
external encapsulating structure organization (GO:0045229)	biological_process	P2	SH3PXD2B|THSD4|SPOCK2|COL13A1|MMP9|VWA1|CCN2|TGFBI|DPP4|MANSC4|GREM1|PXDN|LOXL2|SULF2|MMP19|ADAMTS2|HAS3|SERPINF2|MMP8|MMP14|ADAM10|FAP|TGFB2|ITGB3|TNFRSF1A|LAMB1|CSGALNACT1|ITGB1|MMP25|BCL3|ADAMTSL4|OPTC|BMP1|HSD17B12|SPINT2|ADAM15|CCN1|MELTF|TGFB1|LAMA1|LAMC1|PTX3|RUNX1|IL6|TNFRSF1B|MMP1|FURIN|CTSS|PHLDB2|CYP1B1|MPV17|ADAMTS14|GPM6B|AGT|COL8A2|ANXA2|ELF3|SLC39A8|ADAMTS4|SPINT1|ADAMTS9|MATN3|TNF…	63	4.41735e-08
positive regulation of MAPK cascade (GO:0043410)	biological_process	P2	MYD88|GADD45A|CD74|CCL22|LAMTOR2|TPD52L1|GADD45B|HRAS|HAVCR2|CCN2|RIPK1|ADCYAP1|NRG1|EFNA1|RASGRP1|NDST1|THBS1|CCL7|SERPINF2|ABCA7|MMP8|FZD7|OSM|IL11|SASH1|GDF15|CD40|TGFB2|EDN1|IL1B|SPI1|ITGB3|LIF|LAPTM5|C5AR1|ADAM9|CCL20|CCR1|MAP2K3|SDCBP|PTK2B|DOK1|CCL8|FGF20|NDRG4|MAP2K5|TPBG|P2RY6|SPHK1|RIPK2|XDH|SHC1|GAREM1|TRAF4|MAPK8IP2|CCL2|TGFB1|DKK1|TNFRSF19|PTPRJ|CRK|GPNMB|DOK3|IL6|F2RL1|MAP2K2|FCGR2B…	85	3.52641e-08
response to organic cyclic compound (GO:0014070)	biological_process	P2	MYD88|NPC1|VGF|SMPD1|LYN|ABCA3|CBS|RAP1BL|IL18|SLC1A3|IGFBP1|HSPA5|NHERF1|WBP2|SDC1|CYP24A1|GPX1|GBA1|CCN2|CXCR4|CCR5|CALR|CYBA|THBS1|STAT3|MMP19|MAP1B|PAPPA|MSR1|CYBB|ATF4|DDIT4|ESRRA|ZFP36|SSH1|P2RX4|P2RY2|MMP14|MAOB|FBXO32|PEA15|AREG|JUND|CASP8|NFKBIZ|TRPM2|SLC1A1|DRD1|CASP7|AQP9|ZNF703|TGFB2|EDN1|IL1B|ITPR2|A2M|FDX1|SRD5A1|DUSP6|SPIDR|AQP3|FKBP1B|ADAM9|PPARD|PPARGC1B|PTK2B|ITGA2|PTAFR|RGS8|ID…	138	4.13343e-08
catabolic process (GO:0009056)	biological_process	P2	DNASE2|MYD88|ENPP2|TMBIM6|TNFAIP3|NPC1|UCHL1|ZDHHC7|SMPD1|CALM1|CES2|ABHD17C|CBS|SRD5A3|GRIN2A|CHAC1|HP|NEDD4L|HEXB|PLA2G4C|RRAGC|ATP13A2|HSPA5|PLD1|TRAF3IP2|CERS1|ATP6V0E2|LTA4H|MMP9|CYP24A1|RGS19|SH3GLB1|GPX1|ACAT2|PLA2G15|GBA1|BHMT|GLS|ATP6V1D|BLVRA|CDC37|DEPP1|HAO2|RIPK1|PYGB|CHI3L2|ACHE|PSME4|SESN2|TIGAR|EFNA1|CDK16|GABARAPL1|TRIB1|CALR|ASB11|ALDH4A1|TRIB3|PXDN|MDM2|TIMP1|MPO|STAT3|SIAH2|ALD…	314	6.19882e-08
I-kappaB kinase/NF-kappaB signaling (GO:0007249)	biological_process	P2	MYD88|TNFAIP3|NEK6|CD74|SHISA5|TRAF3IP2|RHOH|SIRPA|RIPK1|LILRB4|IFIT5|HSPB1|CASP8|LITAF|CD40|LURAP1L|EDN1|IL1B|ATP2C1|TNFRSF1A|BCL3|ECM1|NLRX1|RIPK3|TLR2|TLR8|TNIP1|TRIM38|SQSTM1|TFRC|RIPK2|TRAF4|IRAK2|TNFRSF19|CARD19|NR1D1|CASP10|STAT1|GAPDH|NR1H4|F2RL1|PRKN|CLEC7A|TNFRSF10B|TRIM58|TLR6|LTBR|WLS|TRIM5|ZC3H12A|S100A4|TRAF3|HMOX1|OPTN|TLR4|AKT1|SLC39A8|TRAF1|SLC20A1	59	6.42718e-08
regulation of I-kappaB kinase/NF-kappaB signaling (GO:0043122)	biological_process	P2	MYD88|TNFAIP3|NEK6|CD74|SHISA5|TRAF3IP2|RHOH|RIPK1|LILRB4|IFIT5|HSPB1|CASP8|LITAF|CD40|LURAP1L|IL1B|ATP2C1|TNFRSF1A|ECM1|NLRX1|TNIP1|TRIM38|SQSTM1|TFRC|RIPK2|TRAF4|TNFRSF19|CARD19|NR1D1|CASP10|STAT1|GAPDH|NR1H4|F2RL1|PRKN|CLEC7A|TNFRSF10B|TRIM58|TLR6|LTBR|WLS|TRIM5|ZC3H12A|S100A4|TRAF3|HMOX1|OPTN|TLR4|SLC39A8|TRAF1|SLC20A1	51	1.13896e-06
positive regulation of cell population proliferation (GO:0008284)	biological_process	P2	MYD88|S1PR1|TNFAIP3|CD74|PRKCH|LYN|IL18|LRG1|HRAS|HTRA1|MMP9|HAVCR2|CTHRC1|CCN2|CXCL5|NRG1|DPP4|CALR|GREM1|RTN4|MDM2|CD55|EPHB2|CYBA|TIMP1|THBS1|STAT3|CD276|SERPINF2|NEAT1|CAPNS1|FZD7|OSM|AREG|IL11|CLCF1|HAPLN3|RAC2|ADAM10|CD40|NAMPT|ICOSLG|CSF2RB|IL6ST|NRP2|HBEGF|ZNF703|TGFB2|EDN1|IL1B|ITGB3|REG3G|CHRD|LIF|XBP1|LAMB1|CD274|ITGB1|C5AR1|HPSE|NCKAP1L|ECM1|PPARD|SDCBP|PTK2B|ITGA2|PTAFR|FN1|MVD|ID2|C…	143	6.49622e-08
ERK1 and ERK2 cascade (GO:0070371)	biological_process	P2	CD74|CCL22|LYN|HRAS|CHRNA9|NHERF1|HAVCR2|CCN2|SIRPA|ADCYAP1|NRG1|RASGRP1|DUSP4|EPHB2|CCL7|SERPINF2|ABCA7|EDN1|IL1B|ITGB3|LIF|DUSP6|C5AR1|CCL20|CCR1|PTK2B|FN1|CTSH|ITGB1BP1|TNIP1|CCL8|FGF20|NDRG4|TPBG|P2RY6|RIPK2|SHC1|CCN1|GAREM1|CCL2|TGFB1|DUSP5|GPNMB|F2RL1|MAP2K2|PTPRR|GBP1|ATF3|ICAM1|CHI3L1|RRAS|PDGFC|CD44|EZR|TLR4|CEACAM1|YWHAZ|AGT|ERRFI1|BTN2A2|EGF|GLIPR2|DUSP3|MARCO	64	7.02801e-08
regulation of ERK1 and ERK2 cascade (GO:0070372)	biological_process	P2	CD74|CCL22|LYN|HRAS|CHRNA9|NHERF1|HAVCR2|CCN2|SIRPA|ADCYAP1|NRG1|RASGRP1|DUSP4|EPHB2|CCL7|SERPINF2|ABCA7|IL1B|ITGB3|LIF|DUSP6|C5AR1|CCL20|CCR1|PTK2B|FN1|ITGB1BP1|TNIP1|CCL8|FGF20|NDRG4|TPBG|P2RY6|RIPK2|SHC1|CCN1|GAREM1|CCL2|TGFB1|GPNMB|F2RL1|PTPRR|GBP1|ATF3|ICAM1|CHI3L1|RRAS|PDGFC|CD44|EZR|TLR4|CEACAM1|YWHAZ|ERRFI1|BTN2A2|GLIPR2|DUSP3|MARCO	58	6.00483e-07
regulation of protein kinase activity (GO:0045859)	biological_process	P2	TNFAIP3|GADD45A|UCHL1|SMPD1|LYN|CALM1|TPD52L1|CBS|CCNG1|IL18|GADD45B|HRAS|NHERF1|GBA1|CDC37|ADCYAP1|NRG1|SESN2|SH2B3|EFNA1|RASGRP1|TRIB1|LILRB4|TRIB3|GREM1|GPRC5A|EPHB2|THBS1|SNX9|MAPRE3|STRADB|HSPB1|AREG|SASH1|SLC1A1|CD40|HBEGF|TGFB2|EDN1|IL1B|TXN|ITGB3|SPRY4|C5AR1|SLC11A1|ADAM9|MAP2K3|PTK2B|RIPK3|DUSP1|ITGB1BP1|EREG|ATP2B4|PKD2|MAP2K5|DBNDD1|SHC1|CCN1|BTC|TRAF4|CD300A|TGFB1|TNFSF15|DKK1|PTPRJ|H…	100	7.36384e-08
regulation of kinase activity (GO:0043549)	biological_process	P2	TNFAIP3|GADD45A|UCHL1|CD74|SMPD1|LYN|CALM1|TPD52L1|CBS|CCNG1|SLAMF8|IL18|MIDN|GADD45B|HRAS|NHERF1|GBA1|CDC37|ADCYAP1|NRG1|SESN2|TIGAR|SH2B3|EFNA1|RASGRP1|TRIB1|LILRB4|TRIB3|GREM1|GPRC5A|EPHB2|THBS1|SNX9|MAPRE3|STRADB|HSPB1|AREG|SASH1|PIP4K2A|SLC1A1|CD40|HBEGF|TGFB2|EDN1|IL1B|TXN|ITGB3|TYRO3|SPRY4|C5AR1|SLC11A1|ADAM9|MAP2K3|PTK2B|RIPK3|DUSP1|ITGB1BP1|EREG|ATP2B4|PKD2|MAP2K5|MET|DBNDD1|SHC1|CCN1|BT…	110	1.43925e-07
regulation of transferase activity (GO:0051338)	biological_process	P2	TNFAIP3|GADD45A|UCHL1|CD74|SMPD1|LYN|CALM1|TPD52L1|CBS|CCNG1|SLAMF8|IL18|MIDN|CERS1|GADD45B|HRAS|NHERF1|GBA1|CDC37|ADCYAP1|NRG1|SESN2|TIGAR|SH2B3|EFNA1|RASGRP1|TRIB1|LILRB4|TRIB3|GREM1|GPRC5A|EPHB2|THBS1|SNX9|ZFP36|MAPRE3|STRADB|HSPB1|AREG|SASH1|PIP4K2A|SLC1A1|CD40|HBEGF|TGFB2|EDN1|IL1B|TXN|ITGB3|TYRO3|SPRY4|C5AR1|SLC11A1|ADAM9|MAP2K3|PTK2B|RIPK3|DUSP1|ITGB1BP1|EREG|ATP2B4|PKD2|MAP2K5|MET|DBNDD1|…	116	2.76185e-05
epithelial cell migration (GO:0010631)	biological_process	P2	ENPP2|GADD45A|TACSTD2|HDAC9|LRG1|SH3BP1|MMP9|GPX1|CORO1B|DPP4|EFNA1|CALR|GREM1|RTN4|TMSB4X|LOXL2|THBS1|S100A9|ARSB|P2RX4|HSPB1|SASH1|CD40|ITGA3|FAP|NRP2|HBEGF|TGFB2|EDN1|ITGB3|LGALS8|ITGB1|ADAM9|PTP4A3|PPARD|MAP2K3|PTK2B|ITGA2|CTSH|PXN|ITGB1BP1|ANXA3|ATP2B4|MAP2K5|ANXA1|MET|HIF1A|TGFB1|HDAC7|VEGFC|PTPRR|CYP1B1|RRAS|ZC3H12A|SCG2|HMOX1|CORO1C|CEACAM1|NANOS1|PTGS2|AGT|EGF|AKT1|S100A2|GLIPR2|ADAMTS9|…	67	8.65244e-08
epithelium migration (GO:0090132)	biological_process	P2	ENPP2|GADD45A|TACSTD2|HDAC9|LRG1|SH3BP1|MMP9|GPX1|CORO1B|DPP4|EFNA1|CALR|GREM1|RTN4|TMSB4X|LOXL2|THBS1|S100A9|ARSB|P2RX4|HSPB1|SASH1|CD40|ITGA3|FAP|NRP2|HBEGF|TGFB2|EDN1|ITGB3|LGALS8|ITGB1|ADAM9|PTP4A3|PPARD|MAP2K3|PTK2B|ITGA2|CTSH|PXN|ITGB1BP1|ANXA3|ATP2B4|MAP2K5|ANXA1|MET|HIF1A|TGFB1|HDAC7|VEGFC|PTPRR|CYP1B1|RRAS|ZC3H12A|SCG2|HMOX1|CORO1C|CEACAM1|NANOS1|PTGS2|AGT|EGF|AKT1|S100A2|GLIPR2|ADAMTS9|…	67	1.22911e-07
tissue migration (GO:0090130)	biological_process	P2	ENPP2|GADD45A|TACSTD2|HDAC9|LRG1|SH3BP1|MMP9|GPX1|CORO1B|DPP4|EFNA1|CALR|GREM1|RTN4|TMSB4X|LOXL2|THBS1|S100A9|ARSB|P2RX4|HSPB1|SASH1|CD40|ITGA3|FAP|NRP2|HBEGF|TGFB2|EDN1|ITGB3|LGALS8|ITGB1|ADAM9|PTP4A3|PPARD|MAP2K3|PTK2B|ITGA2|CTSH|PXN|ITGB1BP1|ANXA3|ATP2B4|MAP2K5|ANXA1|MET|HIF1A|TGFB1|HDAC7|VEGFC|PTPRR|CYP1B1|RRAS|ZC3H12A|SCG2|HMOX1|CORO1C|CEACAM1|NANOS1|PTGS2|AGT|EGF|AKT1|S100A2|GLIPR2|ADAMTS9|…	67	2.1169e-07
positive regulation of epithelial cell migration (GO:0010634)	biological_process	P2	ENPP2|HDAC9|MMP9|CALR|RTN4|TMSB4X|THBS1|P2RX4|HSPB1|SASH1|CD40|ITGA3|NRP2|HBEGF|TGFB2|EDN1|ITGB3|ADAM9|MAP2K3|PTK2B|ITGA2|CTSH|ITGB1BP1|ANXA3|ANXA1|MET|HIF1A|TGFB1|HDAC7|VEGFC|RRAS|ZC3H12A|HMOX1|PTGS2|AGT|EGF|AKT1|GLIPR2|IRS2	39	1.03591e-06
ameboidal-type cell migration (GO:0001667)	biological_process	P2	ENPP2|GADD45A|LAMTOR2|TACSTD2|HDAC9|LRG1|NHERF1|SH3BP1|MMP9|GPX1|CORO1B|DPP4|EFNA1|CALR|GREM1|RTN4|TMSB4X|LOXL2|TIMP1|THBS1|CAP1|S100A9|ARSB|P2RX4|HSPB1|SASH1|CD40|ITGA3|FAP|NRP2|HBEGF|TGFB2|EDN1|ITGB3|LGALS8|ITGB1|ADAM9|PTP4A3|PPARD|MAP2K3|PTK2B|ITGA2|FN1|CTSH|PXN|ITGB1BP1|ANXA3|ATP2B4|SEMA5B|MAP2K5|TPBG|PDLIM1|ANXA1|MET|HIF1A|TGFB1|HDAC7|CRB2|VEGFC|PTPRR|SDC4|CYP1B1|LAMA5|GPC3|RRAS|ZC3H12A|SCG2…	79	1.65546e-06
endothelial cell migration (GO:0043542)	biological_process	P2	GADD45A|HDAC9|SH3BP1|GPX1|CORO1B|DPP4|EFNA1|CALR|GREM1|TMSB4X|LOXL2|THBS1|S100A9|P2RX4|HSPB1|SASH1|CD40|FAP|NRP2|EDN1|ITGB3|LGALS8|ITGB1|PTP4A3|MAP2K3|PTK2B|PXN|ITGB1BP1|ANXA3|ATP2B4|MAP2K5|ANXA1|MET|HIF1A|TGFB1|HDAC7|VEGFC|CYP1B1|RRAS|ZC3H12A|SCG2|HMOX1|CEACAM1|PTGS2|AGT|EGF|AKT1|S100A2|ADAMTS9	49	1.75588e-05
regulation of epithelial cell migration (GO:0010632)	biological_process	P2	ENPP2|GADD45A|TACSTD2|HDAC9|SH3BP1|MMP9|EFNA1|CALR|RTN4|TMSB4X|THBS1|ARSB|P2RX4|HSPB1|SASH1|CD40|ITGA3|NRP2|HBEGF|TGFB2|EDN1|ITGB3|ADAM9|MAP2K3|PTK2B|ITGA2|CTSH|ITGB1BP1|ANXA3|ATP2B4|MAP2K5|ANXA1|MET|HIF1A|TGFB1|HDAC7|VEGFC|PTPRR|RRAS|ZC3H12A|HMOX1|CORO1C|CEACAM1|PTGS2|AGT|EGF|AKT1|GLIPR2|ADAMTS9|IRS2	50	2.78285e-05
organic substance transport (GO:0071702)	biological_process	P2	ARRDC2|SLC35F3|TANGO2|TMBIM6|WASHC2A|ORAI2|NPC1|CD74|SLC39A14|VGF|ZDHHC7|LYN|CALM1|ABCA3|GRIN2A|ITLN1|TRAK2|SLC17A9|ARC|TSPAN13|APOL2|CHRNA6|MIDN|SLC1A3|STAR|AP1S3|ATP13A2|TRPV2|HSPA5|SYT12|SLC15A3|TRAF3IP2|SLCO3A1|HRAS|CHRNA9|NHERF1|SLC44A3|SH3GLB1|CCN2|CDC37|RIPK1|ADCYAP1|APOO|ACHE|CXCR4|SESN2|CCR5|RAB31|GEM|CDK16|CALR|SLC38A4|ABCC3|BDKRB2|TRIB3|BICD2|CYBA|THBS1|ABLIM3|STAT3|CYP51A1|SLC7A14|MSR…	333	9.26093e-08
lipid metabolic process (GO:0006629)	biological_process	P2	ACLY|ENPP2|SERPINA3|NPC1|SGPP2|SCD|CD74|DKK3|SMPD1|LYN|SGMS2|CES2|ABCA3|SRD5A3|HEXB|APOL2|PLA2G4C|STAR|TBXAS1|ORMDL2|HMGCS1|PLD1|CERS1|ACSS2|LTA4H|SLC44A3|CYP24A1|ERG28|GPX1|ACAT2|PLA2G15|GSTA3|GBA1|CYP17A1|HAO2|SESN2|ACOT1|CYP2S1|LACTB|TRIB3|SOCS3|PI4K2A|AGPAT4|ALDH8A1|EFR3B|CYP51A1|SLC35C1|TM7SF2|ITPKC|INPP5J|ABCA7|PCYT1B|PRXL2B|AADAC|ACOX1|GK|SC5D|NCEH1|RETSAT|PIP4K2A|GLTP|ALDH3A1|ACOT4|PLAAT3…	188	1.26498e-07
cellular lipid metabolic process (GO:0044255)	biological_process	P2	ACLY|ENPP2|SGPP2|SCD|CD74|SMPD1|SGMS2|CES2|ABCA3|SRD5A3|HEXB|PLA2G4C|STAR|TBXAS1|ORMDL2|HMGCS1|PLD1|CERS1|SLC44A3|GPX1|ACAT2|PLA2G15|GBA1|HAO2|SESN2|ACOT1|CYP2S1|TRIB3|SOCS3|PI4K2A|AGPAT4|ALDH8A1|EFR3B|SLC35C1|ITPKC|INPP5J|PCYT1B|PRXL2B|AADAC|ACOX1|GK|NCEH1|RETSAT|PIP4K2A|GLTP|ACOT4|PLAAT3|ELOVL6|MGLL|CRABP2|DEGS1|EDN1|IL1B|CYP26A1|TNFRSF1A|GDE1|XBP1|SRD5A1|CROT|LPCAT4|ZMPSTE24|PPARD|PTGR1|B4GALT…	139	1.36527e-06
endocytosis (GO:0006897)	biological_process	P2	ENPP2|NPC1|SMPD1|NEDD4L|ARC|HRAS|SH3BP1|SDC1|ACHE|DPP4|RAB31|LILRB4|GREM1|LOXL2|THBS1|CAP1|MSR1|DNAJC6|SNX9|ABCA7|SCARB2|ITGB3|CD14|MARCHF2|ITSN1|NEURL3|CD2AP|CD63|ITGB1|NCKAP1L|SDCBP|EPN3|IGF2R|ITGA2|CXCL8|CD163|SYT7|TRIP10|BCL2L1|CTSL|TFRC|RHOU|SPHK1|DNM1|ITGB2|LGALS3|CD151|CD300A|LYVE1|SORT1|SNX10|DKK1|TOR1A|LRP10|FCER1G|ADM|LDLR|SPON2|PTX3|F2RL1|PRKN|BMP2K|CD9|RHOQ|C3|RHOV|AAK1|FCGR2B|STON1|C…	96	1.29221e-07
receptor-mediated endocytosis (GO:0006898)	biological_process	P2	ARC|SDC1|ACHE|DPP4|RAB31|LILRB4|GREM1|CAP1|MSR1|DNAJC6|SNX9|SCARB2|ITGB3|CD14|ITSN1|CD2AP|CD63|ITGB1|SDCBP|IGF2R|CXCL8|CTSL|TFRC|DNM1|ITGB2|LYVE1|DKK1|FCER1G|ADM|LDLR|BMP2K|CD9|C3|AAK1|FCGR2B|STON1|CTTN|MICALL1|B2M|GRB2|AP2S1|ENTREP1|EZR|CEACAM1|SERPINE1|CLTC|ANXA2|M6PR|EGF|RALA|MARCO	51	1.45354e-06
epithelium development (GO:0060429)	biological_process	P2	MYD88|S1PR1|PRKCH|ZDHHC7|TACSTD2|IL18|LRG1|LTA4H|NHERF1|SH3BP1|MMP9|SDC1|GPX1|CTHRC1|CSTA|NRG1|CXCR4|ITGA5|TIGAR|MANSC4|GREM1|SOCS3|RTN4|CCM2|MAP1B|ATF4|BCR|PODXL|ZFP36|ARG2|MMP14|IRF6|ALDOC|FZD7|AREG|NFKBIZ|PLAAT3|DLG5|IL6ST|HBEGF|ZNF703|TGFB2|EDN1|IL1B|TST|DSP|BASP1|WHRN|REG3G|TNFRSF1A|CHRD|LIF|AQP3|ITGB1|HPSE|ADAM9|ZMPSTE24|RAB10|ITGA2|ADAMTSL4|ID2|CTSH|HS3ST3B1|EREG|TAGLN2|CEBPB|FGF20|PKD2|AN…	168	1.29541e-07
regulation of vesicle-mediated transport (GO:0060627)	biological_process	P2	IL15RA|SMPD1|LYN|NEDD4L|RAP1BL|ARC|ATP13A2|SYT12|PLD1|SDC1|SYN1|SIRPA|RAB31|CALR|GREM1|CYBA|DNAJC6|BCR|ABCA7|DYSF|RAC2|LAMP1|IL1B|SPI1|ITGB3|ATP2C1|CD14|TBC1D4|VAMP8|CD2AP|CD63|SLC11A1|NCKAP1L|ARHGDIA|SDCBP|ITGA2|PTAFR|TLR2|SYT7|NDRG4|CNN2|TGM2|SPHK1|ANXA1|ITGB2|LGALS3|CD151|CD300A|MSN|CCL2|DKK1|HCK|PTPRJ|TOR1A|ADGRE2|FCER1G|PTX3|F2RL1|MAP2K2|PRKN|BMP2K|SIRPB1|IL4R|RAB27A|C3|AAK1|FCGR2B|STON1|SDC…	89	1.95258e-07
response to xenobiotic stimulus (GO:0009410)	biological_process	P2	NPC1|UCHL1|SMPD1|LYN|CES2|ABCA3|GRIN2A|SLC1A3|HSPA5|TRAF3IP2|CERS1|GUK1|GPX1|GSTA3|CXCR4|CYP2S1|TIGAR|CALR|ABCC3|CYB5B|CYBA|THBS1|KCNK3|MAP1B|CYBB|AADAC|MAOB|NCEH1|NFKBIZ|SLC1A1|DRD1|ALDH3A1|ITGA3|TGFB2|EDN1|IL1B|CYP26A1|ITGB3|SRD5A1|DUSP6|NCKAP1L|PTK2B|ITGA2|AHR|PCSK1|TFRC|NAT1|CYP1A1|NQO1|TSPO|BAK1|SLC29A1|STAT1|OXSR1|VEGFC|FOS|IGFBP2|GSTO1|P2RX7|SMOX|PNP|TXNRD2|CYP1B1|ANKRD1|RAP2A|FOSL1|HMOX1|…	77	1.97573e-07
monoatomic cation transmembrane transport (GO:0098655)	biological_process	P2	TMBIM6|ORAI2|SLC39A14|MFSD3|LYN|CALM1|GRIN2A|NEDD4L|TSPAN13|PIEZO1|SLC1A3|TRPV2|NIPAL2|SLC15A3|SLC30A7|COX7A1|CHRNA9|ATP6V0E2|NHERF1|MMP9|CCN2|ATP6V1D|CCR5|GEM|COX4I1|TMSB4X|GLRX|ATP1B3|CYBA|KCNK3|NOL3|SLC6A6|P2RX4|ATP5F1E|NALF2|CTNS|ANXA2P2|TRPM2|SLC1A1|DRD1|UCP2|STIM1|KCNK6|KCNQ3|EDN1|ITPR2|ITGB3|ATP2C1|SLC25A25|CD63|ITGB1|FKBP1B|SLC11A1|SLC25A22|PTK2B|ACTN4|JPH1|KCNK1|ATP2B4|HOMER1|ATP6V0D1|PK…	116	5.54342e-05
monoatomic cation transport (GO:0006812)	biological_process	P2	TMBIM6|ORAI2|SLC39A14|MFSD3|LYN|CALM1|GRIN2A|NEDD4L|TSPAN13|PIEZO1|SLC1A3|TRPV2|NIPAL2|SLC15A3|SLC30A7|COX7A1|CHRNA9|ATP6V0E2|NHERF1|CP|MMP9|CCN2|ATP6V1D|CXCR4|CCR5|GEM|SLC38A4|COX4I1|TMSB4X|GLRX|ATP1B3|CYBA|KCNK3|NOL3|ATF4|SLC6A6|P2RX4|ATP5F1E|NKAIN1|NALF2|CTNS|ANXA2P2|TRPM2|SLC1A1|DRD1|STEAP3|FTL|UCP2|STIM1|FTH1|KCNK6|KCNQ3|EDN1|ITPR2|ITGB3|ATP2C1|SLC25A25|CD63|ITGB1|LCN2|FKBP1B|SLC11A1|ZMPSTE2…	149	2.15737e-07
monoatomic ion transmembrane transport (GO:0034220)	biological_process	P2	TMBIM6|ORAI2|SLC39A14|MFSD3|LYN|CALM1|GRIN2A|NEDD4L|ARC|TSPAN13|PIEZO1|CHRNA6|SLC1A3|ATP13A2|TRPV2|NIPAL2|SLC15A3|SLC30A7|COX7A1|TMC6|CHRNA9|ATP6V0E2|NHERF1|MMP9|CCN2|ATP6V1D|RIPK1|CCR5|GEM|COX4I1|TMSB4X|GLRX|EPHB2|ATP1B3|CYBA|KCNK3|CYBB|NOL3|SLC6A6|P2RX4|ATP5F1E|NALF2|CTNS|ANXA2P2|TRPM2|SLC1A1|DRD1|UCP2|STIM1|KCNK6|KCNQ3|SFXN5|EDN1|ITPR2|ITGB3|ATP2C1|SLC25A25|LRRC8A|CD63|ITGB1|FKBP1B|SLC11A1|SLC…	133	0.000103061
monoatomic ion transport (GO:0006811)	biological_process	P2	TMBIM6|ORAI2|SLC39A14|MFSD3|LYN|CALM1|GRIN2A|NEDD4L|ARC|TSPAN13|PIEZO1|CHRNA6|SLC1A3|ATP13A2|TRPV2|NIPAL2|SLC15A3|SLC30A7|COX7A1|TMC6|CHRNA9|ATP6V0E2|NHERF1|CP|MMP9|CCN2|ATP6V1D|RIPK1|CXCR4|CCR5|GEM|SLC38A4|COX4I1|TMSB4X|GLRX|EPHB2|ATP1B3|CYBA|KCNK3|CYBB|NOL3|ATF4|SLC6A6|P2RX4|ATP5F1E|NKAIN1|MAOB|NALF2|CTNS|ANXA2P2|TRPM2|SLC1A1|DRD1|STEAP3|FTL|UCP2|STIM1|FTH1|KCNK6|KCNQ3|SFXN5|EDN1|ITPR2|ITGB3|AT…	167	8.84561e-07
metal ion transport (GO:0030001)	biological_process	P2	TMBIM6|ORAI2|SLC39A14|LYN|CALM1|GRIN2A|NEDD4L|TSPAN13|SLC1A3|TRPV2|NIPAL2|SLC30A7|CHRNA9|NHERF1|CP|CCN2|CXCR4|CCR5|GEM|SLC38A4|GLRX|ATP1B3|CYBA|KCNK3|NOL3|ATF4|SLC6A6|P2RX4|NKAIN1|NALF2|ANXA2P2|TRPM2|SLC1A1|DRD1|STEAP3|FTL|STIM1|FTH1|KCNK6|KCNQ3|EDN1|ITPR2|ITGB3|ATP2C1|SLC25A25|CD63|ITGB1|LCN2|FKBP1B|SLC11A1|ZMPSTE24|CCR1|PTK2B|ACTN4|JPH1|KCNK1|ATP2B4|CCL8|HOMER1|PKD2|TFRC|P2RY6|SARAF|FXYD5|LGALS…	121	8.15267e-05
inorganic cation transmembrane transport (GO:0098662)	biological_process	P2	TMBIM6|ORAI2|SLC39A14|MFSD3|LYN|CALM1|GRIN2A|NEDD4L|TSPAN13|SLC1A3|TRPV2|NIPAL2|SLC15A3|SLC30A7|COX7A1|CHRNA9|ATP6V0E2|NHERF1|CCN2|ATP6V1D|CCR5|GEM|COX4I1|TMSB4X|GLRX|ATP1B3|CYBA|KCNK3|NOL3|SLC6A6|P2RX4|ATP5F1E|NALF2|CTNS|ANXA2P2|TRPM2|SLC1A1|DRD1|UCP2|STIM1|KCNK6|KCNQ3|EDN1|ITPR2|ITGB3|ATP2C1|SLC25A25|CD63|ITGB1|FKBP1B|SLC11A1|SLC25A22|PTK2B|ACTN4|JPH1|KCNK1|ATP2B4|ATP6V0D1|PKD2|ATP6V0D2|P2RY6|F…	107	0.000967509
inorganic ion transmembrane transport (GO:0098660)	biological_process	P2	TMBIM6|ORAI2|SLC39A14|MFSD3|LYN|CALM1|GRIN2A|NEDD4L|TSPAN13|SLC1A3|TRPV2|NIPAL2|SLC15A3|SLC30A7|COX7A1|CHRNA9|ATP6V0E2|NHERF1|CCN2|ATP6V1D|CCR5|GEM|COX4I1|TMSB4X|GLRX|ATP1B3|CYBA|KCNK3|NOL3|SLC6A6|P2RX4|ATP5F1E|NALF2|CTNS|ANXA2P2|TRPM2|SLC1A1|DRD1|UCP2|STIM1|KCNK6|KCNQ3|EDN1|ITPR2|ITGB3|ATP2C1|SLC25A25|LRRC8A|CD63|ITGB1|FKBP1B|SLC11A1|SLC25A22|PTK2B|PTAFR|ACTN4|JPH1|KCNK1|ATP2B4|ATP6V0D1|PKD2|ATP…	111	0.00732443
cellular response to peptide (GO:1901653)	biological_process	P2	SLC39A14|ZDHHC7|LYN|HDAC9|IGFBP1|HRAS|RAB31|TRIB3|SOCS3|MDM2|EPHB2|CYBA|STAT3|MAP1B|ESRRA|CTSD|PIP4K2A|GDF15|UCP2|LEPROTL1|EDN1|IL1B|ITGB3|TBC1D4|FOXO4|C1QTNF12|XBP1|SRD5A1|RAB10|SLC29A2|PXN|CASP4|PKM|PNPLA3|RIPK2|SHC1|ZBTB7B|CRK|STAT1|DENND4C|NGFR|NR1H4|MYO5A|PTPRE|SLC9A1|AGTRAP|FOS|RHOQ|FCGR2B|CYSLTR2|TLR6|CYP1B1|ICAM1|GRB2|MYO1C|ENPP1|TLR4|CEACAM1|AGT|ERRFI1|GJB2|AKT1|GCLC|IRS2	64	7.93238e-06
response to peptide (GO:1901652)	biological_process	P2	TNFAIP3|SLC39A14|VGF|ZDHHC7|LYN|HDAC9|IGFBP1|HRAS|LTA4H|MMP9|CCN2|SESN2|RAB31|TRIB3|SOCS3|MDM2|EPHB2|CYBA|TIMP1|STAT3|MAP1B|CYBB|ESRRA|CTSD|AREG|JUND|PIP4K2A|GDF15|UCP2|LEPROTL1|EDN1|IL1B|ITGB3|IRF5|TBC1D4|FOXO4|REG3G|C1QTNF12|XBP1|SRD5A1|RAB10|SLC29A2|TLR2|PXN|EREG|CASP4|PCSK1|PKM|PNPLA3|ANXA1|RIPK2|SHC1|SORT1|ZBTB7B|CRK|STAT1|ADM|DENND4C|GCNT1|NGFR|NR1H4|MYO5A|PTPRE|SLC9A1|AGTRAP|FOS|RHOQ|FCGR2…	86	2.32017e-07
response to peptide hormone (GO:0043434)	biological_process	P2	SLC39A14|VGF|ZDHHC7|LYN|HDAC9|IGFBP1|HRAS|LTA4H|CCN2|SESN2|RAB31|TRIB3|SOCS3|CYBA|TIMP1|STAT3|MAP1B|CYBB|ESRRA|CTSD|AREG|JUND|PIP4K2A|GDF15|UCP2|LEPROTL1|EDN1|IL1B|ITGB3|TBC1D4|FOXO4|REG3G|C1QTNF12|XBP1|SRD5A1|RAB10|SLC29A2|TLR2|PXN|EREG|PCSK1|PKM|PNPLA3|ANXA1|SHC1|SORT1|ZBTB7B|CRK|STAT1|ADM|DENND4C|GCNT1|NR1H4|MYO5A|PTPRE|SLC9A1|AGTRAP|FOS|RHOQ|CYSLTR2|CYP1B1|GRB2|MYO1C|ENPP1|CEACAM1|PTGS2|AGT|E…	73	1.26357e-06
cellular response to peptide hormone stimulus (GO:0071375)	biological_process	P2	SLC39A14|ZDHHC7|LYN|HDAC9|IGFBP1|HRAS|RAB31|TRIB3|SOCS3|CYBA|STAT3|MAP1B|ESRRA|CTSD|PIP4K2A|GDF15|UCP2|LEPROTL1|EDN1|IL1B|ITGB3|TBC1D4|FOXO4|C1QTNF12|XBP1|SRD5A1|RAB10|SLC29A2|PXN|PKM|PNPLA3|SHC1|ZBTB7B|CRK|STAT1|DENND4C|NR1H4|MYO5A|PTPRE|SLC9A1|AGTRAP|FOS|RHOQ|CYSLTR2|CYP1B1|GRB2|MYO1C|ENPP1|CEACAM1|AGT|ERRFI1|GJB2|AKT1|GCLC|IRS2	55	1.18459e-05
response to insulin (GO:0032868)	biological_process	P2	SLC39A14|VGF|ZDHHC7|LYN|HDAC9|IGFBP1|HRAS|SESN2|RAB31|TRIB3|SOCS3|ESRRA|CTSD|PIP4K2A|UCP2|IL1B|TBC1D4|FOXO4|C1QTNF12|XBP1|SRD5A1|RAB10|SLC29A2|TLR2|PKM|PNPLA3|SHC1|SORT1|ZBTB7B|STAT1|ADM|DENND4C|GCNT1|NR1H4|MYO5A|PTPRE|SLC9A1|FOS|RHOQ|GRB2|MYO1C|ENPP1|CEACAM1|AGT|ERRFI1|IL10|AKT1|GCLC|IRS2	49	4.06156e-05
cellular response to insulin stimulus (GO:0032869)	biological_process	P2	SLC39A14|ZDHHC7|HDAC9|IGFBP1|HRAS|RAB31|TRIB3|SOCS3|ESRRA|CTSD|PIP4K2A|UCP2|IL1B|TBC1D4|FOXO4|C1QTNF12|XBP1|SRD5A1|RAB10|SLC29A2|PKM|PNPLA3|SHC1|ZBTB7B|STAT1|DENND4C|NR1H4|MYO5A|PTPRE|SLC9A1|RHOQ|GRB2|MYO1C|ENPP1|CEACAM1|AGT|ERRFI1|AKT1|GCLC|IRS2	40	8.45999e-05
cellular response to hormone stimulus (GO:0032870)	biological_process	P2	NPC1|SLC39A14|ZDHHC7|LYN|HDAC9|IGFBP1|ARID5A|HRAS|WBP2|RAB31|CALR|TRIB3|SOCS3|CYBA|STAT3|MAP1B|DDIT4|ESRRA|CTSD|ZFP36|FBXO32|PIP4K2A|GDF15|UCP2|LEPROTL1|EDN1|IL1B|ITGB3|TBC1D4|FOXO4|C1QTNF12|XBP1|SRD5A1|RAB10|PPARD|PPARGC1B|SLC29A2|CTSH|PXN|CTSL|PKM|PNPLA3|LBH|P2RY6|SSTR1|ANXA1|SHC1|ZBTB7B|NR1D1|PAX8|CRK|STAT1|DENND4C|NR1H4|MYO5A|PTPRE|SLC9A1|AGTRAP|UGCG|FOS|RHOQ|IGFBP2|CYSLTR2|RDX|CTSS|CYP1B1|KL…	83	0.00101875
regulation of protein localization (GO:0032880)	biological_process	P2	PRKCH|ZDHHC7|ABHD17C|NEDD4L|MIDN|ATP13A2|HRAS|ABI3|SWAP70|SH3GLB1|PLEKHM2|ADCYAP1|ACHE|SESN2|CDK16|LILRB4|RTN4|EPHB2|ABLIM3|CYP51A1|RHBDF2|CTSD|ABCA7|TP53INP2|MMP14|TRPM2|SLC1A1|RIPOR1|GPR137B|UCP2|RAC2|ADAM10|ITGA3|TGFB2|IL1B|LYPD1|SPTBN1|SPI1|TXN|ITGB3|ATP2C1|LIF|C1QTNF12|LRRC8A|VAMP8|SPIDR|CD2AP|ITGB1|FKBP1B|ADAM9|LIMK2|ARHGDIA|PTP4A3|SAA1|PPARD|SLC25A22|TLR2|SYT7|UBE2J1|ITGB1BP1|ATP2B4|TRIM38…	127	2.40487e-07
regulation of cellular localization (GO:0060341)	biological_process	P2	TMBIM6|PRKCH|ZDHHC7|ABHD17C|NEDD4L|MIDN|ATP13A2|HRAS|ABI3|SWAP70|SH3GLB1|PLEKHM2|ADCYAP1|ACHE|SESN2|CDK16|LILRB4|RTN4|EPHB2|ABLIM3|CYP51A1|MAP1B|RHBDF2|CTSD|ABCA7|ZFP36|TP53INP2|P2RX4|MMP14|TRPM2|SLC1A1|RIPOR1|GPR137B|UCP2|RAC2|ADAM10|LAMP1|ITGA3|TGFB2|IL1B|LYPD1|SPTBN1|SPI1|TXN|ITGB3|ATP2C1|LIF|C1QTNF12|LRRC8A|VAMP8|SPIDR|CD2AP|ITGB1|FKBP1B|ADAM9|LIMK2|ARHGDIA|PTP4A3|SAA1|PPARD|SLC25A22|TLR2|SYT…	139	2.64396e-07
positive regulation of cellular component organization (GO:0051130)	biological_process	P2	MYD88|ENPP2|SMPD1|LYN|ABCA3|CD53|NEDD4L|PIEZO1|TRPV2|HSPA5|MLLT11|CERS1|HRAS|MMP9|SDC1|SWAP70|SH3GLB1|GPX1|PLEKHM2|GBA1|CORO1B|CCN2|ATF7IP2|PPP1R15A|NRG1|RAB31|TPM1|GREM1|EPHB2|MIEN1|MAP1B|S100A9|HAS3|SERPINF2|SNX9|ARSB|ABCA7|SLITRK1|SCARB2|ACTR3|PIP4K2A|GDF15|RAC2|CASP7|DLG5|ITGA3|CRABP2|TGFB2|EDN1|IL1B|GBP5|PLAUR|CD14|CLIP1|NIN|SPIDR|CD63|FKBP1B|ADAM9|PDE4DIP|NCKAP1L|SDCBP|PTK2B|ITGA2|FN1|FEZ1|…	151	2.79156e-07
leukocyte activation involved in immune response (GO:0002366)	biological_process	P2	MYD88|CD74|LYN|IL18R1|IL18|HAVCR2|SWAP70|RASGRP1|BATF|STAT3|BCR|DYSF|NFKBIZ|CLCF1|RAC2|CD40|LAMP1|SPI1|XBP1|VAMP8|SLC11A1|NCKAP1L|BCL3|PTK2B|PTAFR|ANXA3|MFNG|TFRC|BCL6|ANXA1|JUNB|RIPK2|ITGB2|LGALS3|CD300A|SPN|ZBTB7B|TGFB1|DOCK11|ADGRE2|FCER1G|IL6|F2RL1|IL4R|RAB27A|FCGR2B|IL33|PARP3|ICAM1|SHB|ST3GAL1|ZC3H12A|HMOX1|TLR4|CEACAM1|IL10|FCGR3A|DOCK2	58	3.73458e-07
cell activation involved in immune response (GO:0002263)	biological_process	P2	MYD88|CD74|LYN|IL18R1|IL18|HAVCR2|SWAP70|RASGRP1|BATF|STAT3|BCR|DYSF|NFKBIZ|CLCF1|RAC2|CD40|LAMP1|SPI1|XBP1|VAMP8|SLC11A1|NCKAP1L|BCL3|PTK2B|PTAFR|ANXA3|MFNG|TFRC|BCL6|ANXA1|JUNB|RIPK2|ITGB2|LGALS3|CD300A|SPN|ZBTB7B|TGFB1|DOCK11|ADGRE2|FCER1G|IL6|F2RL1|IL4R|RAB27A|FCGR2B|IL33|PARP3|ICAM1|SHB|ST3GAL1|ZC3H12A|HMOX1|TLR4|CEACAM1|IL10|FCGR3A|DOCK2	58	6.00483e-07
positive regulation of phosphate metabolic process (GO:0045937)	biological_process	P2	ENPP2|CD74|SMPD1|LYN|CALM1|TPD52L1|ITLN1|IL18|SLCO3A1|HRAS|MMP9|KNDC1|GBA1|CCN2|PPP1R15A|RIPK1|ADCYAP1|NRG1|SESN2|ITGA5|TIGAR|EFNA1|RASGRP1|GREM1|TMSB4X|THBS1|SNX9|MAPRE3|STRADB|FZD7|OSM|AREG|IL11|CLCF1|SASH1|SLC1A1|GDF15|CD40|IL6ST|HBEGF|TGFB2|EDN1|IL1B|PLAUR|TXN|ITGB3|NIBAN1|TNFRSF1A|LIF|TYRO3|SLC11A1|ADAM9|NCKAP1L|LIMK2|PPARGC1B|MAP2K3|SDCBP|PTK2B|ITGA2|PTAFR|RIPK3|ITGB1BP1|EREG|ATP2B4|FGF20|S…	125	5.06634e-07
positive regulation of phosphorus metabolic process (GO:0010562)	biological_process	P2	ENPP2|CD74|SMPD1|LYN|CALM1|TPD52L1|ITLN1|IL18|SLCO3A1|HRAS|MMP9|KNDC1|GBA1|CCN2|PPP1R15A|RIPK1|ADCYAP1|NRG1|SESN2|ITGA5|TIGAR|EFNA1|RASGRP1|GREM1|TMSB4X|THBS1|SNX9|MAPRE3|STRADB|FZD7|OSM|AREG|IL11|CLCF1|SASH1|SLC1A1|GDF15|CD40|IL6ST|HBEGF|TGFB2|EDN1|IL1B|PLAUR|TXN|ITGB3|NIBAN1|TNFRSF1A|LIF|TYRO3|SLC11A1|ADAM9|NCKAP1L|LIMK2|PPARGC1B|MAP2K3|SDCBP|PTK2B|ITGA2|PTAFR|RIPK3|ITGB1BP1|EREG|ATP2B4|FGF20|S…	125	5.06634e-07
positive regulation of phosphorylation (GO:0042327)	biological_process	P2	ENPP2|CD74|LYN|CALM1|TPD52L1|ITLN1|IL18|SLCO3A1|HRAS|MMP9|KNDC1|CCN2|RIPK1|ADCYAP1|NRG1|SESN2|ITGA5|TIGAR|EFNA1|RASGRP1|GREM1|THBS1|SNX9|MAPRE3|STRADB|FZD7|OSM|AREG|IL11|CLCF1|SASH1|SLC1A1|GDF15|CD40|IL6ST|HBEGF|TGFB2|EDN1|IL1B|PLAUR|TXN|ITGB3|NIBAN1|TNFRSF1A|LIF|TYRO3|SLC11A1|ADAM9|NCKAP1L|LIMK2|PPARGC1B|MAP2K3|SDCBP|PTK2B|RIPK3|ITGB1BP1|EREG|ATP2B4|FGF20|SQSTM1|PKD2|MAP2K5|TFRC|SPHK1|RIPK2|MET|…	113	3.59567e-06
positive regulation of protein phosphorylation (GO:0001934)	biological_process	P2	ENPP2|CD74|LYN|CALM1|TPD52L1|ITLN1|IL18|SLCO3A1|HRAS|MMP9|KNDC1|CCN2|RIPK1|ADCYAP1|NRG1|SESN2|ITGA5|EFNA1|RASGRP1|GREM1|THBS1|SNX9|MAPRE3|STRADB|OSM|AREG|IL11|CLCF1|SASH1|SLC1A1|GDF15|CD40|IL6ST|HBEGF|TGFB2|EDN1|IL1B|PLAUR|TXN|ITGB3|NIBAN1|TNFRSF1A|LIF|SLC11A1|ADAM9|LIMK2|MAP2K3|SDCBP|PTK2B|RIPK3|ITGB1BP1|EREG|ATP2B4|FGF20|SQSTM1|PKD2|MAP2K5|TFRC|SPHK1|RIPK2|FAS|CCN1|IL24|PARP9|BTC|TRAF4|CD300A|T…	105	4.18119e-06
positive regulation of protein modification process (GO:0031401)	biological_process	P2	ENPP2|CD74|SMPD1|LYN|CALM1|TPD52L1|ITLN1|IL18|ARID5A|HSPA5|SLCO3A1|HRAS|WBP2|MMP9|KNDC1|GBA1|CCN2|PPP1R15A|RIPK1|ADCYAP1|NRG1|SESN2|ITGA5|EFNA1|RASGRP1|TRIB3|GREM1|THBS1|SNX9|MAPRE3|STRADB|OSM|AREG|IL11|CLCF1|SASH1|SLC1A1|NUPR1|GDF15|CD40|IL6ST|HBEGF|TGFB2|EDN1|IL1B|PLAUR|TXN|ITGB3|NIBAN1|TNFRSF1A|LIF|LAPTM5|SLC11A1|ADAM9|LIMK2|MAP2K3|SDCBP|PTK2B|RIPK3|ITGB1BP1|EREG|TNIP1|ATP2B4|FGF20|SQSTM1|PKD2…	123	0.000501288
supramolecular fiber organization (GO:0097435)	biological_process	P2	S1PR1|WASHC2A|THSD4|TACSTD2|RHPN2|SH3BP1|SWAP70|GPX1|CORO1B|CCN2|RIPK1|MYOZ2|TPM1|GREM1|PXDN|MDM2|TMSB4X|LOXL2|RFLNA|SIAH2|SHROOM3|MAP1B|ADAMTS2|SERPINF2|SNX9|INPP5J|SSH1|MAPRE3|CSRP1|ACTR3|USP9X|RAC2|COTL1|TGFB2|EDN1|SPTBN1|DSP|SHROOM1|CLIP1|NIN|CD2AP|ITGB1|PDE4DIP|NCKAP1L|LIMK2|PPARGC1B|PTK2B|MYO1D|RIPK3|OPTC|PXN|BMP1|ITGB1BP1|HSP90B1|SLAIN1|PLK3|KRT79|OCLN|PDLIM1|TMSB10|PSTPIP2|ACTR2|MET|SYNPO…	120	5.14338e-07
intracellular monoatomic cation homeostasis (GO:0030003)	biological_process	P2	TMBIM6|GPR3|SLC39A14|LYN|CALM1|HEXB|SLAMF8|SLC1A3|ATP13A2|SLC30A7|ATP6V0E2|CP|ATP6V1D|CCR5|CALR|ATP1B3|CYBA|CCL7|S100A9|NOL3|ATF4|TRPM2|SLC1A1|DRD1|FTL|CD40|STIM1|FTH1|MT2A|EDN1|ITPR2|ITGB3|ATP2C1|LCN2|FKBP1B|SLC11A1|CCR1|PTK2B|GRIK2|JPH1|ATP2B4|CCL8|HSP90B1|ATP6V0D1|PKD2|S100A8|ATP6V0D2|TFRC|TGM2|P2RY6|HIF1A|CALB2|TMEM165|BAK1|ATP6V1A|ATP6V0E1|SLC25A23|SLC9A7|ATP6V0B|SLC9A1|ATOX1|GSTO1|P2RX7|HER…	77	4.22579e-05
cellular homeostasis (GO:0019725)	biological_process	P2	TMBIM6|GPR3|SLC39A14|LYN|CALM1|HEXB|SLAMF8|SLC1A3|ATP13A2|TBXAS1|ORMDL2|SLC30A7|ATP6V0E2|NHERF1|CP|GPX1|GLS|ATP6V1D|CCR5|CDK16|CALR|RTN4|ATP1B3|CYBA|CCL7|S100A9|NOL3|ATF4|P2RY2|LAMP2|TRPM2|SLC1A1|DRD1|FTL|UCP2|CD40|PRDX5|STIM1|FTH1|MT2A|EDN1|ITPR2|TXN|ITGB3|ATP2C1|C1QTNF12|XBP1|TYRO3|LRRC8A|LCN2|FKBP1B|SLC11A1|PPARD|CCR1|PTK2B|GRIK2|JPH1|ATP2B4|CCL8|HSP90B1|ATP6V0D1|PKD2|S100A8|ATP6V0D2|TFRC|TGM2…	117	7.22954e-07
inorganic ion homeostasis (GO:0098771)	biological_process	P2	TMBIM6|GPR3|SLC39A14|LYN|CALM1|HEXB|SLC1A3|ATP13A2|TBXAS1|CA12|SLC30A7|NHERF1|CP|CCR5|CALR|ATP1B3|CYBA|CCL7|S100A9|NOL3|ATF4|TRPM2|SLC1A1|DRD1|STEAP3|FTL|CD40|STIM1|FTH1|MT2A|EDN1|ITPR2|ITGB3|ATP2C1|LCN2|FKBP1B|SLC11A1|CCR1|PTK2B|GRIK2|JPH1|ATP2B4|CCL8|HSP90B1|ATP6V0D1|PKD2|S100A8|TFRC|TGM2|P2RY6|HIF1A|MELTF|CALB2|TMEM165|BAK1|SNX10|ATP6V1A|ADM|SLC25A23|SLC9A1|ATOX1|GSTO1|P2RX7|HERPUD1|SLC39A13|S…	80	8.53255e-05
intracellular chemical homeostasis (GO:0055082)	biological_process	P2	TMBIM6|GPR3|SLC39A14|LYN|CALM1|HEXB|SLAMF8|SLC1A3|ATP13A2|TBXAS1|ORMDL2|SLC30A7|ATP6V0E2|NHERF1|CP|GPX1|GLS|ATP6V1D|CCR5|CDK16|CALR|RTN4|ATP1B3|CYBA|CCL7|S100A9|NOL3|ATF4|P2RY2|TRPM2|SLC1A1|DRD1|FTL|UCP2|CD40|STIM1|FTH1|MT2A|EDN1|ITPR2|ITGB3|ATP2C1|C1QTNF12|XBP1|LRRC8A|LCN2|FKBP1B|SLC11A1|PPARD|CCR1|PTK2B|GRIK2|JPH1|ATP2B4|CCL8|HSP90B1|ATP6V0D1|PKD2|S100A8|ATP6V0D2|TFRC|TGM2|P2RY6|HIF1A|CALB2|TME…	101	8.78092e-06
monoatomic cation homeostasis (GO:0055080)	biological_process	P2	TMBIM6|GPR3|SLC39A14|LYN|CALM1|HEXB|SLAMF8|SLC1A3|ATP13A2|SLC30A7|ATP6V0E2|CP|ATP6V1D|CCR5|CALR|ATP1B3|CYBA|CCL7|S100A9|NOL3|ATF4|TRPM2|SLC1A1|DRD1|STEAP3|FTL|CD40|STIM1|FTH1|MT2A|EDN1|ITPR2|ITGB3|ATP2C1|LCN2|FKBP1B|SLC11A1|CCR1|PTK2B|GRIK2|JPH1|ATP2B4|CCL8|HSP90B1|ATP6V0D1|PKD2|S100A8|ATP6V0D2|TFRC|TGM2|P2RY6|HIF1A|MELTF|CALB2|TMEM165|BAK1|SNX10|ATP6V1A|ATP6V0E1|ADM|SLC25A23|SLC9A7|ATP6V0B|SLC9A…	85	0.000237623
chemical homeostasis (GO:0048878)	biological_process	P2	TMBIM6|GPR3|NPC1|SLC39A14|VGF|LYN|CALM1|ABCA3|HEXB|SLAMF8|HDAC9|IL18|SLC1A3|ATP13A2|TBXAS1|ORMDL2|CA12|SLC30A7|ATP6V0E2|NHERF1|CP|GPX1|GLS|ATP6V1D|SESN2|CCR5|CDK16|CALR|RTN4|ATP1B3|CYBA|CCL7|STAT3|S100A9|NOL3|ATF4|ACOX1|P2RY2|TRPM2|SLC1A1|DRD1|STEAP3|FTL|UCP2|CD40|STIM1|FTH1|MT2A|EDN1|ITPR2|ITGB3|ATP2C1|PYGL|C1QTNF12|XBP1|LRRC8A|AQP3|LCN2|FKBP1B|SLC11A1|PPARD|CCR1|PTK2B|GRIK2|CTSH|JPH1|RBP1|ATP2B…	138	9.23301e-06
intracellular monoatomic ion homeostasis (GO:0006873)	biological_process	P2	TMBIM6|GPR3|SLC39A14|LYN|CALM1|HEXB|SLAMF8|SLC1A3|ATP13A2|TBXAS1|SLC30A7|ATP6V0E2|CP|ATP6V1D|CCR5|CALR|ATP1B3|CYBA|CCL7|S100A9|NOL3|ATF4|P2RY2|TRPM2|SLC1A1|DRD1|FTL|CD40|STIM1|FTH1|MT2A|EDN1|ITPR2|ITGB3|ATP2C1|LCN2|FKBP1B|SLC11A1|CCR1|PTK2B|GRIK2|JPH1|ATP2B4|CCL8|HSP90B1|ATP6V0D1|PKD2|S100A8|ATP6V0D2|TFRC|TGM2|P2RY6|HIF1A|CALB2|TMEM165|BAK1|ATP6V1A|ATP6V0E1|SLC25A23|SLC9A7|ATP6V0B|SLC9A1|ATOX1|GS…	79	2.38956e-05
monoatomic ion homeostasis (GO:0050801)	biological_process	P2	TMBIM6|GPR3|SLC39A14|LYN|CALM1|HEXB|SLAMF8|SLC1A3|ATP13A2|TBXAS1|CA12|SLC30A7|ATP6V0E2|CP|ATP6V1D|CCR5|CALR|ATP1B3|CYBA|CCL7|S100A9|NOL3|ATF4|P2RY2|TRPM2|SLC1A1|DRD1|STEAP3|FTL|CD40|STIM1|FTH1|MT2A|EDN1|ITPR2|ITGB3|ATP2C1|LCN2|FKBP1B|SLC11A1|CCR1|PTK2B|GRIK2|JPH1|ATP2B4|CCL8|HSP90B1|ATP6V0D1|PKD2|S100A8|ATP6V0D2|TFRC|TGM2|P2RY6|HIF1A|MELTF|CALB2|TMEM165|BAK1|SNX10|ATP6V1A|ATP6V0E1|ADM|SLC25A23|SL…	88	9.00391e-05
calcium ion homeostasis (GO:0055074)	biological_process	P2	TMBIM6|GPR3|LYN|CALM1|HEXB|ATP13A2|CCR5|CALR|CYBA|CCL7|NOL3|ATF4|TRPM2|DRD1|CD40|STIM1|EDN1|ITPR2|ITGB3|ATP2C1|FKBP1B|CCR1|PTK2B|GRIK2|JPH1|ATP2B4|CCL8|HSP90B1|PKD2|TGM2|P2RY6|CALB2|TMEM165|BAK1|SNX10|ADM|SLC25A23|GSTO1|P2RX7|HERPUD1|CEMIP|CYP27B1|PLCD1|TCIRG1|SELENON|ATP13A3	46	0.0146848
intracellular calcium ion homeostasis (GO:0006874)	biological_process	P2	TMBIM6|GPR3|LYN|CALM1|HEXB|ATP13A2|CCR5|CALR|CYBA|CCL7|NOL3|ATF4|TRPM2|DRD1|CD40|STIM1|EDN1|ITPR2|ITGB3|ATP2C1|FKBP1B|CCR1|PTK2B|GRIK2|JPH1|ATP2B4|CCL8|HSP90B1|PKD2|TGM2|P2RY6|CALB2|TMEM165|BAK1|SLC25A23|GSTO1|P2RX7|HERPUD1|CEMIP|PLCD1|TCIRG1|SELENON|ATP13A3	43	0.0167856
small molecule biosynthetic process (GO:0044283)	biological_process	P2	ACLY|SCD|CD74|SLC39A14|DKK3|CBS|SRD5A3|BHMT2|SLC1A3|STAR|TBXAS1|HMGCS1|LTA4H|GBA1|ADK|BHMT|ADI1|PLOD2|GLS|SESN2|TRIB3|MPO|ALDH8A1|CYP51A1|ATF4|TM7SF2|ITPKC|PRXL2B|SC5D|ALDOC|ACOT4|ELOVL6|MGLL|CRABP2|DEGS1|EDN1|IL1B|HSD3B7|C1QTNF12|XBP1|PGD|PTK2B|PTAFR|MVD|SPR|RBP1|ATP2B4|FADS3|HSD17B12|CYP1A1|P2RY6|SPHK1|ANXA1|ACADVL|IDO1|PGM1|NR1D1|SLC25A13|FDPS|ADM|AKR1B1|MSMO1|NR1H4|ELOVL7|ASAH1|DHCR7|PLEK|ELO…	93	7.58695e-07
negative regulation of protein metabolic process (GO:0051248)	biological_process	P2	SERPINA3|TNFAIP3|GADD45A|UCHL1|RTN3|CSTB|SMPD1|LYN|CALM1|SPOCK2|TFPI2|GRIN2A|CHAC1|ATP13A2|GADD45B|MMP9|SWAP70|GPX1|GBA1|SIRPA|CSTA|PPP1R15A|SESN2|SH2B3|EFNA1|TRIB1|CALR|LILRB4|BDKRB2|TRIB3|GREM1|SOCS3|RTN4|GPRC5A|EPHB2|TIMP1|THBS1|SIAH2|IL1R2|CYP51A1|SERPINF2|CPEB4|NOL3|ATF4|DDIT4|INPP5J|SERPINB8|ABCA7|ZFP36|IFI16|HSPB1|LSM1|PLAU|USP9X|PI3|PRDX5|APLP2|HBEGF|EDN1|IL1B|A2M|PLAUR|SERPINA1|USP14|ITG…	150	1.25363e-06
positive regulation of angiogenesis (GO:0045766)	biological_process	P2	LRG1|ADM2|CXCR4|ITGA5|GREM1|THBS1|STAT3|CYBB|HSPB1|C3AR1|SASH1|CD40|STIM1|IL1B|ITGB3|XBP1|ITGB1|C5AR1|ECM1|PTK2B|CTSH|CXCL8|ANXA3|PKM|SPHK1|HIF1A|JAK1|ADM|RUNX1|VEGFC|C3|CYP1B1|CHI3L1|RRAS|ZC3H12A|HMOX1|ANGPTL4|SERPINE1|IL10|ITGAX	40	1.27597e-06
positive regulation of vasculature development (GO:1904018)	biological_process	P2	LRG1|ADM2|CXCR4|ITGA5|GREM1|THBS1|STAT3|CYBB|HSPB1|C3AR1|SASH1|CD40|STIM1|IL1B|ITGB3|XBP1|ITGB1|C5AR1|ECM1|PTK2B|CTSH|CXCL8|ANXA3|PKM|SPHK1|HIF1A|JAK1|ADM|RUNX1|VEGFC|C3|CYP1B1|CHI3L1|RRAS|ZC3H12A|HMOX1|ANGPTL4|SERPINE1|IL10|ITGAX	40	1.27597e-06
regulation of vasculature development (GO:1901342)	biological_process	P2	TNFAIP3|GADD45A|LRG1|ADM2|CXCR4|ITGA5|EFNA1|GREM1|THBS1|CCM2|STAT3|HTATIP2|CYBB|HSPB1|C3AR1|SASH1|ADAM10|CD40|STIM1|TGFB2|IL1B|ITGB3|FOXO4|XBP1|ITGB1|C5AR1|ECM1|PF4|PTK2B|CTSH|CXCL8|ANXA3|ATP2B4|PKM|SPHK1|HIF1A|JAK1|STAT1|ADM|GPNMB|RUNX1|IL6|VEGFC|C3|CEMIP2|CYP1B1|CHI3L1|RRAS|ZC3H12A|HMOX1|ANGPTL4|NPPB|CEACAM1|SERPINE1|AGT|IL10|MINAR1|ADAMTS9|ITGAX	59	6.02926e-06
regulation of angiogenesis (GO:0045765)	biological_process	P2	TNFAIP3|GADD45A|LRG1|ADM2|CXCR4|ITGA5|EFNA1|GREM1|THBS1|CCM2|STAT3|HTATIP2|CYBB|HSPB1|C3AR1|SASH1|CD40|STIM1|TGFB2|IL1B|ITGB3|FOXO4|XBP1|ITGB1|C5AR1|ECM1|PF4|PTK2B|CTSH|CXCL8|ANXA3|ATP2B4|PKM|SPHK1|HIF1A|JAK1|STAT1|ADM|GPNMB|RUNX1|IL6|VEGFC|C3|CEMIP2|CYP1B1|CHI3L1|RRAS|ZC3H12A|HMOX1|ANGPTL4|NPPB|CEACAM1|SERPINE1|AGT|IL10|MINAR1|ADAMTS9|ITGAX	58	7.90255e-06
response to oxygen levels (GO:0070482)	biological_process	P2	TMBIM6|CBS|CCN2|PLOD2|CXCR4|TIGAR|DPP4|MDM2|LOXL2|CYBA|THBS1|KCNK3|CYBB|CPEB4|NOL3|ATF4|DDIT4|MMP14|JUND|PLAU|SLC1A1|UCP2|TGFB2|EDN1|ITPR2|AQP3|PPARD|PTK2B|ITGA2|ACTN4|TLR2|HSP90B1|ATP6V0D1|PLK3|TFRC|PDLIM1|CYP1A1|ADAM15|HIF1A|FAS|ATP6V1A|SLC29A1|ADM|VEGFC|SLC9A1|AGTRAP|FOS|P4HB|TXNRD2|HMOX1|MALAT1|ANGPTL4|NPEPPS|CAPN2|PTGS2|CD38|PMAIP1|AKT1|ACAA2|SLC11A2	60	1.49016e-06
response to decreased oxygen levels (GO:0036293)	biological_process	P2	TMBIM6|CBS|CCN2|PLOD2|CXCR4|TIGAR|DPP4|MDM2|LOXL2|CYBA|THBS1|KCNK3|CYBB|CPEB4|NOL3|ATF4|DDIT4|MMP14|JUND|PLAU|SLC1A1|UCP2|TGFB2|EDN1|ITPR2|AQP3|PPARD|PTK2B|ITGA2|ACTN4|TLR2|HSP90B1|PLK3|TFRC|PDLIM1|CYP1A1|ADAM15|HIF1A|SLC29A1|ADM|VEGFC|SLC9A1|AGTRAP|FOS|P4HB|HMOX1|MALAT1|ANGPTL4|NPEPPS|CAPN2|PTGS2|CD38|PMAIP1|AKT1|ACAA2|SLC11A2	56	2.36011e-06
response to hypoxia (GO:0001666)	biological_process	P2	TMBIM6|CBS|PLOD2|CXCR4|TIGAR|DPP4|MDM2|LOXL2|CYBA|THBS1|KCNK3|CYBB|NOL3|DDIT4|MMP14|JUND|PLAU|UCP2|TGFB2|EDN1|ITPR2|AQP3|PPARD|PTK2B|ITGA2|ACTN4|TLR2|HSP90B1|PLK3|TFRC|PDLIM1|CYP1A1|ADAM15|HIF1A|SLC29A1|ADM|VEGFC|SLC9A1|AGTRAP|FOS|P4HB|HMOX1|MALAT1|ANGPTL4|NPEPPS|CAPN2|PTGS2|CD38|PMAIP1|ACAA2|SLC11A2	51	3.16812e-05
transmembrane receptor protein tyrosine kinase signaling pathway (GO:0007169)	biological_process	P2	SLC39A14|LYN|IGFBP1|HRAS|NHERF1|MMP9|CCN2|SAMD12|NRG1|ITGA5|SH2B3|EFNA1|BDKRB2|SOCS3|RTN4|NDST1|GPRC5A|EPHB2|SULF2|THBS1|STAT3|RHBDF2|DDIT4|CTSD|HSPB1|AREG|PIP4K2A|GDF15|LEPROTL1|MYORG|NRP2|HBEGF|IL1B|PLAUR|ITGB3|FOXO4|SHC2|C1QTNF12|TYRO3|SPRY4|CD63|PTP4A3|PTK2B|IGF2R|DOK1|KALRN|PXN|FGFRL1|EREG|PPP2R5B|FGF20|NDRG4|MAP2K5|XDH|MET|HIF1A|PTPN18|CADM4|SHC1|GAREM1|BTC|SORT1|ZBTB7B|TGFB1|HCK|PTPRJ|PTGI…	97	2.68888e-06
enzyme-linked receptor protein signaling pathway (GO:0007167)	biological_process	P2	SLC39A14|DKK3|LYN|HTRA4|FSTL3|LRG1|IGFBP1|HSPA5|HRAS|BCL9L|HTRA1|NHERF1|MMP9|CCN2|SAMD12|NRG1|ITGA5|SH2B3|EFNA1|BDKRB2|GREM1|SOCS3|RTN4|NDST1|GPRC5A|EPHB2|SULF2|THBS1|STAT3|RHBDF2|FAM83G|DDIT4|CTSD|HSPB1|AREG|NCEH1|PIP4K2A|USP9X|GDF15|LEPROTL1|ITGA3|IL6ST|MYORG|NRP2|HBEGF|ZNF703|TGFB2|IL1B|PLAUR|SPTBN1|SPI1|ITGB3|FOXO4|SHC2|CHRD|LIF|C1QTNF12|TYRO3|SPRY4|CD63|ADAM9|PTP4A3|SDCBP|PTK2B|IGF2R|DOK1|KA…	138	3.3593e-06
autophagy (GO:0006914)	biological_process	P2	TMBIM6|NPC1|UCHL1|CALM1|RRAGC|ATP13A2|CERS1|ATP6V0E2|RGS19|SH3GLB1|GBA1|ATP6V1D|CDC37|DEPP1|SESN2|TIGAR|CDK16|GABARAPL1|CALR|TRIB3|STAT3|S100A9|CTSD|ARSB|TP53INP2|CAPNS1|IFI16|LAMP2|HSPB1|PIP4K2A|NUPR1|GPR137B|XBP1|LGALS8|VAMP8|ZMPSTE24|HSPB8|FEZ1|TRIM38|RAB24|ATP6V0D1|PLK3|SQSTM1|S100A8|ATP6V0D2|EPG5|ATG4A|RIPK2|TAX1BP1|MET|HIF1A|TSPO|DRAM2|SYNPO2|TGFB1|ATP6V1A|PLEKHM1|ATP6V1E1|ATP6V0E1|ANXA7|GA…	89	2.6963e-06
process utilizing autophagic mechanism (GO:0061919)	biological_process	P2	TMBIM6|NPC1|UCHL1|CALM1|RRAGC|ATP13A2|CERS1|ATP6V0E2|RGS19|SH3GLB1|GBA1|ATP6V1D|CDC37|DEPP1|SESN2|TIGAR|CDK16|GABARAPL1|CALR|TRIB3|STAT3|S100A9|CTSD|ARSB|TP53INP2|CAPNS1|IFI16|LAMP2|HSPB1|PIP4K2A|NUPR1|GPR137B|XBP1|LGALS8|VAMP8|ZMPSTE24|HSPB8|FEZ1|TRIM38|RAB24|ATP6V0D1|PLK3|SQSTM1|S100A8|ATP6V0D2|EPG5|ATG4A|RIPK2|TAX1BP1|MET|HIF1A|TSPO|DRAM2|SYNPO2|TGFB1|ATP6V1A|PLEKHM1|ATP6V1E1|ATP6V0E1|ANXA7|GA…	89	2.6963e-06
regulation of autophagy (GO:0010506)	biological_process	P2	NPC1|UCHL1|RRAGC|ATP13A2|CERS1|ATP6V0E2|SH3GLB1|GBA1|ATP6V1D|DEPP1|SESN2|TIGAR|CDK16|TRIB3|STAT3|CAPNS1|IFI16|HSPB1|PIP4K2A|NUPR1|GPR137B|ZMPSTE24|HSPB8|FEZ1|TRIM38|ATP6V0D1|PLK3|ATP6V0D2|RIPK2|MET|HIF1A|TSPO|DRAM2|ATP6V1A|ATP6V1E1|ATP6V0E1|GAPDH|PRKN|ATP6V0B|TRIM58|PSAP|TRIM5|CTTN|MCL1|CTSA|ZC3H12A|VPS13D|HMOX1|OPTN|DAP|IL10|FZD5|AKT1|DRAM1|DAPK3|WIPI1	56	0.000207803
macroautophagy (GO:0016236)	biological_process	P2	NPC1|UCHL1|CALM1|ATP13A2|CERS1|ATP6V0E2|SH3GLB1|GBA1|ATP6V1D|CDC37|SESN2|TIGAR|GABARAPL1|CALR|CTSD|TP53INP2|CAPNS1|LAMP2|PIP4K2A|NUPR1|LGALS8|VAMP8|HSPB8|FEZ1|ATP6V0D1|SQSTM1|ATP6V0D2|EPG5|RIPK2|HIF1A|SYNPO2|TGFB1|ATP6V1A|PLEKHM1|ATP6V1E1|ATP6V0E1|GAPDH|PRKN|ATP6V0B|MAP1LC3A|PIK3C2B|MAP1LC3B|RNF213|VPS13D|TCIRG1|HMOX1|OPTN|STBD1|AKT1|WIPI1	50	0.00146942
cellular response to stress (GO:0033554)	biological_process	P2	MYD88|TMBIM6|TNFAIP3|GADD45A|NEK6|CD74|LYN|TFPI2|TPD52L1|CBS|SHISA5|CHAC1|CCNG1|RRAGC|ATP13A2|HSPA5|BCL2L10|HSBP1L1|GADD45B|HRAS|SPRING1|ABI3|MMP9|SH3GLB1|GPX1|GBA1|CCN2|SIRPA|PPP1R15A|CDC37|RIPK1|PSME4|SESN2|SRXN1|TIGAR|RASGRP1|GABARAPL1|TRIB1|CALR|BDKRB2|TRIB3|TPM1|MDM2|BATF3|THBS1|CCM2|BATF|KCNK3|MPO|PHLDA3|DDB2|MAP1B|SERPINF2|CYBB|CPEB4|NOL3|ATF4|DDIT4|ABCA7|ZFP36|ARG2|MMP8|IFI16|MAN1A1|BCL2A…	240	2.71284e-06
establishment of localization in cell (GO:0051649)	biological_process	P2	CDR2L|WASHC2A|NPC1|UCHL1|CD74|SLC39A14|ZDHHC7|LYN|RITA1|TRAK2|RAP1BL|ARC|TMEM102|DENND5A|STAR|AP1S3|ATP13A2|HSPA5|BORCS6|SYT12|PLD1|TRAF3IP2|HRAS|NHERF1|SDC1|SH3GLB1|ATP6V1D|SYN1|CDC37|RAB31|GEM|CDK16|RASGRP1|CALR|BICD2|CYBA|ABLIM3|STAT3|HTATIP2|PHETA1|MAP1B|MSR1|DNAJC6|AP5B1|BHLHE40-AS1|SNX9|MYOF|BCR|ARSB|RAB32|DYSF|MAN1A1|LAMP2|STRADB|HSPB1|SCARB2|ARF3|PIP4K2A|UNC13A|SLC1A1|DRD1|GLTP|USP9X|RIPO…	256	2.71351e-06
regulation of cell differentiation (GO:0045595)	biological_process	P2	IRF1|IL15RA|CD74|PRKCH|LYN|SPOCK2|TACSTD2|PIEZO1|SLAMF8|HDAC9|FSTL3|IL18|LRG1|TRPV2|BCL9L|MMP9|TNFRSF21|CTHRC1|CCN2|RHOH|RIPK1|TCTA|NRG1|CXCR4|EFNA1|RASGRP1|TRIB1|CALR|LILRB4|TRIB3|GREM1|SOCS3|RTN4|MDM2|LOXL2|EPHB2|RFLNA|BATF|STAT3|PAEP|MAP1B|MSR1|SERPINF2|ATF4|ESRRA|DUOXA1|ZFP36|SLC6A6|MMP14|SLITRK1|FZD7|OSM|AREG|JUND|CASP8|NFKBIZ|LSM1|CLCF1|GPR137B|IL6ST|CRABP2|ZNF703|TGFB2|EDN1|IL1B|SPI1|ITGB3…	200	2.77006e-06
regulation of cellular component biogenesis (GO:0044087)	biological_process	P2	MYD88|S1PR1|PRKCH|ABCA3|TACSTD2|PIEZO1|ATP13A2|RHPN2|ORMDL2|HSPA5|PLD1|HRAS|ABI3|SDC1|SWAP70|SH3GLB1|GBA1|CCN2|ATF7IP2|NRG1|TPM1|GREM1|TMSB4X|EPHB2|MIEN1|THBS1|MAP1B|HAS3|SERPINF2|SNX9|INPP5J|PODXL|SSH1|MAPRE3|MMP14|SLITRK1|ACTR3|TRPM2|PIP4K2A|NUPR1|RAC2|DLG5|COTL1|IL1B|GBP5|SPTBN1|CLIP1|SPIDR|PDE4DIP|NCKAP1L|LIMK2|SDCBP|PTK2B|TLR2|FEZ1|PXN|ITGB1BP1|PPP2R5B|SLAIN1|OCLN|TFRC|TPBG|TMSB10|SPHK1|ACTR…	134	2.97593e-06
transmembrane transport (GO:0055085)	biological_process	P2	TMBIM6|ORAI2|SLC39A14|MFSD3|ZDHHC7|LYN|CALM1|ABCA3|GRIN2A|ITLN1|NEDD4L|SLC17A9|ARC|TSPAN13|PIEZO1|CHRNA6|SLC1A3|ATP13A2|TRPV2|NIPAL2|HSPA5|SLC25A43|SLC15A3|SLC30A7|COX7A1|SLCO3A1|TMC6|CHRNA9|ATP6V0E2|NHERF1|SLC44A3|MMP9|CCN2|ATP6V1D|RIPK1|SESN2|CCR5|GEM|SLC38A4|ABCC3|COX4I1|TRIB3|TMSB4X|GLRX|EPHB2|ATP1B3|CYBA|THBS1|KCNK3|SLC7A14|SLC35C1|CYBB|NOL3|MFSD1|BCR|ABCA7|SLC6A6|P2RX4|ATP5F1E|PEA15|NALF2|C…	199	3.10186e-06
positive regulation of hydrolase activity (GO:0051345)	biological_process	P2	S1PR1|CCL22|LYN|CALM1|GRIN2A|BCL2L10|ABR|HRAS|SH3BP1|ARAP3|CCN2|PPP1R15A|ADCYAP1|EFNA1|RASGRP1|CCL7|STAT3|S100A9|SNX9|BCR|CTSD|IFI16|CASP8|GMIP|SLC1A1|CD40|TBC1D4|LAPTM5|ITGB1|C5AR1|CCL20|PPARGC1B|PTK2B|ITGA2|PTAFR|RIPK3|RGS8|CTSH|RPS27L|CCL8|S100A8|CTSL|GNA15|TGM2|P2RY6|RIPK2|XDH|FAS|CCN1|CD300A|BID|RASGEF1A|CCL2|DOCK11|TNFSF15|BAK1|EVI5|CASP10|CRK|RGS16|NGFR|PLEK|F2RL1|AGRN|TBC1D9B|CLEC7A|PERP|…	86	3.35213e-06
negative regulation of kinase activity (GO:0033673)	biological_process	P2	TNFAIP3|GADD45A|UCHL1|SMPD1|LYN|MIDN|GADD45B|GBA1|SH2B3|TRIB1|LILRB4|TRIB3|GPRC5A|EPHB2|HSPB1|PIP4K2A|IL1B|SPRY4|DUSP1|ITGB1BP1|DBNDD1|CD300A|PTPRJ|HIPK3|PRKN|IRAK3|DEPTOR|SHB|CDKN1A|HMGCR|CORO1C|PTPRO|CEACAM1|AGT|ERRFI1|CAMK2N2|HEG1|CHP1|AKT1|DNAJA1|IRS2|DUSP3	42	0.000176336
negative regulation of protein kinase activity (GO:0006469)	biological_process	P2	TNFAIP3|GADD45A|UCHL1|SMPD1|LYN|GADD45B|GBA1|SH2B3|TRIB1|LILRB4|TRIB3|GPRC5A|EPHB2|HSPB1|IL1B|SPRY4|DUSP1|ITGB1BP1|DBNDD1|CD300A|PTPRJ|HIPK3|IRAK3|DEPTOR|SHB|CDKN1A|HMGCR|CORO1C|PTPRO|CEACAM1|AGT|ERRFI1|CAMK2N2|HEG1|CHP1|AKT1|DNAJA1|DUSP3	38	0.000473889
negative regulation of MAPK cascade (GO:0043409)	biological_process	P2	UCHL1|SMPD1|LYN|CHRNA9|NHERF1|GBA1|SIRPA|SH2B3|EFNA1|LILRB4|DUSP4|EPHB2|ABCA7|IL1B|LIF|DUSP6|SPRY4|DUSP1|ITGB1BP1|TNIP1|CD300A|DUSP5|PTPRJ|HIPK3|F2RL1|PRKN|IRAK3|PTPRR|P2RX7|GBP1|ATF3|HMGCR|EZR|TLR4|AGT|ERRFI1|BTN2A2|DNAJA1|DUSP3	39	3.5239e-06
negative regulation of phosphate metabolic process (GO:0045936)	biological_process	P2	TNFAIP3|GADD45A|UCHL1|SMPD1|LYN|CALM1|MIDN|GADD45B|SWAP70|GBA1|SIRPA|PPP1R15A|TIGAR|SH2B3|TRIB1|LILRB4|BDKRB2|TRIB3|GREM1|SOCS3|GPRC5A|EPHB2|STAT3|DDIT4|INPP5J|HSPB1|PIP4K2A|NUPR1|TGFB2|IL1B|NIBAN1|DUSP6|SPRY4|FKBP1B|NCKAP1L|DUSP1|ITGB1BP1|OCLN|XDH|CADM4|DBNDD1|LGALS3|TSPO|CD300A|TGFB1|BAK1|DKK1|PTPRJ|HIPK3|PLEK|PRKN|IRAK3|DNAJC3|DEPTOR|SHB|ZC3H12A|CDKN1A|HMGCR|ENPP1|CORO1C|PTPRO|CEACAM1|AGT|ERRF…	72	4.73699e-06
negative regulation of phosphorus metabolic process (GO:0010563)	biological_process	P2	TNFAIP3|GADD45A|UCHL1|SMPD1|LYN|CALM1|MIDN|GADD45B|SWAP70|GBA1|SIRPA|PPP1R15A|TIGAR|SH2B3|TRIB1|LILRB4|BDKRB2|TRIB3|GREM1|SOCS3|GPRC5A|EPHB2|STAT3|DDIT4|INPP5J|HSPB1|PIP4K2A|NUPR1|TGFB2|IL1B|NIBAN1|DUSP6|SPRY4|FKBP1B|NCKAP1L|DUSP1|ITGB1BP1|OCLN|XDH|CADM4|DBNDD1|LGALS3|TSPO|CD300A|TGFB1|BAK1|DKK1|PTPRJ|HIPK3|PLEK|PRKN|IRAK3|DNAJC3|DEPTOR|SHB|ZC3H12A|CDKN1A|HMGCR|ENPP1|CORO1C|PTPRO|CEACAM1|AGT|ERRF…	72	5.18143e-06
negative regulation of phosphorylation (GO:0042326)	biological_process	P2	TNFAIP3|GADD45A|UCHL1|SMPD1|LYN|CALM1|MIDN|GADD45B|GBA1|SIRPA|TIGAR|SH2B3|TRIB1|LILRB4|BDKRB2|TRIB3|GREM1|SOCS3|GPRC5A|EPHB2|STAT3|DDIT4|INPP5J|HSPB1|PIP4K2A|NUPR1|IL1B|NIBAN1|DUSP6|SPRY4|DUSP1|ITGB1BP1|OCLN|XDH|CADM4|DBNDD1|CD300A|TGFB1|BAK1|DKK1|PTPRJ|HIPK3|PRKN|IRAK3|DNAJC3|DEPTOR|SHB|ZC3H12A|CDKN1A|HMGCR|ENPP1|CORO1C|PTPRO|CEACAM1|AGT|ERRFI1|SAMSN1|CAMK2N2|HEG1|CHP1|AKT1|DNAJA1|IRS2|DUSP3	64	1.02991e-05
negative regulation of protein phosphorylation (GO:0001933)	biological_process	P2	TNFAIP3|GADD45A|UCHL1|SMPD1|LYN|CALM1|GADD45B|GBA1|SIRPA|SH2B3|TRIB1|LILRB4|BDKRB2|TRIB3|GREM1|SOCS3|GPRC5A|EPHB2|DDIT4|INPP5J|HSPB1|IL1B|NIBAN1|DUSP6|SPRY4|DUSP1|ITGB1BP1|OCLN|XDH|CADM4|DBNDD1|CD300A|TGFB1|BAK1|DKK1|PTPRJ|HIPK3|PRKN|IRAK3|DNAJC3|DEPTOR|SHB|ZC3H12A|CDKN1A|HMGCR|ENPP1|CORO1C|PTPRO|CEACAM1|AGT|ERRFI1|SAMSN1|CAMK2N2|HEG1|CHP1|AKT1|DNAJA1|DUSP3	58	1.85382e-05
negative regulation of transferase activity (GO:0051348)	biological_process	P2	TNFAIP3|GADD45A|UCHL1|SMPD1|LYN|MIDN|CERS1|GADD45B|GBA1|SH2B3|TRIB1|LILRB4|TRIB3|GPRC5A|EPHB2|ZFP36|HSPB1|PIP4K2A|IL1B|SPRY4|DUSP1|ITGB1BP1|DBNDD1|CD300A|PTPRJ|HIPK3|PRKN|IRAK3|PARP3|DEPTOR|SHB|CDKN1A|HMGCR|CORO1C|PTPRO|CEACAM1|AGT|ERRFI1|CAMK2N2|HEG1|CHP1|AKT1|DNAJA1|IRS2|DUSP3	45	0.000735355
negative regulation of protein modification process (GO:0031400)	biological_process	P2	TNFAIP3|GADD45A|UCHL1|SMPD1|LYN|CALM1|GADD45B|SWAP70|GBA1|SIRPA|PPP1R15A|SH2B3|TRIB1|LILRB4|BDKRB2|TRIB3|GREM1|SOCS3|GPRC5A|EPHB2|DDIT4|INPP5J|HSPB1|IL1B|NIBAN1|DUSP6|SPRY4|FKBP1B|NCKAP1L|DUSP1|ITGB1BP1|ATP2B4|SQSTM1|OCLN|XDH|CADM4|DBNDD1|LGALS3|TSPO|CD300A|TGFB1|BAK1|DKK1|PTPRJ|HIPK3|DCUN1D3|PRKN|IRAK3|DNAJC3|DEPTOR|SHB|ZC3H12A|CDKN1A|HMGCR|ENPP1|CORO1C|PTPRO|CEACAM1|AGT|ERRFI1|SAMSN1|MINAR1|CAM…	69	0.00225267
nervous system development (GO:0007399)	biological_process	P2	TACC2|S1PR1|UCHL1|RTN3|PRKCH|SMPD1|LYN|CALM1|SPOCK2|RITA1|CBS|GRIN2A|TRAK2|CHAC1|CCNG1|NEDD4L|ARC|HEXB|PFKFB3|HDAC9|DENND5A|SLC1A3|TRPV2|HSPA5|NHERF1|ABI3|KNDC1|TNFRSF21|CRTAC1|GBA1|CTHRC1|SYN1|ADCYAP1|ACHE|GPRIN3|NRG1|CXCR4|NFASC|EFNA1|CDK16|NYAP2|CALR|STRN|RTN4|NDST1|EPHB2|SULF2|KCNK3|STAT3|MAP1B|S100A9|ATF4|BCR|DDIT4|INPP5J|ARSB|DUOXA1|AARS1|P2RX4|MMP14|MAOB|SLITRK1|FZD7|AREG|SCARB2|CTNS|LSM1|…	293	4.6647e-06
regulation of hormone levels (GO:0010817)	biological_process	P2	SLC39A14|DKK3|VGF|LYN|SRD5A3|MIDN|CYP17A1|ADCYAP1|CYP2S1|DPP4|CDK16|ALDH8A1|DUOXA1|OSM|RETSAT|TRPM2|IL11|UCP2|ADAM10|CRABP2|EDN1|IL1B|CYP26A1|LIF|C1QTNF12|FDX1|SRD5A1|LRRC8A|VAMP8|FKBP1B|ZMPSTE24|PPARD|SLC25A22|SYT7|RBP1|CTSL|PCSK1|HSD17B12|CYP1A1|TM7SF3|PDE8B|TACR2|ANXA1|SLC7A8|HIF1A|TSPO|NMB|HSD3B2|PTPRN|NR1D1|PAX8|PFKFB2|ADM|AKR1B1|SPP1|NR1H4|IL6|DHCR7|SCPEP1|F2RL1|PRKN|ECE1|DHRS7|PLA2G7|P4HB|…	84	5.51577e-06
regulation of actin filament-based process (GO:0032970)	biological_process	P2	S1PR1|WASHC2A|TACSTD2|RHPN2|HRAS|ABI3|SH3BP1|SWAP70|CORO1B|CCN2|TPM1|TMSB4X|SERPINF2|SNX9|SSH1|CTNNA3|TRPM2|COTL1|EDN1|SPTBN1|DSP|ITGB3|CD2AP|NCKAP1L|ARHGDIA|PTK2B|PXN|ITGB1BP1|CNN2|TMSB10|MET|SYNPO2|HCK|CFL2|CRK|BST1|TMOD1|PLEK|F2RL1|PRKN|PLEKHG2|SLC9A1|SSH3|RHOQ|SYNPO2L|SDC4|RDX|RGS4|PHLDB2|SIGLEC15|CTTN|ARPC3|ARHGAP6|DSC2|GPM6B|GRB2|WASHC5|CDC42EP2|LIMA1|CSF3|CAPG|DAPK3|JAM3|SHANK3|F11R	65	1.22973e-05
regulation of actin cytoskeleton organization (GO:0032956)	biological_process	P2	S1PR1|WASHC2A|TACSTD2|RHPN2|HRAS|ABI3|SH3BP1|SWAP70|CORO1B|CCN2|TPM1|TMSB4X|SERPINF2|SNX9|SSH1|TRPM2|COTL1|EDN1|SPTBN1|ITGB3|CD2AP|NCKAP1L|ARHGDIA|PTK2B|PXN|ITGB1BP1|TMSB10|MET|SYNPO2|HCK|CFL2|CRK|BST1|TMOD1|PLEK|F2RL1|PRKN|PLEKHG2|SLC9A1|SSH3|RHOQ|SYNPO2L|SDC4|RDX|RGS4|PHLDB2|SIGLEC15|CTTN|ARPC3|ARHGAP6|GPM6B|GRB2|WASHC5|CDC42EP2|LIMA1|CSF3|CAPG|DAPK3|JAM3|SHANK3|F11R	61	5.75146e-06
actin filament organization (GO:0007015)	biological_process	P2	S1PR1|WASHC2A|TACSTD2|RHPN2|SH3BP1|SWAP70|CORO1B|CCN2|TPM1|TMSB4X|RFLNA|SHROOM3|SERPINF2|SNX9|SSH1|ACTR3|RAC2|COTL1|SPTBN1|SHROOM1|CD2AP|NCKAP1L|PPARGC1B|PTK2B|MYO1D|PXN|ITGB1BP1|HSP90B1|PDLIM1|TMSB10|PSTPIP2|ACTR2|MET|SYNPO2|ACTN1|RHOD|HCK|PHACTR1|CFL2|WIPF1|TMOD1|MYO5A|PLEK|F2RL1|PRKN|PLEKHG2|SLC9A1|SSH3|ARPC1B|SYNPO2L|SDC4|RDX|INF2|RGS4|PHLDB2|CTTN|ARPC3|ARHGAP6|CFL1|GRB2|WASHC5|MYO1C|EZR|CORO…	72	8.50165e-06
regulation of cytoskeleton organization (GO:0051493)	biological_process	P2	S1PR1|WASHC2A|TACSTD2|RHPN2|HRAS|ABI3|SH3BP1|SWAP70|CORO1B|CCN2|TPM1|BICD2|TMSB4X|MAP1B|S100A9|SERPINF2|SNX9|INPP5J|SSH1|MAPRE3|TRPM2|COTL1|EDN1|SPTBN1|ITGB3|CLIP1|CD2AP|PDE4DIP|NCKAP1L|ARHGDIA|PTK2B|PXN|PATJ|ITGB1BP1|SLAIN1|S100A8|OCLN|TMSB10|MET|SYNPO2|HCK|CFL2|CRK|BST1|TMOD1|PLEK|F2RL1|PRKN|PLEKHG2|SLC9A1|SSH3|RHOQ|P2RX7|SYNPO2L|SDC4|RDX|PARP3|RGS4|PHLDB2|NES|SIGLEC15|CTTN|ARPC3|ARHGAP6|GPM6B|…	81	1.15729e-05
regulation of actin filament organization (GO:0110053)	biological_process	P2	S1PR1|WASHC2A|TACSTD2|RHPN2|SH3BP1|SWAP70|CORO1B|CCN2|TPM1|TMSB4X|SERPINF2|SNX9|SSH1|COTL1|SPTBN1|NCKAP1L|PTK2B|PXN|ITGB1BP1|TMSB10|MET|SYNPO2|HCK|CFL2|TMOD1|PLEK|F2RL1|PRKN|PLEKHG2|SLC9A1|SSH3|SYNPO2L|SDC4|RDX|RGS4|PHLDB2|CTTN|ARPC3|ARHGAP6|GRB2|WASHC5|CDC42EP2|LIMA1|CSF3|CAPG|SHANK3|F11R	47	0.00011273
regulation of supramolecular fiber organization (GO:1902903)	biological_process	P2	S1PR1|WASHC2A|TACSTD2|RHPN2|SH3BP1|SWAP70|GPX1|CORO1B|CCN2|TPM1|TMSB4X|MAP1B|SERPINF2|SNX9|INPP5J|SSH1|MAPRE3|COTL1|EDN1|SPTBN1|CLIP1|PDE4DIP|NCKAP1L|PTK2B|PXN|ITGB1BP1|SLAIN1|OCLN|TMSB10|MET|SYNPO2|HCK|CFL2|LDLR|TMOD1|PLEK|F2RL1|PRKN|PLEKHG2|SLC9A1|SSH3|SYNPO2L|SDC4|RDX|RGS4|PHLDB2|CTTN|ARPC3|ARHGAP6|GRB2|WASHC5|CDC42EP2|LIMA1|CSF3|CAPG|DAPK3|SHANK3|MAP2|F11R	59	0.000269674
neuron development (GO:0048666)	biological_process	P2	UCHL1|LYN|NEDD4L|ARC|DENND5A|SLC1A3|TRPV2|HSPA5|NHERF1|ABI3|KNDC1|TNFRSF21|CRTAC1|CTHRC1|SYN1|ADCYAP1|GPRIN3|CXCR4|NFASC|EFNA1|CDK16|NYAP2|STRN|RTN4|EPHB2|MAP1B|S100A9|INPP5J|ARSB|SLITRK1|AREG|SCARB2|UNC13A|NR2F6|DRD1|USP9X|DLG5|KIF1A|ITGA3|APLP2|NRP2|CRABP2|TGFB2|EDN1|WHRN|LRRC4C|LIF|XBP1|NIN|LAMB1|LZTS3|SCYL1|CDHR1|ITGB1|FKBP1B|UNC5B|NCKAP1L|NRCAM|RAB10|PTK2B|FN1|B4GALT5|KALRN|FEZ1|FRYL|PPP2R5B…	139	0.00041849
generation of neurons (GO:0048699)	biological_process	P2	S1PR1|UCHL1|RTN3|LYN|NEDD4L|ARC|HDAC9|DENND5A|SLC1A3|TRPV2|HSPA5|NHERF1|ABI3|KNDC1|TNFRSF21|CRTAC1|GBA1|CTHRC1|SYN1|ADCYAP1|GPRIN3|CXCR4|NFASC|EFNA1|CDK16|NYAP2|CALR|STRN|RTN4|EPHB2|STAT3|MAP1B|S100A9|ATF4|DDIT4|INPP5J|ARSB|DUOXA1|SLITRK1|FZD7|AREG|SCARB2|LSM1|UNC13A|NR2F6|DRD1|USP9X|DLG5|KIF1A|ITGA3|APLP2|NRP2|CRABP2|TGFB2|EDN1|WHRN|LRRC4C|LIF|XBP1|TYRO3|NIN|LAMB1|LZTS3|SCYL1|CDHR1|ITGB1|FKBP1B|…	176	0.000176042
neurogenesis (GO:0022008)	biological_process	P2	S1PR1|UCHL1|RTN3|PRKCH|LYN|RITA1|GRIN2A|TRAK2|CHAC1|NEDD4L|ARC|HEXB|HDAC9|DENND5A|SLC1A3|TRPV2|HSPA5|NHERF1|ABI3|KNDC1|TNFRSF21|CRTAC1|GBA1|CTHRC1|SYN1|ADCYAP1|GPRIN3|CXCR4|NFASC|EFNA1|CDK16|NYAP2|CALR|STRN|RTN4|EPHB2|STAT3|MAP1B|S100A9|ATF4|DDIT4|INPP5J|ARSB|DUOXA1|P2RX4|MMP14|SLITRK1|FZD7|AREG|SCARB2|LSM1|CLCF1|UNC13A|NR2F6|SLC1A1|DRD1|USP9X|DLG5|KIF1A|ITGA3|IL6ST|APLP2|NRP2|CRABP2|TGFB2|EDN1|I…	208	5.75759e-06
neuron differentiation (GO:0030182)	biological_process	P2	S1PR1|UCHL1|RTN3|LYN|NEDD4L|ARC|HDAC9|DENND5A|SLC1A3|TRPV2|HSPA5|NHERF1|ABI3|KNDC1|TNFRSF21|CRTAC1|GBA1|CTHRC1|SYN1|ADCYAP1|GPRIN3|CXCR4|NFASC|EFNA1|CDK16|NYAP2|CALR|STRN|RTN4|EPHB2|STAT3|MAP1B|S100A9|ATF4|DDIT4|INPP5J|ARSB|DUOXA1|SLITRK1|FZD7|AREG|SCARB2|LSM1|UNC13A|NR2F6|DRD1|USP9X|DLG5|KIF1A|ITGA3|APLP2|NRP2|CRABP2|TGFB2|EDN1|WHRN|LRRC4C|LIF|XBP1|NIN|LAMB1|LZTS3|SCYL1|CDHR1|ITGB1|FKBP1B|UNC5B|…	169	0.000145612
neuron projection development (GO:0031175)	biological_process	P2	UCHL1|LYN|NEDD4L|ARC|DENND5A|TRPV2|HSPA5|NHERF1|ABI3|KNDC1|TNFRSF21|CRTAC1|CTHRC1|ADCYAP1|GPRIN3|CXCR4|NFASC|EFNA1|CDK16|NYAP2|STRN|RTN4|EPHB2|MAP1B|S100A9|INPP5J|ARSB|SLITRK1|AREG|SCARB2|UNC13A|USP9X|DLG5|KIF1A|ITGA3|APLP2|NRP2|CRABP2|EDN1|WHRN|LRRC4C|NIN|LAMB1|LZTS3|ITGB1|FKBP1B|UNC5B|NCKAP1L|NRCAM|RAB10|PTK2B|FN1|B4GALT5|KALRN|FEZ1|FRYL|PPP2R5B|SEMA5B|NDRG4|TPBG|CHL1|S100A6|RTN4RL2|CERS2|TSPO|…	120	0.00181948
cell morphogenesis (GO:0000902)	biological_process	P2	ENPP2|PALMD|UCHL1|NEDD4L|ARC|HEXB|SLC1A3|TRPV2|BCL9L|NHERF1|ABI3|KNDC1|CORO1B|CXCR4|NFASC|EFNA1|NYAP2|TPM1|GREM1|RTN4|EPHB2|CCL7|CAP2|CAP1|SHROOM3|MAP1B|ATF4|SSH1|STRADB|SLITRK1|FGD6|UNC13A|USP9X|CDC42SE1|KIF1A|APLP2|NRP2|CRABP2|TGFB2|EDN1|SPI1|SHROOM1|WHRN|LRRC4C|NIN|LZTS3|CDHR1|ITGB1|UNC5B|NCKAP1L|ZMPSTE24|NRCAM|RAB10|PTK2B|FN1|B4GALT5|KALRN|FEZ1|FRYL|SEMA5B|MSX1|TPBG|CHL1|RHOU|SPINT2|S100A6|BC…	129	6.72025e-06
anatomical structure homeostasis (GO:0060249)	biological_process	P2	S1PR1|SERPINA3|TNFAIP3|ACP5|CCN2|TP53INP2|P2RX4|HSPB1|NFKBIZ|SLC1A1|GPR137B|ITGB3|WHRN|CDHR1|ITGB1|PPARGC1B|PTK2B|OCLN|TFRC|DRAM2|CLDN1|SNX10|PLEKHM1|LAMC1|SPP1|IL6|CRB2|P2RX7|SIGLEC15|B2M|TCIRG1|TPP1|TLR4|NANOS1|NCDN|PTGS2|CD38|SLC39A8|LYZ|JAM3|TNFRSF11B|F11R	42	0.00270704
tissue homeostasis (GO:0001894)	biological_process	P2	S1PR1|SERPINA3|TNFAIP3|ACP5|CCN2|TP53INP2|P2RX4|HSPB1|NFKBIZ|SLC1A1|GPR137B|ITGB3|WHRN|CDHR1|ITGB1|PPARGC1B|PTK2B|OCLN|TFRC|DRAM2|CLDN1|SNX10|PLEKHM1|LAMC1|SPP1|IL6|CRB2|P2RX7|SIGLEC15|B2M|TCIRG1|TPP1|TLR4|NANOS1|NCDN|PTGS2|CD38|SLC39A8|LYZ|JAM3|TNFRSF11B|F11R	42	0.00270704
positive regulation of protein metabolic process (GO:0051247)	biological_process	P2	ENPP2|TNFAIP3|CD74|SMPD1|LYN|CALM1|TPD52L1|GRIN2A|ITLN1|IL18|ARID5A|HSPA5|PLD1|BCL2L10|SLCO3A1|HRAS|WBP2|MMP9|KNDC1|GBA1|CCN2|PPP1R15A|RIPK1|ADCYAP1|NRG1|SESN2|ITGA5|EFNA1|RASGRP1|TRIB1|ASB11|TRIB3|GREM1|MDM2|THBS1|STAT3|PAEP|S100A9|SNX9|CTSD|MAPRE3|MMP14|IFI16|STRADB|OSM|AREG|CASP8|IL11|CLCF1|SASH1|SLC1A1|NUPR1|RNF128|GDF15|CD40|IL6ST|HBEGF|TGFB2|EDN1|IL1B|PLAUR|TXN|ITGB3|NIBAN1|TNFRSF1A|LIF|MAR…	184	1.01589e-05
positive regulation of metabolic process (GO:0009893)	biological_process	P2	MYD88|IRF1|S1PR1|ENPP2|TNFAIP3|GPR3|GADD45A|SCD|CD74|SMPD1|LYN|CALM1|IL18R1|TPD52L1|ADAM19|GRIN2A|ITLN1|HEXB|FSTL3|IL18|STAR|ADM2|ATP13A2|NR1I3|ARID5A|TRPV2|HSPA5|PLD1|BCL2L10|MLLT11|TRAF3IP2|CERS1|SLCO3A1|HRAS|BCL9L|ZNF600|WBP2|ABI3|MMP9|HAVCR2|KNDC1|SH3GLB1|GBA1|CCN2|PPP1R15A|RIPK1|ADCYAP1|ACHE|NRG1|CXCR4|SESN2|ITGA5|TIGAR|CD58|EFNA1|CDK16|RASGRP1|TRIB1|CALR|ASB11|TRIB3|GREM1|MDM2|TMSB4X|CD55|E…	420	1.12909e-05
positive regulation of macromolecule metabolic process (GO:0010604)	biological_process	P2	MYD88|IRF1|S1PR1|ENPP2|TNFAIP3|CD74|SMPD1|LYN|CALM1|IL18R1|TPD52L1|ADAM19|GRIN2A|ITLN1|HEXB|FSTL3|IL18|ADM2|ATP13A2|NR1I3|ARID5A|HSPA5|PLD1|BCL2L10|MLLT11|TRAF3IP2|SLCO3A1|HRAS|BCL9L|ZNF600|WBP2|MMP9|HAVCR2|KNDC1|GBA1|CCN2|PPP1R15A|RIPK1|ADCYAP1|NRG1|SESN2|ITGA5|TIGAR|CD58|EFNA1|RASGRP1|TRIB1|CALR|ASB11|TRIB3|GREM1|MDM2|CD55|EPHB2|CYBA|SULF2|THBS1|BATF|ABLIM3|STAT3|HTATIP2|PAEP|CD276|BTN3A2|S100A…	376	0.000535807
regulation of cell development (GO:0060284)	biological_process	P2	IRF1|IL15RA|CD74|PRKCH|LYN|SLAMF8|HDAC9|FSTL3|IL18|TRPV2|RHOH|RIPK1|TCTA|CXCR4|RASGRP1|TRIB1|LILRB4|RTN4|EPHB2|RFLNA|BATF|STAT3|PAEP|MAP1B|ESRRA|ZFP36|MMP14|SLITRK1|CASP8|NFKBIZ|CLCF1|GPR137B|IL6ST|CRABP2|IL1B|SPI1|TNFRSF1A|LIF|XBP1|NIN|ITGB1|NCKAP1L|CCR1|PPARGC1B|PF4|PTK2B|FN1|ID2|TLR2|CEBPB|DLX2|TCF7|SEMA5B|DLX1|TGM2|EVI2B|BCL6|ANXA1|JUNB|RIPK2|C1QC|HIF1A|CERS2|TSPO|IL1RL2|DNAJB11|ZBTB7B|TGFB1|…	115	1.22512e-05
positive regulation of protein kinase activity (GO:0045860)	biological_process	P2	CALM1|TPD52L1|IL18|HRAS|ADCYAP1|NRG1|SESN2|EFNA1|RASGRP1|GREM1|THBS1|SNX9|MAPRE3|STRADB|AREG|SASH1|SLC1A1|CD40|HBEGF|TGFB2|EDN1|IL1B|TXN|ITGB3|SLC11A1|ADAM9|MAP2K3|PTK2B|RIPK3|ITGB1BP1|EREG|ATP2B4|PKD2|MAP2K5|CCN1|BTC|TRAF4|CD300A|TGFB1|TNFSF15|DKK1|MMD|TNFRSF10A|MAP2K2|VEGFC|NEURL1|P2RX7|SDC4|TNFRSF10B|CDC25B|TLR6|CHI3L1|CEMIP|CDK5R2|CDKN1A|PDGFC|TLR4|AGT|FZD5|EGF|AKT1	61	1.45763e-05
positive regulation of kinase activity (GO:0033674)	biological_process	P2	CD74|LYN|CALM1|TPD52L1|IL18|HRAS|ADCYAP1|NRG1|SESN2|TIGAR|EFNA1|RASGRP1|GREM1|THBS1|SNX9|MAPRE3|STRADB|AREG|SASH1|SLC1A1|CD40|HBEGF|TGFB2|EDN1|IL1B|TXN|ITGB3|TYRO3|SLC11A1|ADAM9|MAP2K3|PTK2B|RIPK3|ITGB1BP1|EREG|ATP2B4|PKD2|MAP2K5|MET|CCN1|BTC|TRAF4|CD300A|TGFB1|TNFSF15|DKK1|PFKFB2|MMD|TNFRSF10A|MAP2K2|VEGFC|NEURL1|P2RX7|SDC4|TNFRSF10B|CDC25B|TLR6|CHI3L1|CEMIP|CDK5R2|CDKN1A|PDGFC|TLR4|AGT|FZD5|EGF…	67	5.00105e-05
positive regulation of transferase activity (GO:0051347)	biological_process	P2	CD74|LYN|CALM1|TPD52L1|IL18|HRAS|ADCYAP1|NRG1|SESN2|TIGAR|EFNA1|RASGRP1|TRIB3|GREM1|THBS1|SNX9|MAPRE3|STRADB|AREG|SASH1|SLC1A1|CD40|HBEGF|TGFB2|EDN1|IL1B|TXN|ITGB3|TYRO3|SLC11A1|ADAM9|MAP2K3|PTK2B|RIPK3|ITGB1BP1|EREG|ATP2B4|PKD2|MAP2K5|MET|CCN1|BTC|TRAF4|CD300A|TGFB1|TNFSF15|DKK1|PFKFB2|MMD|DCUN1D3|TNFRSF10A|MAP2K2|VEGFC|NEURL1|P2RX7|SDC4|TNFRSF10B|CDC25B|TLR6|CHI3L1|CEMIP|CDK5R2|CDKN1A|PDGFC|ENT…	70	0.00360995
circulatory system process (GO:0003013)	biological_process	P2	CALM1|CBS|NEDD4L|SLC1A3|ADM2|TBXAS1|SLCO3A1|NHERF1|GPX1|CCN2|CXCR4|ABCC3|BDKRB2|TPM1|MDM2|CYBA|SERPINF2|MYOF|BCR|CTNNA3|SLC6A6|P2RX4|P2RY2|C3AR1|SLC1A1|DRD1|KCNK6|HBEGF|TGFB2|EDN1|SLC2A3|DSP|FKBP1B|ZMPSTE24|PTP4A3|PPARD|MAP2K3|PTAFR|SLC29A2|ID2|ITGB1BP1|ATP2B4|OCLN|TFRC|TACR2|SLC7A8|C2CD4A|RNF207|DOCK4|TGFB1|PTPRJ|SLC29A1|STAT1|ADM|KCNMB4|SCPEP1|F2RL1|ECE1|VEGFC|SLC9A1|AGTRAP|KCNN2|GSTO1|ARHGAP42…	89	2.58165e-05
vascular process in circulatory system (GO:0003018)	biological_process	P2	CBS|SLC1A3|TBXAS1|SLCO3A1|NHERF1|GPX1|ABCC3|BDKRB2|SERPINF2|BCR|SLC6A6|P2RY2|SLC1A1|DRD1|EDN1|SLC2A3|PTP4A3|PPARD|SLC29A2|ITGB1BP1|ATP2B4|OCLN|TFRC|TACR2|SLC7A8|C2CD4A|DOCK4|TGFB1|PTPRJ|SLC29A1|ADM|KCNMB4|SCPEP1|F2RL1|ECE1|ARHGAP42|C2CD4B|SLC6A9|NPPB|CEACAM1|PTGS2|AGT|ABCC4|GCLM|CD38|SLC38A2|GCH1|ADRA1D|GCLC	49	1.573e-05
blood circulation (GO:0008015)	biological_process	P2	CALM1|CBS|NEDD4L|ADM2|TBXAS1|GPX1|CCN2|CXCR4|BDKRB2|TPM1|MDM2|CYBA|SERPINF2|MYOF|BCR|CTNNA3|P2RX4|P2RY2|C3AR1|SLC1A1|DRD1|KCNK6|HBEGF|TGFB2|EDN1|DSP|FKBP1B|ZMPSTE24|PTP4A3|PPARD|MAP2K3|PTAFR|ID2|ITGB1BP1|ATP2B4|OCLN|TACR2|C2CD4A|RNF207|DOCK4|TGFB1|PTPRJ|STAT1|ADM|KCNMB4|SCPEP1|F2RL1|ECE1|VEGFC|SLC9A1|AGTRAP|KCNN2|GSTO1|ARHGAP42|RGS4|C2CD4B|PTGS1|CTSZ|DSC2|ZC3H12A|HMOX1|PTPRO|NPPB|CEACAM1|PTGS2|AG…	75	0.000240044
negative regulation of cytokine production (GO:0001818)	biological_process	P2	TNFAIP3|ACP5|HDAC9|HAVCR2|TNFRSF21|GBA1|SIRPA|LILRB4|TMSB4X|EPHB2|THBS1|IL1R2|ZFP36|ARG2|MMP8|RNF128|TGFB2|LAPTM4B|CD274|LAPTM5|CD2AP|SLC11A1|NCKAP1L|VSIG4|BCL3|CMKLR1|NLRX1|FN1|TLR8|ANXA4|MAP2K5|BCL6|ANXA1|IDO1|TSPO|NMB|TGFB1|HDAC7|GPNMB|NR1H4|IL6|F2RL1|IRAK3|FCGR2B|IL33|GBP1|FURIN|TLR6|ZC3H12A|HMOX1|EZR|TLR4|CEACAM1|VSIR|ERRFI1|IL10|BTN2A2|SIGIRR|LRRC32|HOMER3	60	2.09204e-05
epithelial cell differentiation (GO:0030855)	biological_process	P2	MYD88|S1PR1|PRKCH|ZDHHC7|LTA4H|NHERF1|SH3BP1|MMP9|SDC1|GPX1|CSTA|NRG1|CXCR4|TIGAR|GREM1|CCM2|MAP1B|ATF4|BCR|PODXL|ZFP36|IRF6|ALDOC|FZD7|NFKBIZ|PLAAT3|DLG5|IL6ST|ZNF703|IL1B|TST|DSP|BASP1|WHRN|REG3G|TNFRSF1A|LIF|AQP3|HPSE|ADAM9|RAB10|ITGA2|ADAMTSL4|ID2|EREG|TAGLN2|CEBPB|FGF20|ANXA4|KRT79|CYP1A1|LBH|SPINT2|ANXA1|ACADVL|XDH|MET|HIF1A|LGALS3|MYCL|MSN|CLDN1|CNN3|GSTK1|KRT19|LAMA1|DLX5|PAX8|STAT1|PELO|…	103	2.49452e-05
cellular component organization (GO:0016043)	biological_process	P2	TACC2|DNASE2|MYD88|S1PR1|TANGO2|ENPP2|TNFAIP3|SH3PXD2B|WASHC2A|GPR3|GADD45A|NPC1|UCHL1|RTN3|NEK6|THSD4|CD74|PRKCH|LAMTOR2|SMPD1|LYN|CALM1|SPOCK2|ABCA3|CD53|ITLN1|COL13A1|TRAK2|TACSTD2|NEDD4L|ARC|PIEZO1|HEXB|SLAMF8|HDAC9|TMEM102|PLA2G4C|DENND5A|STAR|IGFBP1|AP1S3|ATP13A2|TRPV2|RHPN2|HSPA5|BORCS6|SYNGR2|PLD1|BCL2L10|MLLT11|CERS1|COX7A1|HRAS|NHERF1|WBP2|ABI3|SH3BP1|MMP9|SDC1|SWAP70|KNDC1|SH3GLB1|GPX1…	645	3.13921e-05
cellular component organization or biogenesis (GO:0071840)	biological_process	P2	TACC2|DNASE2|MYD88|S1PR1|TANGO2|ENPP2|TNFAIP3|SH3PXD2B|WASHC2A|GPR3|GADD45A|NPC1|UCHL1|RTN3|NEK6|THSD4|CD74|PRKCH|LAMTOR2|SMPD1|LYN|CALM1|SPOCK2|ABCA3|CD53|ITLN1|COL13A1|TRAK2|TACSTD2|NEDD4L|ARC|PIEZO1|HEXB|SLAMF8|HDAC9|TMEM102|PLA2G4C|DENND5A|STAR|IGFBP1|AP1S3|ATP13A2|TRPV2|RHPN2|ORMDL2|HSPA5|BORCS6|SYNGR2|PLD1|BCL2L10|MLLT11|CERS1|COX7A1|HRAS|NHERF1|WBP2|ABI3|SH3BP1|MMP9|SDC1|SWAP70|KNDC1|SH3GL…	648	0.00078893
peptidyl-tyrosine modification (GO:0018212)	biological_process	P2	ENPP2|TPST1|CD74|LYN|TMEM102|IL18|ITGA5|SH2B3|EFNA1|LILRB4|GREM1|SOCS3|GPRC5A|EPHB2|BCR|OSM|AREG|IL11|CLCF1|CD40|IL6ST|HBEGF|ITGB3|TNFRSF1A|LIF|TYRO3|SCYL1|MAP2K3|PTK2B|EREG|PPP2R5B|MAP2K5|PKM|RIPK2|MET|CADM4|ITGB2|SHC1|IL24|PARP9|BTC|CD300A|TGFB1|HCK|PTPRJ|JAK1|HIPK3|BST1|IL6|MAP2K2|NEURL1|EFEMP1|PDGFC|CD44|CSF3|AGT|ERRFI1|SAMSN1|DYRK2|EGF|CRLF1	61	4.62355e-05
regulation of peptidyl-tyrosine phosphorylation (GO:0050730)	biological_process	P2	ENPP2|CD74|LYN|TMEM102|IL18|ITGA5|SH2B3|EFNA1|LILRB4|GREM1|SOCS3|GPRC5A|OSM|AREG|IL11|CLCF1|CD40|IL6ST|HBEGF|ITGB3|TNFRSF1A|LIF|PTK2B|EREG|PPP2R5B|RIPK2|CADM4|ITGB2|SHC1|IL24|PARP9|BTC|CD300A|TGFB1|PTPRJ|BST1|IL6|NEURL1|PDGFC|CD44|CSF3|AGT|ERRFI1|SAMSN1|EGF|CRLF1	46	4.92378e-05
peptidyl-tyrosine phosphorylation (GO:0018108)	biological_process	P2	ENPP2|CD74|LYN|TMEM102|IL18|ITGA5|SH2B3|EFNA1|LILRB4|GREM1|SOCS3|GPRC5A|EPHB2|BCR|OSM|AREG|IL11|CLCF1|CD40|IL6ST|HBEGF|ITGB3|TNFRSF1A|LIF|TYRO3|SCYL1|MAP2K3|PTK2B|EREG|PPP2R5B|MAP2K5|PKM|RIPK2|MET|CADM4|ITGB2|SHC1|IL24|PARP9|BTC|CD300A|TGFB1|HCK|PTPRJ|JAK1|HIPK3|BST1|IL6|MAP2K2|NEURL1|EFEMP1|PDGFC|CD44|CSF3|AGT|ERRFI1|SAMSN1|DYRK2|EGF|CRLF1	60	7.54807e-05
regulation of plasma membrane bounded cell projection organization (GO:0120035)	biological_process	P2	ENPP2|LYN|TACSTD2|NEDD4L|ARC|DENND5A|TRPV2|HSPA5|PLD1|HRAS|ABI3|KNDC1|CORO1B|EFNA1|RTN4|EPHB2|MIEN1|MAP1B|S100A9|INPP5J|ARSB|PODXL|SLITRK1|SCARB2|ACTR3|TRPM2|RAC2|KIF1A|ITGA3|CRABP2|LRRC4C|NIN|LZTS3|FKBP1B|LIMK2|NRCAM|PTK2B|FN1|FEZ1|PPP2R5B|HOMER1|SEMA5B|NDRG4|OCLN|RTN4RL2|ACTR2|CERS2|GAP43|DOCK11|DKK1|PLEKHM1|CRK|SPP1|TUBB2B|F2RL1|MAP2K2|AGRN|DGKG|NEURL1|RHOQ|FCGR2B|P2RX7|RDX|NCKIPSD|SYNGAP1|PDL…	93	6.00233e-05
regulation of cell projection organization (GO:0031344)	biological_process	P2	ENPP2|LYN|TACSTD2|NEDD4L|ARC|DENND5A|TRPV2|HSPA5|PLD1|HRAS|ABI3|KNDC1|CORO1B|EFNA1|RTN4|EPHB2|MIEN1|MAP1B|S100A9|INPP5J|ARSB|PODXL|SLITRK1|SCARB2|ACTR3|TRPM2|RAC2|KIF1A|ITGA3|CRABP2|LRRC4C|NIN|LZTS3|FKBP1B|LIMK2|NRCAM|PTK2B|ITGA2|FN1|FEZ1|PPP2R5B|HOMER1|SEMA5B|NDRG4|OCLN|RTN4RL2|ACTR2|CERS2|GAP43|DOCK11|DKK1|PLEKHM1|CRK|SPP1|TUBB2B|F2RL1|MAP2K2|AGRN|DGKG|NEURL1|RHOQ|FCGR2B|P2RX7|RDX|NCKIPSD|SYNGA…	94	7.73544e-05
regulation of neuron projection development (GO:0010975)	biological_process	P2	LYN|NEDD4L|ARC|DENND5A|TRPV2|HSPA5|ABI3|KNDC1|EFNA1|RTN4|EPHB2|MAP1B|S100A9|INPP5J|ARSB|SLITRK1|SCARB2|KIF1A|ITGA3|CRABP2|LRRC4C|NIN|LZTS3|FKBP1B|NRCAM|PTK2B|FN1|FEZ1|PPP2R5B|SEMA5B|NDRG4|RTN4RL2|CERS2|DKK1|CRK|SPP1|TUBB2B|MAP2K2|DGKG|NCKIPSD|SYNGAP1|PDLIM5|FIG4|PLXNB2|KIF13B|RAP2A|CFL1|B2M|PTPRO|KREMEN1|AGT|MINAR1|CD38|TNIK|AKT1|YWHAH|SCN1B|RAB29|SHANK3|MAP2|PLXNB1	61	0.00989749
organonitrogen compound metabolic process (GO:1901564)	biological_process	P2	MYD88|ACLY|ENPP2|SERPINA3|TNFAIP3|TPST1|GADD45A|NPC1|UCHL1|SGPP2|RTN3|NEK6|CD74|USP53|CSTB|PRKCH|IMPDH1|GTPBP2|CHPF2|ZDHHC7|SMPD1|LYN|SGMS2|CALM1|SPOCK2|ABHD17C|ABCA3|MTHFD2|TFPI2|TPD52L1|ADAM19|CBS|SRD5A3|GRIN2A|ITLN1|PRSS23|BHMT2|CHAC1|CCNG1|MGAT4B|NEDD4L|HEXB|APOL2|HTRA4|HDAC9|TMEM102|PLA2G4C|IL18|C1R|SLC1A3|ADM2|ATP13A2|ARID5A|ORMDL2|HSPA5|HMGCS1|PLD1|BCL2L10|TRAF3IP2|CERS1|SLCO3A1|ACSS2|GUK1…	653	6.26909e-05
cytoskeleton organization (GO:0007010)	biological_process	P2	TACC2|S1PR1|TNFAIP3|WASHC2A|GADD45A|NEK6|TACSTD2|ARC|RHPN2|BCL2L10|HRAS|NHERF1|ABI3|SH3BP1|SWAP70|ARAP3|CORO1B|CCN2|RHOH|CALR|MYOZ2|TPM1|BICD2|TMSB4X|RFLNA|CCL7|ABLIM3|CAP2|CAP1|SHROOM3|MAP1B|S100A9|SERPINF2|SNX9|BCR|INPP5J|SSH1|MAPRE3|CSRP1|FGD6|ACTR3|TRPM2|RAC2|COTL1|EDN1|SPTBN1|DCTN2|DSP|ITGB3|ATP2C1|SHROOM1|CLIP1|PARVG|NIN|MAP7D1|TUBA4A|CD2AP|ITGB1|PDE4DIP|NCKAP1L|LIMK2|ARHGDIA|PPARGC1B|SDCBP…	183	6.42199e-05
response to growth factor (GO:0070848)	biological_process	P2	DKK3|HTRA4|FSTL3|LRG1|HSPA5|BCL9L|HTRA1|CORO1B|CCN2|RIPK1|ITGA5|GREM1|NDST1|SULF2|THBS1|STAT3|MAP1B|FAM83G|DDIT4|ZFP36|HSPB1|NFKBIZ|USP9X|GDF15|ITGA3|NRP2|ZNF703|TGFB2|EDN1|IL1B|SPI1|ITGB3|CHRD|SRD5A1|DUSP6|SPRY4|CD63|ADAM9|PTP4A3|MAP2K3|SDCBP|MT1G|CXCL8|FEZ1|PXN|FGFRL1|ITGB1BP1|ANXA3|PPP2R5B|ATP2B4|FGF20|MSX1|DLX1|MAP2K5|FBXL15|SPINT2|SPHK1|ANXA1|XDH|HIF1A|CADM4|SHC1|CCN1|GAREM1|SORT1|CLDN1|CCL2…	103	7.49143e-05
cellular response to growth factor stimulus (GO:0071363)	biological_process	P2	DKK3|HTRA4|FSTL3|LRG1|HSPA5|BCL9L|HTRA1|CORO1B|CCN2|RIPK1|ITGA5|GREM1|NDST1|SULF2|THBS1|STAT3|MAP1B|FAM83G|DDIT4|ZFP36|HSPB1|NFKBIZ|USP9X|GDF15|ITGA3|NRP2|ZNF703|TGFB2|EDN1|IL1B|SPI1|ITGB3|CHRD|SRD5A1|SPRY4|CD63|ADAM9|PTP4A3|MAP2K3|SDCBP|MT1G|CXCL8|FEZ1|PXN|FGFRL1|ITGB1BP1|PPP2R5B|ATP2B4|FGF20|MSX1|DLX1|MAP2K5|FBXL15|SPINT2|SPHK1|ANXA1|XDH|HIF1A|CADM4|SHC1|CCN1|GAREM1|SORT1|CLDN1|CCL2|TGFB1|DKK1|…	98	0.000167232
establishment of protein localization (GO:0045184)	biological_process	P2	ARRDC2|TANGO2|TNFAIP3|WASHC2A|NPC1|CD74|VGF|ZDHHC7|TRAK2|MIDN|AP1S3|ATP13A2|HSPA5|SLC15A3|TRAF3IP2|HRAS|WBP2|SH3GLB1|CDC37|ADCYAP1|ACHE|RAB31|CDK16|CALR|BICD2|MDM2|ABLIM3|STAT3|CYP51A1|MSR1|AP5B1|BHLHE40-AS1|RHBDF2|SNX9|BCR|CTSD|RAB32|DUOXA1|MAN1A1|LAMP2|STRADB|HSPB1|SCARB2|ARF3|CTNS|SCAMP2|TRPM2|SLC1A1|DRD1|STEAP3|USP9X|RIPOR1|UCP2|RAC2|LAMP1|TGFB2|MCFD2|IL1B|SPTBN1|TXN|ATP2C1|WHRN|C1QTNF12|XBP1…	202	7.51757e-05
protein transport (GO:0015031)	biological_process	P2	ARRDC2|TANGO2|WASHC2A|CD74|VGF|ZDHHC7|TRAK2|MIDN|AP1S3|ATP13A2|HSPA5|SLC15A3|TRAF3IP2|HRAS|SH3GLB1|CDC37|ADCYAP1|ACHE|RAB31|CDK16|CALR|BICD2|ABLIM3|STAT3|CYP51A1|MSR1|AP5B1|BHLHE40-AS1|RHBDF2|SNX9|BCR|RAB32|DUOXA1|MAN1A1|LAMP2|STRADB|HSPB1|SCARB2|ARF3|CTNS|SCAMP2|TRPM2|SLC1A1|DRD1|STEAP3|USP9X|RIPOR1|UCP2|RAC2|TGFB2|MCFD2|IL1B|SPTBN1|TXN|ATP2C1|C1QTNF12|XBP1|ITSN1|LRRC8A|VAMP8|ZDHHC18|LAPTM5|NEUR…	185	0.000591988
[truncated: 2,357 more rows]
